# Supplementary material for: Early and Late Transcriptional Changes in Blood, Neural, and Colon Tissues in Rat Models of Stress-Induced and Comorbid Pain Hypersensitivity Reveal Regulatory Roles in Neurological Disease
Source: Front Pain Res (Lausanne). 2022 May 17;3:886042. doi: 10.3389/fpain.2022.886042 (PMC9152010; doi:10.3389/fpain.2022.886042)
Supplement: Supplementary file 1 [file Table_1.XLSX]

## Sheet: A. week1
#Sample_ID	Total.Reads	Total.Mapped.Reads	Percent.Mapped.Reads	Percent.Properly.Paired	Uniquely.Mapped.Reads	Percent.Exonic	Percent.Intronic	Percent.Intergenic	Total.Features	Features.With.Coverage	Avg.RPKM
719_blood_CVH	139101148	123456421	88.75	73.64	86564794	92.95	1.59	5.47	32883	19394	45.495
720_blood_CVH	99622178	92097277	92.45	80.31	62916061	95.24	1.36	3.4	32883	19299	49.187
721_blood_CVH	113061692	104187028	92.15	78.01	71789798	93.99	1.8	4.21	32883	19203	47.827
724_blood_SIVH	113355098	103898293	91.66	76.68	71955329	93.82	1.47	4.7	32883	19099	46.78
725_blood_Naive	122119334	111033891	90.92	80.99	71780799	97.37	0.79	1.84	32883	18457	52.354
731_blood_SIVH	105666062	97288727	92.07	82.41	66162810	96.67	1.07	2.26	32883	19217	52.354
732_blood_SIVH	152638906	140995501	92.37	82.8	95113409	96.26	1.45	2.29	32883	19403	50.962
F719_COLON_D_CVH	133746872	122145006	91.33	93.58	114662718	72.33	14.64	13.03	32883	23553	7.672
F719_COLON_M_CVH	112284390	102275957	91.09	93.21	96443456	73.89	13.62	12.49	32883	23431	7.725
F719_COLON_P_CVH	93867226	85417847	91	92.52	79793878	71.66	14.4	13.94	32883	22775	8.419
F719_DRG_CVH	121036096	111874323	92.43	92.45	105022673	77.62	7.06	15.31	32883	22536	7.02
F719_SPINAL_C_CVH	100156418	89703343	89.56	90.79	84754825	76.66	8.9	14.44	32883	23180	6.856
F719_SPINAL_LS_CVH	114258378	105609718	92.43	93.31	99973682	76.7	9.37	13.94	32883	23584	6.617
F719_SPINAL_TL_CVH	119017010	111000862	93.26	94.22	105011520	75.62	9.8	14.57	32883	23946	6.434
F720_COLON_D_CVH	114780770	104963356	91.45	93.18	99038849	73.48	13.8	12.72	32883	23326	7.711
F720_COLON_M_CVH	135090854	123917676	91.73	93.21	116831099	73.15	14.59	12.25	32883	23826	7.306
F720_COLON_P_CVH	121197208	110933039	91.53	93.27	104522294	73.85	13.52	12.63	32883	23539	7.475
F720_DRG_CVH	116907712	108261677	92.6	91.9	102056893	79.09	7.56	13.35	32883	22680	7.073
F720_SPINAL_C_CVH	108481556	100533443	92.67	93.63	94982527	75.16	10.14	14.71	32883	23656	7.248
F720_SPINAL_LS_CVH	113467016	105190294	92.71	93.55	99504736	76.42	9.39	14.19	32883	23695	6.695
F720_SPINAL_TL_CVH	116167752	107811967	92.81	93.81	102088007	74.92	10.18	14.9	32883	23795	6.606
F721_COLON_D_CVH	119655978	109507081	91.52	93.24	103386703	71.78	15.29	12.93	32883	23525	6.948
F721_COLON_M_CVH	113471306	103461225	91.18	93.05	97460047	69.1	16.98	13.92	32883	23655	7.317
F721_COLON_P_CVH	115507288	105369183	91.22	93.04	99289318	73.83	13.32	12.84	32883	23294	7.468
F721_DRG_CVH	114940466	105730832	91.99	92.16	98518969	78.21	7.75	14.04	32883	23167	9.618
F721_SPINAL_C_CVH	111126420	103033062	92.72	93.85	97363264	75.26	9.88	14.86	32883	23621	6.795
F721_SPINAL_LS_CVH	134700466	122713357	91.1	93.18	116169043	75.9	9.65	14.45	32883	24122	6.798
F721_SPINAL_TL_CVH	93437324	86573157	92.65	93.86	81955650	74.49	10.45	15.06	32883	23602	6.727
F724_COLON_D_SIVH	118715356	109298467	92.07	93.56	103022847	71.92	15.14	12.95	32883	23496	7.113
F724_COLON_M_SIVH	114347032	104573653	91.45	93.21	98404681	70.45	15.98	13.57	32883	23682	7.465
F724_COLON_P_SIVH	127929672	116673029	91.2	93.65	108859518	72.04	14.19	13.76	32883	23424	8.138
F724_DRG_SIVH	114248474	106377663	93.11	93.19	99469075	80.75	6.48	12.77	32883	23330	8.538
F724_SPINAL_C_SIVH	113998186	106303492	93.25	94.03	100373375	77.87	8.81	13.32	32883	23638	7.072
F724_SPINAL_LS_SIVH	149777942	138712895	92.61	93.99	130878657	75.18	9.78	15.03	32883	23949	7.142
F724_SPINAL_TL_SIVH	123374614	113080643	91.66	93.9	106987766	77.53	8.93	13.53	32883	23558	7.02
F725_COLON_D_Naive	117095138	107109489	91.47	92.62	101086332	75.53	12.01	12.46	32883	22414	7.826
F725_COLON_M_Naive	112736970	102327859	90.77	92.06	96537946	73.43	14.09	12.48	32883	23327	7.871
F725_COLON_P_Naive	108360510	99167826	91.52	92.52	93469740	75.52	12.1	12.38	32883	22318	7.877
F725_DRG_Naive	125762480	116439038	92.59	92.46	109823293	79.89	6.77	13.34	32883	22779	6.637
F725_SPINAL_C_Naive	143937794	132289725	91.91	92.64	125201815	75.57	9.94	14.48	32883	23406	7.106
F725_SPINAL_LS_Naive	143102774	132514647	92.6	93.7	125397389	74.41	10.32	15.27	32883	23635	7.189
F725_SPINAL_TL_Naive	112920902	104821495	92.83	93.61	99288510	75.18	10.07	14.75	32883	23119	7.079
F731_COLON_D_SIVH	115566578	107901752	93.37	94.43	101832837	73.31	14.09	12.6	32883	22829	7.393
F731_COLON_M_SIVH	104169774	96871481	92.99	94.35	91452587	72.3	15.09	12.61	32883	22988	7.493
F731_COLON_P_SIVH	126823244	117424112	92.59	94.02	110862987	74.07	13.36	12.56	32883	23161	7.652
F731_DRG_SIVH	102018548	96200375	94.3	94.57	91009973	79.28	7.4	13.32	32883	22775	6.553
F731_SPINAL_C_SIVH	111822662	104605009	93.55	94.56	98962808	75.6	9.95	14.45	32883	23276	7.011
F731_SPINAL_LS_SIVH	126626034	118472443	93.56	94.35	112071692	74.8	10.2	15	32883	23367	6.99
F731_SPINAL_TL_SIVH	97960784	91323512	93.22	94.32	86492652	74.61	10.35	15.04	32883	23168	6.905
F732_COLON_D_SIVH	112658754	103636607	91.99	93.32	97871137	74.49	12.5	13.01	32883	22921	7.705
F732_COLON_M_SIVH	110047398	101344110	92.09	93.46	95649412	72.13	15.09	12.78	32883	23119	7.253
F732_COLON_P_SIVH	136009386	125455027	92.24	93.4	118422072	74.01	13.49	12.5	32883	23075	7.376
F732_DRG_SIVH	122577930	115066441	93.87	94.19	108624242	76.7	8.06	15.24	32883	23494	6.492
F732_SPINAL_C_SIVH	126248778	117734028	93.26	93.77	111319192	75.55	9.95	14.49	32883	23377	7.086
F732_SPINAL_LS_SIVH	135609652	125874390	92.82	93.52	119162598	74.55	10.29	15.16	32883	23602	6.866
F732_SPINAL_TL_SIVH	104590510	97529267	93.25	93.82	92426929	76.33	9.78	13.89	32883	22933	6.593
F736_Colon_D_CVH	86885052	80919150	93.13	95.32	76009211	73.43	13.3	13.26	32883	22853	7.727
F736_Colon_M_CVH	116916562	108644886	92.93	94.9	101905751	71.16	15.53	13.31	32883	23491	7.626
F736_Colon_P_CVH	120654728	111842272	92.7	94.8	104789699	73.55	13.02	13.43	32883	23196	7.981
F736_DRG_CVH	118999632	112363911	94.42	95.28	105705499	76.56	8.5	14.94	32883	23954	6.954
F736_Spinal_C_CVH	120306438	112613592	93.61	95.04	106221294	74.59	10.36	15.05	32883	23975	7.122
F736_Spinal_LS_CVH	106095398	99248766	93.55	94.68	93552791	73.78	10.41	15.81	32883	23463	7.546
F736_Spinal_TL_CVH	124747544	116181590	93.13	94.5	109724804	73.15	11.25	15.6	32883	24165	6.918
F736_blood_CVH	126207238	117022267	92.72	80.41	81004696	95.5	1.61	2.89	32883	19495	50.269
F739_Colon_D_SIVH	120407706	111071401	92.25	94.32	104071900	73.68	13.28	13.04	32883	23270	8.29
F739_Colon_M_SIVH	128951554	119096322	92.36	94.66	111591761	71.85	15.14	13.02	32883	23605	8.037
F739_Colon_P_SIVH	111320000	102632317	92.2	94.81	96273145	75.24	12.82	11.94	32883	23187	8.077
F739_DRG_SIVH	109951326	103635061	94.26	95.17	97850090	78.96	6.77	14.27	32883	23137	6.273
F739_Spinal_C_SIVH	125191530	116697775	93.22	94.38	110300854	76.97	9.46	13.57	32883	23875	6.989
F739_Spinal_LS_SIVH	133299394	123771951	92.85	94.19	116970822	75.18	10.25	14.57	32883	24109	6.956
F739_Spinal_TL_SIVH	132976498	123353551	92.76	94.22	116469155	74.92	10.43	14.65	32883	24137	6.913
F739_blood_SIVH	120594814	114399005	94.86	87.48	73779865	97.21	0.71	2.08	32883	18755	54.722
F740_Colon_D_Naive	116057468	106193573	91.5	93.24	100021718	74.55	12.62	12.83	32883	23303	8.004
F740_Colon_M_Naive	110729058	100822393	91.05	93.04	94746628	73.21	14.31	12.48	32883	23528	8.057
F740_Colon_P_Naive	110460442	102122175	92.45	94.41	96135827	74.67	12.49	12.83	32883	22989	8.246
F740_DRG_Naive	126388248	117088244	92.64	93.32	110260608	79.28	7.3	13.42	32883	24083	6.914
F740_Spinal_C_Naive	105576620	98706118	93.49	94.96	93332161	74.07	11.17	14.76	32883	23718	6.906
F740_Spinal_LS_Naive	110298964	102972025	93.36	94.78	97317307	73.28	11.16	15.56	32883	23832	6.941
F740_Spinal_TL_Naive	100122480	93659209	93.54	94.91	88504067	74.77	10.07	15.16	32883	23584	7.202
F740_blood_Naive	114406392	104933048	91.72	81.22	69503489	96.45	1.41	2.14	32883	19122	52.443
F741_Colon_D_Naive	123337414	111987680	90.8	94.28	105745086	77.07	12.08	10.85	32883	23398	7.962
F741_Colon_M_Naive	129415780	117944759	91.14	94.05	111355651	73.23	14.17	12.61	32883	23536	7.604
F741_Colon_P_Naive	121758724	112115039	92.08	94.08	105648770	74.17	13.33	12.5	32883	23336	8.002
F741_DRG_Naive	125565758	117409025	93.5	94.53	109981843	79.51	6.89	13.6	32883	23977	8.415
F741_Spinal_C_Naive	120650224	113371486	93.97	95.12	107215161	76.06	9.74	14.2	32883	23714	7.033
F741_Spinal_LS_Naive	117268776	109453420	93.34	94.57	103481680	74.21	10.46	15.33	32883	23918	6.939
F741_Spinal_TL_Naive	107850168	100463586	93.15	94.73	94895134	74.92	10.02	15.06	32883	23625	7.199
F741_blood_Naive	111545504	104576610	93.75	82.46	69617754	96.77	1.19	2.03	32883	18513	53.362
F742_Colon_D_Naive	107305114	98518309	91.81	94.07	92809694	75.01	13.05	11.94	32883	23176	7.367
F742_Colon_M_Naive	141475256	128964861	91.16	93.14	120910621	71.99	14.98	13.03	32883	23865	7.546
F742_Colon_P_Naive	105302206	96469350	91.61	93.3	90844691	77.12	11.34	11.55	32883	23041	7.782
F742_DRG_Naive	118783078	111183610	93.6	94.86	104537034	78.07	8.84	13.09	32883	24081	7.33
F742_Spinal_C_Naive	121641430	112779429	92.71	93.82	106380341	77.67	8.85	13.48	32883	23933	7.113
F742_Spinal_LS_Naive	86739730	81010496	93.39	94.66	76670110	73.36	11.08	15.56	32883	23471	6.622
F742_Spinal_TL_Naive	141181332	130445329	92.4	93.67	123130644	74.07	10.42	15.5	32883	24259	7.129
F742_blood_Naive	92811998	86014042	92.68	83.92	56046814	96.25	1.12	2.63	32883	18922	54.635
B149_Colon_D	missing
B149_Colon_M
B149_Colon_P
B149_DRG
B149_Spinal_C
B149_Spinal_LS
B149_Spinal_TL

## Sheet: B. week7
#Sample_ID	Total.Reads	Total.Mapped.Reads	Percent.Mapped.Reads	Percent.Properly.Paired	Uniquely.Mapped.Reads	Percent.Exonic	Percent.Intronic	Percent.Intergenic	Total.Features	Features.With.Coverage	Avg.RPKM
F752_COLON_D_CVH	108397446	102467268	94.53	96.4	96583292	73.52	13.39	13.09	32883	21171.2	8.40625
F752_COLON_P_CVH	118270818	111856650	94.5775	96.5525	105494700	74.445	12.4575	13.095	32883	21212.2	8.67575
F752_DRG_CVH	105085716	100129299	95.2825	96.5875	94832297	77.17	7.965	14.87	32883	21384	6.70975
F752_SC_LS_CVH	106796138	101311369	94.865	96.6575	96061405	74.7875	9.955	15.2525	32883	21400.2	7.5585
F752_SPINAL_C_CVH	91674864	87110594	95.0225	96.655	82687273	76.835	8.9175	14.245	32883	20911.5	7.39925
F752_SPINAL_TL_CVH	106213574	100829808	94.9325	96.6375	95741668	75.7675	9.42	14.8125	32883	21210	7.30175
F752_blood_CVH	128574636	125556005	97.65	92.2725	86296087	97.3475	0.8	1.855	32883	14894.8	51.6275
F753_COLON_D_CVH	126505272	117443216	92.8375	96.63	106105591	69.5525	12.7175	17.7325	32883	21485.8	9.4755
F753_COLON_P_CVH	94095300	88698137	94.265	96.23	83675890	74.1225	12.59	13.2925	32883	20646.2	8.708
F753_DRG_CVH	155252578	145105532	93.4625	96.07	134928513	77.3375	8.41	14.2525	32883	22423	12.6172
F753_SC_LS_CVH	109194308	103640255	94.915	96.8175	98381935	74.235	10.595	15.175	32883	21347.2	7.258
F753_SPINAL_C_CVH	95802258	91134230	95.1275	96.7225	86665013	75.9	9.7975	14.305	32883	20940.8	7.214
F753_SPINAL_TL_CVH	113159812	107459379	94.9625	96.805	101965413	74.7875	10.42	14.7925	32883	21360.8	7.09075
F753_blood_CVH	104398442	101465713	97.1925	92.92	69447847	96.6575	1.03	2.315	32883	14771	51.8425
F754_COLON_D_CVH	103729458	97924004	94.4025	96.2625	92276898	75.42	12.18	12.395	32883	21023	8.30775
F754_COLON_P_CVH	111386910	105098050	94.355	96.2325	98869361	76.1025	11.375	12.525	32883	20904.5	8.582
F754_DRG_CVH	81348320	77436060	95.19	96.525	73219586	78.3175	7.185	14.4975	32883	20757.5	6.86375
F754_SC_LS_CVH	112531368	106875784	94.9775	96.67	101452704	74.865	10.1525	14.9825	32883	21385.5	7.193
F754_SPINAL_C_CVH	76042362	72222904	94.9775	96.6225	68728901	76.605	9.4125	13.985	32883	20527	7.11325
F754_SPINAL_TL_CVH	109484186	103724187	94.7375	96.545	98315170	75.8775	9.48	14.645	32883	21336.8	7.508
F754_blood_CVH	96932204	94404368	97.3925	92.58	65968508	97.0025	0.8475	2.15	32883	14321	50.4477
F755_COLON_D_CVH	131056140	123864022	94.5125	96.0725	116977302	75.1675	11.675	13.1575	32883	21427.2	8.0715
F755_COLON_P_CVH	120752622	114121235	94.5075	96.665	107630088	74.24	12.89	12.87	32883	21084.5	8.3645
F755_DRG_CVH	124059742	117814463	94.9675	96.7675	110119963	76.045	7.595	16.3625	32883	21699.2	7.419
F755_SC_LS_CVH	133261304	126897770	95.225	96.5025	120678445	73.9725	10.2775	15.75	32883	21806.5	6.73325
F755_SPINAL_C_CVH	177147508	168871252	95.3275	96.785	160448778	74.07	10.96	14.97	32883	22221.5	6.79175
F755_SPINAL_TL_CVH	102069256	97150860	95.18	96.5375	92366984	73.62	10.8525	15.525	32883	21317.2	6.81475
F755_blood_CVH	87123240	84644305	97.155	93.66	59148807	96.0625	1.35	2.5875	32883	15140.8	50.4315
F756_COLON_D_Naive	148887662	140964316	94.68	96.1025	133295428	74.8725	12.005	13.125	32883	21757.2	8.10225
F756_COLON_P_Naive	163832216	155086942	94.665	96.1425	146563127	76.2325	10.765	13.0025	32883	21487.5	8.398
F756_DRG_Naive	139292068	132728364	95.29	96.1825	125837738	76.7275	8.28	14.995	32883	22061.8	6.48725
F756_SC_LS_Naive	121899888	115895579	95.0725	96.3425	110344633	74.8425	9.9825	15.1775	32883	21604	7.08475
F756_SPINAL_C_Naive	137391580	130980350	95.3325	96.67	124436830	75.3275	10.0325	14.64	32883	21635	6.98975
F756_SPINAL_TL_Naive	135811460	129441197	95.31	96.6775	123004516	74.39	10.4075	15.2	32883	21767.8	6.8855
F756_blood_Naive	167650882	163036198	97.245	85.8	113620081	96.35	1.3575	2.29	32883	16215.2	49.5712
F757_COLON_D_Naive	155925382	147701717	94.725	96.4	139422143	75.735	11.1025	13.1625	32883	21285.2	9.02875
F757_COLON_P_Naive	120759904	114347214	94.6925	96.3975	108006619	76.7275	10.4325	12.84	32883	20890.2	9.16375
F757_DRG_Naive	143431388	136834486	95.3975	96.585	129294217	77.795	7.6175	14.5875	32883	21773.5	7.058
F757_SC_LS_Naive	113823692	108270824	95.1225	96.655	102980871	75.56	9.5075	14.9325	32883	21249	7.49425
F757_SPINAL_C_Naive	152695520	145659092	95.3925	96.6475	138448508	76.0675	9.5775	14.3525	32883	21718	6.99375
F757_SPINAL_TL_Naive	135001348	128357283	95.0775	96.3825	122197301	75.205	9.7775	15.0125	32883	21703.2	7.043
F757_blood_Naive	123757360	119576623	96.75	90.335	90394721	91.2075	3.9475	4.845	32883	16525.5	40.452
F758_COLON_D_Naive	149092204	141418336	94.855	96.3	133435716	74.0775	13.0825	12.8425	32883	21729	8.154
F758_COLON_P_Naive	154342414	145949038	94.56	96.17	137495684	74.745	12.2725	12.9825	32883	21586.2	8.23
F758_DRG_Naive	138925094	132417192	95.3175	96.38	124997901	77.115	8.2	14.685	32883	22221	7.5175
F758_blood_Naive	163135810	158847394	97.37	87.22	111794803	96.1575	1.385	2.4575	32883	16164.5	50.93
F759_COLON_P_Naive	120127194	113658156	94.615	96.5675	106837677	74.1325	12.7875	13.085	32883	21164.5	8.66275
F759_DRG_Naive	140351034	133545127	95.15	96.1575	126387725	77.85	8.2175	13.93	32883	22176.2	7.6355
F759_SC_LS_Naive	119439402	113803946	95.2825	96.7675	107977779	75.4225	9.255	15.32	32883	21408.8	7.1875
F759_SPINAL_C_Naive	115227708	109360602	94.9075	96.63	103722178	75.4025	9.825	14.7725	32883	21280.5	7.90225
F759_SPINAL_TL_Naive	186604092	177727752	95.245	96.935	168321022	76.0275	9.0875	14.885	32883	22039.5	7.495
F759_blood_Naive	147083956	143055581	97.26	83.6	100842542	97.335	0.87	1.7975	32883	15285.2	49.2728
F760_COLON_D_Stress	103810806	98019778	94.4225	96.33	92604929	74.12	12.435	13.4425	32883	20866.2	8.4135
F760_COLON_P_Stress	105179470	99117386	94.2375	96.44	93482083	72.4325	14.5325	13.035	32883	21090	7.894
F760_DRG_Stress	95818704	91353244	95.3425	96.7025	86425025	76.3175	8.1775	15.5025	32883	21279.8	6.548
F760_SC_LS_Stress	126960266	120197035	94.675	96.4975	113924508	72.495	11.2525	16.255	32883	21752.2	7.2775
F760_SPINAL_C_Stress	111248376	105414136	94.755	96.5275	99940510	72.765	11.4025	15.83	32883	21591.5	7.34525
F760_SPINAL_TL_Stress	122225132	116093713	94.985	96.5925	110245534	72.7425	11.4275	15.83	32883	21800.8	6.98625
F762_COLON_D_Stress	85088932	80009662	94.03	96.2975	75746629	73.325	13.93	12.745	32883	20788.2	7.90875
F762_COLON_P_Stress	119375598	112762285	94.4575	96.405	106523010	73.1725	14.0075	12.8225	32883	21285.5	7.801
F762_DRG_Stress	137240832	130766964	95.285	96.5225	123914305	76.6125	7.9075	15.475	32883	21945.5	6.746
F762_SC_LS_Stress	110964000	105328536	94.92	96.7425	99909527	72.88	11.11	16.0125	32883	21492.5	7.78825
F762_SPINAL_C_Stress	85724352	81276058	94.8125	96.49	77418598	72.685	11.775	15.54	32883	21022	6.926
F762_SPINAL_TL_Stress	104466530	99245972	95	96.6775	94468166	74.5975	10.3775	15.0275	32883	21412.5	7.354
F762_blood_Stress	121364536	118244036	97.43	90.0775	80320260	97.225	0.8625	1.915	32883	15031.2	51.0995
F763_COLON_D_Stress	99178060	93675942	94.45	96.3875	88426758	75.2225	11.665	13.115	32883	20751	8.379
F763_COLON_P_Stress	103716962	97746139	94.24	96.41	92215689	74.9725	12.4	12.625	32883	20744.8	8.321
F763_DRG_Stress	101871528	96785463	95.01	96.395	91823801	76.375	8.0125	15.615	32883	21365.2	6.45625
F763_SC_LS_Stress	97141064	92337212	95.055	96.79	87666153	74.7	9.955	15.345	32883	21256.8	7.394
F763_SPINAL_C_Stress	90963436	86254626	94.8225	96.6425	81881620	73.9625	10.7625	15.275	32883	21047.2	7.2905
F763_SPINAL_TL_Stress	112114446	106547522	95.035	96.775	101247667	73.31	11.1775	15.5075	32883	21542.5	7.00325
F763_blood_Stress	113035626	109946823	97.2675	90.535	75216441	96.56	0.89	2.55	32883	14703	49.9943
