# Supplementary material for: Early and Late Transcriptional Changes in Blood, Neural, and Colon Tissues in Rat Models of Stress-Induced and Comorbid Pain Hypersensitivity Reveal Regulatory Roles in Neurological Disease
Source: Front Pain Res (Lausanne). 2022 May 17;3:886042. doi: 10.3389/fpain.2022.886042 (PMC9152010; doi:10.3389/fpain.2022.886042)
Supplement: Supplementary file 2 [file Table_2.XLSX]

## Sheet: A. CPHvsSIH_week1
Supplementary Table2A. Differentially expressed genes between CPH and SIH rats at week1. Green LFC < -1, Yellow: -1<LFC<1
ENSEMBL	SYMBOL	linearFC	logFC	AveExpr	t	P.Value	adj.P.Val	B
ENSRNOG00000020165	Ahsp	-2.14439	-1.10057	6.145	-5.25764	3.07601e-05	0.0337015	2.45536
ENSRNOG00000021168	Anp32e	-1.69539	-0.761616	4.62701	-6.14865	3.87949e-06	0.0230132	4.36536
ENSRNOG00000003626	Atp5pd	-1.86321	-0.897793	4.79029	-5.31544	2.68309e-05	0.0337015	2.61908
ENSRNOG00000016390	Eef1e1	-1.88427	-0.914008	4.06998	-5.00029	5.67134e-05	0.042053	1.94642
ENSRNOG00000036660	Fn3krp	-1.99633	-0.99735	2.28442	-5.27412	2.95836e-05	0.0337015	2.5072
ENSRNOG00000009846	Frg1	-1.77852	-0.83068	2.42466	-5.30774	2.73233e-05	0.0337015	2.58929
ENSRNOG00000037508	Hscb	-2.3906	-1.25737	3.15959	-5.80981	8.44226e-06	0.0333863	3.66861
ENSRNOG00000015703	Hypk	-2.18789	-1.12954	2.9196	-5.23717	3.22881e-05	0.0337015	2.45025
ENSRNOG00000008356	Myo5c	-1.94144	-0.957126	6.10177	-5.18054	3.69285e-05	0.0337015	2.29755
ENSRNOG00000019768	Ncoa4	-2.07432	-1.05264	9.01067	-5.22394	3.33164e-05	0.0337015	2.25195
ENSRNOG00000028411	Pcnp	-1.81796	-0.862319	4.71154	-4.90482	7.12467e-05	0.0497218	1.73434
ENSRNOG00000042233	Rpl41	-2.5746	-1.36435	7.35215	-6.18809	3.54682e-06	0.0230132	4.27283
ENSRNOG00000005203	Sec61g	-2.10455	-1.07351	7.70603	-5.14882	3.98176e-05	0.0337426	2.17328
ENSRNOG00000000588	Slc16a10	-2.28099	-1.18966	3.36613	-5.11757	4.2888e-05	0.0339215	2.20083
ENSRNOG00000015495	Slc25a37	-2.16526	-1.11454	3.96134	-5.53394	1.60473e-05	0.0337015	3.09601
ENSRNOG00000012550	Uqcrh	-1.991	-0.993494	5.89292	-5.2139	3.41186e-05	0.0337015	2.37585
ENSRNOG00000013288	Xpo7	-1.73181	-0.792281	4.43804	-5.1944	3.57334e-05	0.0337015	2.36386

## Sheet: B.SIHvsNaive_week7
Supplementary Table2B. Differentially expressed genes SIHvsNaive rats at week7. Green LFC < -1, Yellow: -1<LFC<1, Red LFC>1
ENSEMBL	SYMBOL	linearFC	logFC	AveExpr	t	P.Value	adj.P.Val	B
ENSRNOG00000039249	AABR07035539.1	4.30148	2.10483	-0.422491	5.78007	9.04403e-06	0.011922	3.3408
ENSRNOG00000039783	AC094217.1	2.63937	1.40019	1.82159	5.14744	3.99482e-05	0.0315964	2.23417
ENSRNOG00000004026	Atp2b1	1.62299	0.698651	3.68297	5.18273	3.67369e-05	0.0315964	2.26559
ENSRNOG00000024545	Ccdc18	6.87795	2.78198	0.849072	6.52028	1.67961e-06	0.00535063	5.23848
ENSRNOG00000028323	Dhrsx	-1.63137	-0.706086	3.73504	-6.33142	2.56474e-06	0.00608562	4.85661
ENSRNOG00000004814	Elob	2.59645	1.37654	4.01115	4.81857	8.75958e-05	0.0451842	1.42358				b
ENSRNOG00000000283	Ess2	-1.7152	-0.778377	1.90222	-5.04458	5.10279e-05	0.0378343	2.03001
ENSRNOG00000047104	Hells	13.3824	3.74226	-3.20902	5.51476	1.6785e-05	0.0165947	1.04406
ENSRNOG00000037508	Hscb	2.96496	1.56801	3.15959	5.98814	5.59798e-06	0.0110691	4.09771
ENSRNOG00000056855	LOC100911991	3.05759	1.6124	3.48739	5.17477	3.74378e-05	0.0315964	2.25119
ENSRNOG00000043348	LOC103693375	2.10775	1.07571	3.50969	4.99523	5.7402e-05	0.0378343	1.83215
ENSRNOG00000029443	LOC108351482	5.09588	2.34933	-1.6496	4.89723	7.25531e-05	0.0430385	0.645694
ENSRNOG00000002178	Mrps18c	3.14216	1.65176	0.996289	4.8524	8.07739e-05	0.0435592	1.60935
ENSRNOG00000001963	Mx2	-5.33726	-2.4161	3.74139	-4.87313	7.68622e-05	0.0434235	1.6096
ENSRNOG00000008761	Ncs1	32.2254	5.01012	-3.40835	4.9533	6.3448e-05	0.0396183	-0.753724
ENSRNOG00000053813	Nkap	3.1255	1.64409	2.51726	7.33551	2.84792e-07	0.00168939	6.98128
ENSRNOG00000009332	Rec114	3.99353	1.99767	2.60612	5.81838	8.27656e-06	0.011922	3.72847
ENSRNOG00000011494	Rpl36a	2.33825	1.22543	3.8743	5.62401	1.30004e-05	0.0142124	3.27817
ENSRNOG00000034180	Rpl37	2.9902	1.58024	4.15915	5.81212	8.39724e-06	0.011922	3.70559
ENSRNOG00000053756	Rps15al4	3.87823	1.9554	-0.957485	5.0154	5.47051e-05	0.0378343	1.65046
ENSRNOG00000040279	Slf1	3.08838	1.62685	1.37939	6.48826	1.80399e-06	0.00535063	5.2074
ENSRNOG00000010921	Taf1d	2.60401	1.38074	1.68131	5.61822	1.31774e-05	0.0142124	3.29856
ENSRNOG00000053047	Top2a	6.31717	2.65928	0.369116	9.69904	2.72769e-09	3.23613e-05	10.7699

## Sheet: C.CPHvsNaive_week7
Supplementary Table2C. Differentially expressed genes betweenCPHvsNaive rats at week7. Green LFC < -1, Yellow: -1<LFC<1, Red LFC>1
ENSEMBL	SYMBOL	linearFC	logFC	AveExpr	t	P.Value	adj.P.Val	B
ENSRNOG00000029443	LOC108351482	6.93758	2.79443	-1.6496	6.78514	9.34727e-07	0.00369653	2.24181
ENSRNOG00000038864	AC135409.1	5.64017	2.49574	-1.17172	6.15946	3.78521e-06	0.003758	2.70226
ENSRNOG00000039249	AABR07035539.1	4.12597	2.04473	-0.422491	6.34169	2.50608e-06	0.003758	3.86863
ENSRNOG00000004814	Elob	4.06657	2.02381	4.01115	8.52717	2.49544e-08	0.000262593	9.22551
ENSRNOG00000027547	AABR07048308.1	3.87455	1.95403	-1.88225	4.82604	8.60413e-05	0.0300234	-0.0224189
ENSRNOG00000034180	Rpl37	3.58176	1.84067	4.15915	8.23812	4.42672e-08	0.000262593	8.69489
ENSRNOG00000053756	Rps15al4	3.40028	1.76566	-0.957485	5.07218	4.77802e-05	0.0191037	1.32427
ENSRNOG00000004196	LOC108352650	3.37349	1.75424	7.49964	6.16229	3.76095e-06	0.003758	4.47773
ENSRNOG00000031802	LOC691427	3.17478	1.66666	2.35173	5.29422	2.82102e-05	0.0152476	2.5972
ENSRNOG00000008516	AABR07049516.1	3.11657	1.63996	3.08921	6.36551	2.37528e-06	0.003758	4.94386
ENSRNOG00000048698	AABR07048031.1	3.02355	1.59624	-1.09659	5.20694	3.46867e-05	0.0171468	1.57324
ENSRNOG00000029410	Rpl21	2.77922	1.47468	4.6074	5.06758	4.83068e-05	0.0191037	2.07047
ENSRNOG00000033299	Mt-atp8	2.76736	1.46851	2.00156	5.15524	3.92144e-05	0.0186096	2.29318
ENSRNOG00000045885	LOC100365810	2.76381	1.46666	3.85176	5.35499	2.4439e-05	0.0152476	2.71725
ENSRNOG00000007407	Ndufa12	2.74915	1.45899	-0.342948	4.68774	0.000119921	0.0374856	1.03095
ENSRNOG00000031053	Mt-nd4l	2.70569	1.436	3.79518	5.23085	3.27751e-05	0.0169063	2.43604
ENSRNOG00000009332	Rec114	2.65487	1.40864	2.60612	4.85383	8.04971e-05	0.0289399	1.59848
ENSRNOG00000037540	Tmem256	2.558	1.35502	2.72366	5.29687	2.80344e-05	0.0152476	2.5944
ENSRNOG00000032542	LOC108350501	2.45557	1.29606	1.41191	4.55446	0.00016527	0.0445627	0.962492
ENSRNOG00000037220	AABR07031089.1	2.39446	1.2597	1.49991	5.58322	1.42998e-05	0.0113102	3.2371
ENSRNOG00000024967	Uqcrb	2.35237	1.23412	-0.261935	5.11749	4.28961e-05	0.0191037	1.99649
ENSRNOG00000042886	Rps28	2.30326	1.20367	5.0695	5.54519	1.56301e-05	0.0115897	3.15315
ENSRNOG00000050169	Pet100	2.25472	1.17295	2.52674	5.07983	4.69183e-05	0.0191037	2.108
ENSRNOG00000007238	LOC297756	2.25282	1.17173	0.777118	6.30473	2.72383e-06	0.003758	4.67241
ENSRNOG00000062298	Rpl13a	2.24208	1.16484	1.48977	6.15762	3.80108e-06	0.003758	4.46802
ENSRNOG00000043348	LOC103693375	2.16457	1.11408	3.50969	6.30619	2.71485e-06	0.003758	4.81747
ENSRNOG00000031052	LOC100362751	2.15828	1.10988	0.985345	4.88971	7.38713e-05	0.0278622	1.70777
ENSRNOG00000008459	Anapc13	2.06985	1.04952	3.24002	4.88253	7.5151e-05	0.0278622	1.64145
ENSRNOG00000004741	Rpl19	1.97046	0.978533	4.41687	5.97261	5.80105e-06	0.00491598	4.09426
ENSRNOG00000011494	Rpl36a	1.91707	0.938903	3.8743	5.29326	2.82743e-05	0.0152476	2.57591
ENSRNOG00000033152	Rps18l1	1.89037	0.918671	3.56557	6.25058	3.07838e-06	0.003758	4.69757
ENSRNOG00000012550	Uqcrh	1.85957	0.894965	5.89292	4.70167	0.000115973	0.0374856	1.2579
ENSRNOG00000019106	Rps17	1.72847	0.789497	5.66221	4.57738	0.000156393	0.0432132	0.9725
ENSRNOG00000019578	Rps16	1.69646	0.762529	7.40454	4.66825	0.000125674	0.0374856	1.20874
ENSRNOG00000014272	Rpl35	1.66124	0.732262	7.30333	6.05647	4.7871e-06	0.00436878	4.25639
ENSRNOG00000013508	Rpl31	1.65257	0.724711	6.31617	4.76832	9.88191e-05	0.0334968	1.41821
ENSRNOG00000009364	Ndufb9	1.59979	0.677878	3.37079	5.41744	2.10951e-05	0.0147219	2.85677
ENSRNOG00000009823	Naa38	1.52058	0.604625	1.90274	5.09252	4.55214e-05	0.0191037	2.15085
ENSRNOG00000047185	Eif3i	1.51363	0.598012	2.68641	4.67003	0.000125138	0.0374856	1.16266
ENSRNOG00000009950	Msantd2	-1.84589	-0.88432	0.338943	-4.65914	0.00012846	0.0374856	1.13914
ENSRNOG00000061543	Ap2b1	-2.29978	-1.2015	3.05575	-6.32295	2.61417e-06	0.003758	4.8514
ENSRNOG00000028690	LOC100362366	-2.58751	-1.37156	2.43001	-4.57677	0.000156622	0.0432132	0.977318
ENSRNOG00000029115	LOC102555453	-5.01745	-2.32696	2.50425	-4.65564	0.000129544	0.0374856	1.16421
ENSRNOG00000033321	Hmgb2l1	-6.15469	-2.62169	-0.330529	-5.392	2.23972e-05	0.0147622	1.98865

## Sheet: D.CPHvsSIH_week7
Supplementary Table2D. Differentially expressed genes betweenCPHvsSIHrats at week7. Green LFC < -1, Yellow: -1<LFC<1
ENSEMBL	SYMBOL	linearFC	logFC	AveExpr	t	P.Value	adj.P.Val	B
ENSRNOG00000028323	Dhrsx	1.55556	0.637437	3.73504	5.76458	9.37476e-06	0.037074	3.50808
ENSRNOG00000053047	Top2a	-2.7782	-1.47415	0.369116	-5.88566	7.08557e-06	0.037074	3.25854
ENSRNOG00000053813	Nkap	-2.5288	-1.33845	2.51726	-5.89697	6.90339e-06	0.037074	3.74745
