# Supplementary material for: Early and Late Transcriptional Changes in Blood, Neural, and Colon Tissues in Rat Models of Stress-Induced and Comorbid Pain Hypersensitivity Reveal Regulatory Roles in Neurological Disease
Source: Front Pain Res (Lausanne). 2022 May 17;3:886042. doi: 10.3389/fpain.2022.886042 (PMC9152010; doi:10.3389/fpain.2022.886042)
Supplement: Supplementary file 3 [file Table_3.XLSX]

## Sheet: Sheet1
Supplementary Table3. Enrichment analysis realized using Metascape on DEGs from all contrasts in all tissues
GO	Category	Description	Count	%	P	Log10(P)		Log10(q)		Tissue	Contrast	time	direction regulation
GO:0006412	GO Biological Processes	translation	7	36.84	1.99526e-07	-6.7	0.00229087	-2.64		blood	SIH vs naïve	week7	both
R-RNO-72766	Reactome Gene Sets	Translation	5	26.32	2.88403e-06	-5.54	0.00933254	-2.03		blood	SIH vs naïve	week7	both
R-RNO-72689	Reactome Gene Sets	Formation of a pool of free 40S subunits	16	47.06	4.2658e-27	-26.37	7.58578e-23	-22.12		blood	CPH vs naïve	week7	both
GO:0006119	GO Biological Processes	oxidative phosphorylation	6	17.65	3.46737e-08	-7.46	2.29087e-05	-4.64		blood	CPH vs naïve	week7	both
GO:0042274	GO Biological Processes	ribosomal small subunit biogenesis	4	11.76	1.34896e-05	-4.87	0.00512861	-2.29		blood	CPH vs naïve	week7	both
GO:0034622	GO Biological Processes	cellular protein-containing complex assembly	6	17.65	0.00263027	-2.58	0.758578	-0.12		blood	CPH vs naïve	week7	both
R-RNO-8953854	Reactome Gene Sets	Metabolism of RNA	36	18	6.16595e-19	-18.21	1.07152e-14	-13.97		colon	CPH vs naïve	week1	both
R-RNO-72766	Reactome Gene Sets	Translation	25	12.5	4.2658e-18	-17.37	3.80189e-14	-13.42		colon	CPH vs naïve	week1	both
rno00190	KEGG Pathway	Oxidative phosphorylation	17	8.5	3.54813e-13	-12.45	3.71535e-10	-9.43		colon	CPH vs naïve	week1	both
GO:0034622	GO Biological Processes	cellular protein-containing complex assembly	29	14.5	5.62341e-09	-8.25	2.5704e-06	-5.59		colon	CPH vs naïve	week1	both
GO:0022613	GO Biological Processes	ribonucleoprotein complex biogenesis	17	8.5	2.45471e-06	-5.61	0.000707946	-3.15		colon	CPH vs naïve	week1	both
R-RNO-73856	Reactome Gene Sets	RNA Polymerase II Transcription Termination	7	3.5	3.23594e-06	-5.49	0.000912011	-3.04		colon	CPH vs naïve	week1	both
R-RNO-5389840	Reactome Gene Sets	Mitochondrial translation elongation	7	3.5	1.86209e-05	-4.73	0.00489779	-2.31		colon	CPH vs naïve	week1	both
GO:0006457	GO Biological Processes	protein folding	10	5	2.0893e-05	-4.68	0.00524807	-2.28		colon	CPH vs naïve	week1	both
R-RNO-9711123	Reactome Gene Sets	Cellular response to chemical stress	8	4	6.91831e-05	-4.16	0.0165959	-1.78		colon	CPH vs naïve	week1	both
GO:0016570	GO Biological Processes	histone modification	76	6.29	4.2658e-17	-16.37	7.58578e-13	-12.12		colon	SIH vs naïve	week7	upregulated
GO:0000902	GO Biological Processes	cell morphogenesis	104	8.6	7.94328e-12	-11.1	6.0256e-08	-7.22		colon	SIH vs naïve	week7	upregulated
GO:0048598	GO Biological Processes	embryonic morphogenesis	92	7.61	1.28825e-11	-10.89	6.0256e-08	-7.22		colon	SIH vs naïve	week7	upregulated
GO:0043087	GO Biological Processes	regulation of GTPase activity	60	4.96	1.34896e-11	-10.87	6.0256e-08	-7.22		colon	SIH vs naïve	week7	upregulated
GO:0006325	GO Biological Processes	chromatin organization	65	5.38	2.81838e-11	-10.55	1e-07	-7		colon	SIH vs naïve	week7	upregulated
GO:0035239	GO Biological Processes	tube morphogenesis	93	7.69	1.99526e-10	-9.7	5.88844e-07	-6.23		colon	SIH vs naïve	week7	upregulated
GO:0007507	GO Biological Processes	heart development	85	7.03	9.12011e-10	-9.04	1.8197e-06	-5.74		colon	SIH vs naïve	week7	upregulated
GO:0009896	GO Biological Processes	positive regulation of catabolic process	72	5.96	1.34896e-09	-8.87	2.29087e-06	-5.64		colon	SIH vs naïve	week7	upregulated
GO:0006468	GO Biological Processes	protein phosphorylation	91	7.53	1.51356e-09	-8.82	2.29087e-06	-5.64		colon	SIH vs naïve	week7	upregulated
GO:0098727	GO Biological Processes	maintenance of cell number	31	2.56	3.80189e-09	-8.42	4.16869e-06	-5.38		colon	SIH vs naïve	week7	upregulated
GO:0001701	GO Biological Processes	in utero embryonic development	74	6.12	6.30957e-09	-8.2	6.16595e-06	-5.21		colon	SIH vs naïve	week7	upregulated
GO:0030855	GO Biological Processes	epithelial cell differentiation	79	6.53	9.12011e-09	-8.04	7.24436e-06	-5.14		colon	SIH vs naïve	week7	upregulated
GO:1903311	GO Biological Processes	regulation of mRNA metabolic process	47	3.89	2.34423e-08	-7.63	1.44544e-05	-4.84		colon	SIH vs naïve	week7	upregulated
GO:0060541	GO Biological Processes	respiratory system development	47	3.89	2.63027e-08	-7.58	1.54882e-05	-4.81		colon	SIH vs naïve	week7	upregulated
GO:0002065	GO Biological Processes	columnar/cuboidal epithelial cell differentiation	23	1.9	5.88844e-08	-7.23	2.88403e-05	-4.54		colon	SIH vs naïve	week7	upregulated
GO:0045596	GO Biological Processes	negative regulation of cell differentiation	88	7.28	9.77237e-08	-7.01	4.2658e-05	-4.37		colon	SIH vs naïve	week7	upregulated
GO:0030857	GO Biological Processes	negative regulation of epithelial cell differentiation	15	1.24	6.16595e-07	-6.21	0.000223872	-3.65		colon	SIH vs naïve	week7	upregulated
GO:0007264	GO Biological Processes	small GTPase mediated signal transduction	37	3.06	1e-06	-6	0.000346737	-3.46		colon	SIH vs naïve	week7	upregulated
GO:1902532	GO Biological Processes	negative regulation of intracellular signal transduction	67	5.54	1.04713e-06	-5.98	0.000354813	-3.45		colon	SIH vs naïve	week7	upregulated
R-RNO-3247509	Reactome Gene Sets	Chromatin modifying enzymes	25	2.07	1.7378e-06	-5.76	0.000524807	-3.28		colon	SIH vs naïve	week7	upregulated
R-RNO-2262752	Reactome Gene Sets	Cellular responses to stress	91	6.96	3.63078e-21	-20.44	5.37032e-17	-16.27		colon	SIH vs naïve	week7	downregulated
R-RNO-8953854	Reactome Gene Sets	Metabolism of RNA	100	7.65	3.89045e-20	-19.41	2.29087e-16	-15.64		colon	SIH vs naïve	week7	downregulated
R-RNO-72766	Reactome Gene Sets	Translation	54	4.13	2.29087e-15	-14.64	1.09648e-12	-11.96		colon	SIH vs naïve	week7	downregulated
GO:0006396	GO Biological Processes	RNA processing	110	8.41	1.34896e-13	-12.87	3.89045e-11	-10.41		colon	SIH vs naïve	week7	downregulated
R-RNO-73857	Reactome Gene Sets	RNA Polymerase II Transcription	104	7.95	1.69824e-13	-12.77	4.7863e-11	-10.32		colon	SIH vs naïve	week7	downregulated
R-RNO-1428517	Reactome Gene Sets	The citric acid (TCA) cycle and respiratory electron transport	37	2.83	3.98107e-11	-10.4	7.4131e-09	-8.13		colon	SIH vs naïve	week7	downregulated
GO:0007005	GO Biological Processes	mitochondrion organization	71	5.43	1.41254e-10	-9.85	2.34423e-08	-7.63		colon	SIH vs naïve	week7	downregulated
R-RNO-73776	Reactome Gene Sets	RNA Polymerase II Promoter Escape	17	1.3	2.88403e-10	-9.54	4.46684e-08	-7.35		colon	SIH vs naïve	week7	downregulated
GO:0006457	GO Biological Processes	protein folding	38	2.91	3.23594e-10	-9.49	4.89779e-08	-7.31		colon	SIH vs naïve	week7	downregulated
R-RNO-168249	Reactome Gene Sets	Innate Immune System	98	7.49	7.58578e-10	-9.12	1.12202e-07	-6.95		colon	SIH vs naïve	week7	downregulated
R-RNO-5696398	Reactome Gene Sets	Nucleotide Excision Repair	26	1.99	1.51356e-09	-8.82	2.18776e-07	-6.66		colon	SIH vs naïve	week7	downregulated
GO:0006790	GO Biological Processes	sulfur compound metabolic process	52	3.98	1.58489e-08	-7.8	2.04174e-06	-5.69		colon	SIH vs naïve	week7	downregulated
GO:0034622	GO Biological Processes	cellular protein-containing complex assembly	96	7.34	4.89779e-08	-7.31	6.0256e-06	-5.22		colon	SIH vs naïve	week7	downregulated
R-RNO-1852241	Reactome Gene Sets	Organelle biogenesis and maintenance	33	2.52	6.16595e-07	-6.21	6.60693e-05	-4.18		colon	SIH vs naïve	week7	downregulated
GO:0016226	GO Biological Processes	iron-sulfur cluster assembly	11	0.84	8.51138e-07	-6.07	8.91251e-05	-4.05		colon	SIH vs naïve	week7	downregulated
GO:0006399	GO Biological Processes	tRNA metabolic process	29	2.22	8.51138e-06	-5.07	0.000812831	-3.09		colon	SIH vs naïve	week7	downregulated
R-RNO-72706	Reactome Gene Sets	GTP hydrolysis and joining of the 60S ribosomal subunit	24	1.83	1.09648e-05	-4.96	0.00102329	-2.99		colon	SIH vs naïve	week7	downregulated
rno03420	KEGG Pathway	Nucleotide excision repair	13	0.99	1.28825e-05	-4.89	0.00120226	-2.92		colon	SIH vs naïve	week7	downregulated
GO:0009165	GO Biological Processes	nucleotide biosynthetic process	31	2.37	2.23872e-05	-4.65	0.00204174	-2.69		colon	SIH vs naïve	week7	downregulated
R-RNO-1592230	Reactome Gene Sets	Mitochondrial biogenesis	9	0.69	2.75423e-05	-4.56	0.00245471	-2.61		colon	SIH vs naïve	week7	downregulated
GO:0006325	GO Biological Processes	chromatin organization	26	8.84	2.5704e-09	-8.59	4.16869e-05	-4.38		colon	CPH vs naïve	week7	upregulated
GO:0001701	GO Biological Processes	in utero embryonic development	26	8.84	1.25893e-06	-5.9	0.01	-2		colon	CPH vs naïve	week7	upregulated
GO:0048598	GO Biological Processes	embryonic morphogenesis	28	9.52	4.0738e-06	-5.39	0.0218776	-1.66		colon	CPH vs naïve	week7	upregulated
GO:0001501	GO Biological Processes	skeletal system development	24	8.16	5.49541e-06	-5.26	0.0223872	-1.65		colon	CPH vs naïve	week7	upregulated
GO:0045598	GO Biological Processes	regulation of fat cell differentiation	12	4.08	8.70964e-06	-5.06	0.0223872	-1.65		colon	CPH vs naïve	week7	upregulated
GO:0031060	GO Biological Processes	regulation of histone methylation	9	3.06	1.54882e-05	-4.81	0.0281838	-1.55		colon	CPH vs naïve	week7	upregulated
GO:0006468	GO Biological Processes	protein phosphorylation	28	9.52	1.58489e-05	-4.8	0.0281838	-1.55		colon	CPH vs naïve	week7	upregulated
GO:0035107	GO Biological Processes	appendage morphogenesis	12	4.08	3.54813e-05	-4.45	0.0380189	-1.42		colon	CPH vs naïve	week7	upregulated
GO:0007507	GO Biological Processes	heart development	25	8.5	5.24807e-05	-4.28	0.047863	-1.32		colon	CPH vs naïve	week7	upregulated
