# Supplementary material for: Early and Late Transcriptional Changes in Blood, Neural, and Colon Tissues in Rat Models of Stress-Induced and Comorbid Pain Hypersensitivity Reveal Regulatory Roles in Neurological Disease
Source: Front Pain Res (Lausanne). 2022 May 17;3:886042. doi: 10.3389/fpain.2022.886042 (PMC9152010; doi:10.3389/fpain.2022.886042)
Supplement: Supplementary file 4 [file Table_4.XLSX]

## Sheet: A.SIHvsNaive_week1
Supplementary Table3A. Differentially expressed genes between SIH and Naïve rats at week1. Green LFC < -1, Yellow: -1<LFC<1 . Red LFC>1
ENSEMBL	SYMBOL	linearFC	logFC	AveExpr	t	P.Value	adj.P.Val	B
ENSRNOG00000014652	Aqp8	2.66887	1.41623	5.75548	4.6257	2.17649e-05	0.0352229	2.43477
ENSRNOG00000058912	LOC499407	2.53987	1.34476	-0.40766	4.59808	2.39775e-05	0.0352229	1.98502
ENSRNOG00000060735	AABR07053136.1	1.94422	0.959192	0.977114	4.34381	5.78299e-05	0.0446738	1.65514
ENSRNOG00000016432	Samd13	1.88955	0.918044	0.556568	4.86724	9.2497e-06	0.0268951	3.14955
ENSRNOG00000003510	Fmo2	1.41337	0.499137	4.33275	4.52123	3.1353e-05	0.039796	2.19355
ENSRNOG00000012369	Fam174b	1.32775	0.408979	3.97859	6.07321	1.07226e-07	0.000866331	7.58267
ENSRNOG00000014215	Klf9	1.32771	0.408943	6.51097	4.61951	2.22431e-05	0.0352229	2.38701
ENSRNOG00000033824	Gpd2	1.31443	0.394436	5.12687	5.12564	3.64285e-06	0.0196216	4.17121
ENSRNOG00000004978	Prkacb	1.31332	0.39322	6.84864	4.29608	6.80648e-05	0.04782	1.31864
ENSRNOG00000009625	Dpysl2	1.31036	0.389966	5.64852	4.32906	6.0822e-05	0.0446738	1.46059
ENSRNOG00000016212	Ankfy1	1.21132	0.276581	7.10629	4.84579	9.98643e-06	0.0268951	3.15204
ENSRNOG00000058733	Asap1	1.21126	0.276513	5.86642	4.72851	1.51501e-05	0.034948	2.773
ENSRNOG00000021763	Ffar4	-1.2903	-0.367702	6.08156	-4.4324	4.26521e-05	0.0430759	1.77864
ENSRNOG00000049025	Rps6	-1.3359	-0.41781	3.04083	-4.49388	3.44788e-05	0.039796	2.18964
ENSRNOG00000014314	Slc39a4	-1.34194	-0.424315	5.28343	-4.34439	5.77157e-05	0.0446738	1.53749
ENSRNOG00000032635	LOC100360117	-1.459	-0.544976	5.69177	-4.49853	3.39265e-05	0.039796	2.01518
ENSRNOG00000050660	LOC100911713	-1.72737	-0.788576	0.408397	-4.36375	5.40118e-05	0.0446738	1.58934
ENSRNOG00000061237	Dio1	-2.21637	-1.1482	4.33258	-6.5848	1.52661e-08	0.000246685	9.43181
ENSRNOG00000013407	Slc5a11	-3.05741	-1.61231	-1.56944	-4.44452	4.0904e-05	0.0430759	0.980283
ENSRNOG00000059447	AC109901.2	-3.06338	-1.61513	0.562459	-4.33464	5.96714e-05	0.0446738	1.56075
ENSRNOG00000061431	AABR07061134.1	-3.16663	-1.66295	2.57826	-4.87114	9.12147e-06	0.0268951	3.39369
ENSRNOG00000057165	AABR07034730.3	-3.23043	-1.69172	1.94743	-4.35394	5.5859e-05	0.0446738	1.75235
ENSRNOG00000055375	AABR07065837.1	-3.71613	-1.8938	1.10629	-4.69092	1.7302e-05	0.034948	2.65984

## Sheet: B.CPHvsNaive_week1
Supplementary Table3B. Differentially expressed genes between CPH and Naïve rats at week1. Green LFC < -1, Yellow: -1<LFC<1 . Red LFC>1
ENSEMBL	SYMBOL	linearFC	logFC	AveExpr	t	P.Value	adj.P.Val	B
ENSRNOG00000054945	AABR07015081.2	5.16538	2.36887	-1.94623	3.82688	0.000323245	0.0230102	-0.692845
ENSRNOG00000028826	AC128901.1	4.40979	2.14071	0.45719	4.37701	5.16098e-05	0.0081761	1.59146
ENSRNOG00000033680	Cyp2b1	4.21306	2.07487	0.403187	5.18388	2.94656e-06	0.00190454	3.8584
ENSRNOG00000046897	Atrx	4.07187	2.02569	-3.47643	3.9684	0.000203842	0.0184016	-1.16174
ENSRNOG00000048194	LOC100912380	3.48021	1.79917	-0.30791	3.41807	0.00116698	0.0464518	-1.04691
ENSRNOG00000046600	AABR07015066.1	3.17087	1.66488	1.5077	4.08155	0.000140197	0.0148839	0.900593
ENSRNOG00000029115	LOC102555453	2.70365	1.43491	4.2428	4.44301	4.11187e-05	0.00722215	1.98569
ENSRNOG00000016391	Arid4b	2.64563	1.40361	1.8609	3.55566	0.000763963	0.0360961	-0.556242
ENSRNOG00000001141	Srrm4	2.47076	1.30495	-2.54729	3.57719	0.000714386	0.0354593	-1.44758
ENSRNOG00000020293	Chrna10	2.3894	1.25665	-2.39112	3.58173	0.00070433	0.03542	-1.45029
ENSRNOG00000046349	AABR07067829.1	2.17377	1.1202	6.79077	5.279	2.08062e-06	0.00177907	4.71743
ENSRNOG00000049946	AABR07044340.1	2.13535	1.09447	0.446274	4.02536	0.000168939	0.0158952	0.562397
ENSRNOG00000019194	Pitx3	1.97189	0.979577	-2.48752	3.91135	0.000245716	0.0197539	-0.799275
ENSRNOG00000029262	AABR07053166.1	1.90897	0.932798	0.388064	5.61379	6.03109e-07	0.000974564	5.15414
ENSRNOG00000029670	RGD1564606	1.90654	0.930959	4.37296	5.13757	3.48816e-06	0.0020876	4.29757
ENSRNOG00000042269	Gpr21	1.90059	0.926446	-0.465147	4.90207	8.16554e-06	0.0029988	2.58653
ENSRNOG00000009106	C2cd4b	1.87779	0.909032	0.0226991	3.4775	0.000972892	0.0418724	-0.887359
ENSRNOG00000048545	LOC100910483	1.85427	0.890851	0.63032	3.48158	0.000960762	0.0418462	-0.81464
ENSRNOG00000027305	Lsm5	1.78355	0.834754	-0.978189	3.49375	0.000925411	0.0413086	-1.07087
ENSRNOG00000015503	Otud7a	1.73963	0.798782	-1.56673	3.76589	0.000393314	0.0258356	-0.671041
ENSRNOG00000047898	Hist2h2aa3	1.73648	0.796166	1.86332	3.97449	0.000199801	0.0182406	0.609276
ENSRNOG00000008831	Hcn2	1.68169	0.749912	3.13322	5.54695	7.73466e-07	0.00113622	5.67369
ENSRNOG00000002797	Gpr156	1.67388	0.743193	-0.742425	4.28266	7.12439e-05	0.0096742	0.820266
ENSRNOG00000002145	Tmprss7	1.66943	0.739359	2.44564	3.66498	0.000542234	0.0304234	-0.263314
ENSRNOG00000057347	Cebpb	1.66573	0.736153	4.86008	4.17804	0.000101502	0.01224	1.10058
ENSRNOG00000014578	Fxyd4	1.62694	0.702159	7.33829	3.91184	0.000245326	0.0197539	0.190457
ENSRNOG00000033573	Sgk2	1.61406	0.690697	2.15612	3.93917	0.000224358	0.0192841	0.511615
ENSRNOG00000018680	Rpl17	1.58055	0.660422	8.41415	5.10548	3.91962e-06	0.00211124	4.12802
ENSRNOG00000047969	Prss21	1.54271	0.625468	-0.14832	3.56198	0.000749074	0.0360961	-0.706927
ENSRNOG00000003977	Dusp1	1.51961	0.603704	6.45058	3.48417	0.000953133	0.0417376	-1.07773
ENSRNOG00000056716	Zbtb20	1.51549	0.599787	4.32927	3.87788	0.000274021	0.0207916	0.227518
ENSRNOG00000007645	Kcnj9	1.50917	0.593756	-1.20305	3.41067	0.00119356	0.0470407	-1.33355
ENSRNOG00000002963	C1ql1	1.5085	0.593112	0.401554	3.89972	0.00025522	0.0200199	0.235913
ENSRNOG00000059545	AC114446.1	1.48743	0.572817	0.428678	4.65291	1.97812e-05	0.00477082	2.32285
ENSRNOG00000011624	Kcnq2	1.48616	0.571592	1.80497	3.42378	0.00114683	0.0462135	-0.904819
ENSRNOG00000029340	Btnl8	1.47348	0.559229	2.88377	3.46767	0.00100272	0.0423052	-0.837475
ENSRNOG00000022107	RT1-M6-1	1.47022	0.556028	1.04036	3.87178	0.000279503	0.0207916	0.268076
ENSRNOG00000039861	LOC690617	1.46595	0.551835	0.542033	3.45268	0.00104989	0.0438374	-0.887221
ENSRNOG00000042041	Gal3st1	1.45182	0.537861	2.42171	3.95837	0.00021067	0.018754	0.571217
ENSRNOG00000050108	LOC100911319	1.43077	0.51679	3.70849	4.06807	0.000146626	0.0149906	0.851986
ENSRNOG00000004603	Srgap1	1.42856	0.514559	3.95742	4.91794	7.71377e-06	0.00299077	3.56759
ENSRNOG00000009795	Nfib	1.42784	0.513838	5.62834	4.62525	2.17999e-05	0.00489257	2.49908
ENSRNOG00000014452	Zfhx3	1.42258	0.50851	5.14617	5.10909	3.86865e-06	0.00211124	4.16574
ENSRNOG00000014187	Igf1r	1.41795	0.503807	4.40471	4.20191	9.36568e-05	0.0117318	1.21438
ENSRNOG00000009523	Rab11fip2	1.39652	0.481835	3.36233	5.45849	1.07381e-06	0.00123941	5.38521
ENSRNOG00000016998	Atxn1	1.3962	0.481506	3.99007	3.65817	0.000554027	0.0307967	-0.388094
ENSRNOG00000010106	Faxc	1.39615	0.481454	1.71438	3.93619	0.000226553	0.0193123	0.486742
ENSRNOG00000039668	Col8a1	1.39396	0.479194	4.7799	3.42981	0.00112593	0.0454846	-1.12593
ENSRNOG00000004057	Ccdc88a	1.39334	0.478543	4.03949	4.49974	3.37841e-05	0.00666142	2.18771
ENSRNOG00000005564	Ubn2	1.38286	0.467654	5.42785	4.92848	7.42757e-06	0.00299077	3.53127
ENSRNOG00000050437	Bod1l1	1.37552	0.459974	6.80723	5.38131	1.42812e-06	0.00153846	5.07473
ENSRNOG00000012405	Tcf4	1.37465	0.45906	5.80247	7.0217	2.85345e-09	4.61089e-05	11.0488
ENSRNOG00000014035	Arhgef4	1.37076	0.454974	1.64021	4.86817	9.21907e-06	0.00313017	3.2599
ENSRNOG00000012733	Ankrd12	1.37068	0.454894	6.86994	5.79085	3.10998e-07	0.000839109	6.53639
ENSRNOG00000016620	Csnk1g1	1.3698	0.453963	3.01394	3.93315	0.000228817	0.0193584	0.487272
ENSRNOG00000011268	Chd5	1.36867	0.452776	2.28874	3.5589	0.00075629	0.0360961	-0.55337
ENSRNOG00000045821	Slc41a3	1.3669	0.450906	4.44156	3.71103	0.000468585	0.0278887	-0.288405
ENSRNOG00000039504	LOC360919	1.36226	0.445999	0.165632	3.51373	0.000870045	0.0392711	-0.773593
ENSRNOG00000042340	LOC679894	1.36164	0.44535	4.17882	4.53158	3.02446e-05	0.00627747	2.28549
ENSRNOG00000020689	Cpeb3	1.35653	0.439922	2.87816	4.99615	5.8223e-06	0.00285098	3.80837
ENSRNOG00000020669	Ovol1	1.35094	0.433967	4.8343	3.72231	0.000452067	0.0276183	-0.289034
ENSRNOG00000016617	Wwtr1	1.34881	0.431686	4.38636	4.08501	0.00013859	0.0148839	0.84838
ENSRNOG00000033531	Cacna2d1	1.34456	0.427131	5.50599	3.7444	0.000421308	0.0268028	-0.279998
ENSRNOG00000060061	Sowaha	1.33993	0.422158	5.38008	4.02491	0.000169192	0.0158952	0.582584
ENSRNOG00000022781	Ccser2	1.33392	0.415676	3.38039	4.46127	3.86032e-05	0.00720223	2.09259
ENSRNOG00000028941	Zbed3	1.33103	0.412545	5.44552	4.67805	1.81055e-05	0.00477082	2.68494
ENSRNOG00000015473	Phactr2	1.32915	0.410504	3.45217	4.436	4.21254e-05	0.00724088	2.01074
ENSRNOG00000043167	Itga9	1.3231	0.403927	4.88044	3.39362	0.00125704	0.0481338	-1.24074
ENSRNOG00000001424	Cux1	1.32244	0.403197	5.55812	5.65829	5.10845e-07	0.00097412	6.07868
ENSRNOG00000003510	Fmo2	1.32185	0.40256	4.33275	3.60186	0.000661356	0.0344737	-0.579982
ENSRNOG00000058842	Sptbn2	1.32159	0.40227	1.00178	3.40752	0.00120507	0.0471493	-0.958897
ENSRNOG00000004709	Foxn3	1.31886	0.39929	5.35937	4.3138	6.40739e-05	0.00932767	1.49653
ENSRNOG00000014215	Klf9	1.31502	0.395083	6.51097	4.45908	3.88967e-05	0.00720223	1.9259
ENSRNOG00000024345	Pard3b	1.31262	0.392452	5.07118	4.52738	3.069e-05	0.00627747	2.20909
ENSRNOG00000009173	Smad6	1.31172	0.391455	4.17882	4.17892	0.000101202	0.01224	1.15983
ENSRNOG00000022701	Ceacam18	1.31064	0.390272	4.59402	3.43129	0.00112085	0.045393	-1.0946
ENSRNOG00000009625	Dpysl2	1.31021	0.389803	5.64852	4.31791	6.31823e-05	0.00928149	1.49612
ENSRNOG00000016099	Id4	1.30525	0.384323	4.96487	3.62965	0.000606128	0.0329755	-0.577032
ENSRNOG00000014420	Rap2b	1.30342	0.382306	2.94264	4.39389	4.87032e-05	0.00803056	1.88485
ENSRNOG00000057823	Ubc	1.30329	0.382153	7.81483	4.4845	3.56184e-05	0.00693442	2.01897
ENSRNOG00000021681	Eea1	1.2907	0.368159	5.72493	3.37624	0.00132499	0.0496765	-1.35587
ENSRNOG00000045913	Prdm16	1.29017	0.367567	2.6242	3.4209	0.00115694	0.0463446	-0.941876
ENSRNOG00000027906	Ankrd11	1.28957	0.366888	8.51751	6.23519	5.79809e-08	0.000312305	8.15946
ENSRNOG00000025881	Rbms3	1.28849	0.365682	2.70708	3.40188	0.00122588	0.0476179	-0.991354
ENSRNOG00000004693	Pbx1	1.28794	0.365062	5.56806	3.88322	0.000269305	0.0207224	0.135577
ENSRNOG00000021401	Lpar5	1.28415	0.360816	4.63765	3.72053	0.000454637	0.0276183	-0.275009
ENSRNOG00000017319	Mertk	1.28281	0.359307	5.16421	4.91766	7.72161e-06	0.00299077	3.50971
ENSRNOG00000055433	Trim46	1.28178	0.358148	4.79682	3.85614	0.000294053	0.0215005	0.10938
ENSRNOG00000029456	Rp9	1.27874	0.354721	3.44171	4.60307	2.35628e-05	0.00521578	2.54406
ENSRNOG00000010607	Rnf208	1.27774	0.353589	3.7664	3.4833	0.000955686	0.0417376	-0.862335
ENSRNOG00000000975	Mcoln1	1.27079	0.345726	5.579	4.39031	4.93057e-05	0.00804779	1.72902
ENSRNOG00000026277	Zc3h6	1.26869	0.343338	3.89185	3.39855	0.00123835	0.0477577	-1.11104
ENSRNOG00000000695	Ssh1	1.26724	0.341692	4.09416	4.33092	6.04352e-05	0.00912141	1.64219
ENSRNOG00000027204	Map6	1.26686	0.34126	3.1487	4.08384	0.00013913	0.0148839	0.930416
ENSRNOG00000049900	Irf2bp2	1.26373	0.337691	6.33415	4.04982	0.000155786	0.0152279	0.616584
ENSRNOG00000011026	Irf2bpl	1.26279	0.336612	5.99767	3.87386	0.00027762	0.0207916	0.0835378
ENSRNOG00000009184	Foxp1	1.26274	0.33656	6.55128	5.79036	3.11569e-07	0.000839109	6.53513
ENSRNOG00000004026	Atp2b1	1.25747	0.330519	7.57999	3.57956	0.000709126	0.03542	-0.798707
ENSRNOG00000022060	Magi1	1.25309	0.325494	5.83511	4.15088	0.000111197	0.013212	0.95014
ENSRNOG00000029910	Golga4	1.252	0.324229	8.34094	4.88783	8.59273e-06	0.00308555	3.37846
ENSRNOG00000022710	Prrg4	1.25187	0.324084	3.62129	3.71794	0.000458394	0.0276387	-0.181751
ENSRNOG00000040040	Ndufaf6	1.25069	0.322724	2.72555	3.3944	0.00125405	0.0481338	-1.01402
ENSRNOG00000029698	Pim3	1.24842	0.320099	5.16343	3.44441	0.0010768	0.0443878	-1.11947
ENSRNOG00000016246	Tshz1	1.24668	0.318097	6.06854	5.16969	3.10303e-06	0.00192853	4.34005
ENSRNOG00000014179	Rps2	1.24647	0.31785	9.70564	4.27362	7.34688e-05	0.00989318	1.38091
ENSRNOG00000001720	Hes1	1.24514	0.316313	6.93079	3.47424	0.00098269	0.0419431	-1.11061
ENSRNOG00000056150	Purb	1.24498	0.31612	5.51998	3.58242	0.000702823	0.03542	-0.755855
ENSRNOG00000061147	Fam189a2	1.24376	0.314706	4.75214	3.40211	0.00122503	0.0476179	-1.20228
ENSRNOG00000058733	Asap1	1.24177	0.312398	5.86642	5.33926	1.66738e-06	0.00168395	4.94032
ENSRNOG00000010060	Panx1	1.24117	0.3117	3.45931	4.04857	0.000156435	0.0152279	0.808553
ENSRNOG00000009673	Dhrs13	1.23502	0.304538	3.14483	3.58405	0.000699247	0.03542	-0.527579
ENSRNOG00000001704	Runx1	1.2346	0.304044	3.82241	3.55612	0.000762869	0.0360961	-0.667988
ENSRNOG00000048433	Tshz2	1.23383	0.303145	5.49192	3.78661	0.00036802	0.0247999	-0.152591
ENSRNOG00000004783	Fam171b	1.23115	0.300009	3.44148	3.45834	0.00103184	0.0431956	-0.898532
ENSRNOG00000013565	Zfp507	1.23053	0.299277	4.73454	3.53804	0.000806956	0.0375706	-0.811219
ENSRNOG00000053288	Ank3	1.23019	0.298879	6.66465	3.72938	0.000441995	0.0274894	-0.366019
ENSRNOG00000024757	AABR07069219.1	1.22633	0.294343	4.14908	4.80282	1.16388e-05	0.00354852	3.17444
ENSRNOG00000024019	Ccdc6	1.22542	0.293276	4.68757	3.51664	0.000862259	0.039102	-0.868703
ENSRNOG00000016244	Mical2	1.2245	0.292194	6.92084	3.4971	0.00091589	0.041061	-1.04518
ENSRNOG00000009381	Mapk6	1.22112	0.288208	7.60592	3.57546	0.000718264	0.0354593	-0.809597
ENSRNOG00000007806	Arf5	1.22006	0.286957	6.79623	4.30586	6.58335e-05	0.00937531	1.42467
ENSRNOG00000045941	Susd6	1.21859	0.285211	7.15905	6.42595	2.80246e-08	0.000226425	8.85018
ENSRNOG00000012369	Fam174b	1.21794	0.284442	3.97859	4.15598	0.000109314	0.0130844	1.11
ENSRNOG00000056984	Baz2b	1.21681	0.283108	6.58843	3.81106	0.000340177	0.024004	-0.120591
ENSRNOG00000013431	Rsbn1l	1.21595	0.282084	5.47262	4.64093	2.06319e-05	0.00482396	2.56
ENSRNOG00000016212	Ankfy1	1.21466	0.280551	7.10629	4.91579	7.77352e-06	0.00299077	3.45568
ENSRNOG00000004791	Arf6	1.21345	0.279119	7.36204	4.44575	4.07313e-05	0.00722215	1.88373
ENSRNOG00000026239	Arid4a	1.21309	0.278686	6.77787	4.31974	6.2788e-05	0.00928149	1.4695
ENSRNOG00000030721	Fbrsl1	1.2021	0.265561	5.13116	3.61947	0.000625821	0.0331562	-0.622078
ENSRNOG00000026564	Ptpdc1	1.19792	0.260536	3.38243	3.43614	0.00110437	0.0449508	-0.951889
ENSRNOG00000012162	Mpdu1	1.19621	0.25847	6.22368	3.78431	0.000370741	0.0247999	-0.194646
ENSRNOG00000000954	Polr1d	1.1917	0.253021	6.34105	4.96122	6.60305e-06	0.00299077	3.61392
ENSRNOG00000019014	Ndst1	1.19103	0.252212	5.47547	3.47835	0.000970349	0.0418724	-1.05464
ENSRNOG00000020457	Tacc2	1.19091	0.25207	7.61593	4.04582	0.000157868	0.0152383	0.608738
ENSRNOG00000020161	Zbtb7a	1.19075	0.251869	7.22019	3.57187	0.000726346	0.0354593	-0.827173
ENSRNOG00000007240	Rrs1	1.18858	0.249235	4.61003	3.51068	0.000878291	0.0395329	-0.881714
ENSRNOG00000059984	Dll1	1.18659	0.246826	4.99562	3.77303	0.000384418	0.0254582	-0.153735
ENSRNOG00000055446	Amfr	1.18634	0.246521	6.90631	5.51829	8.60347e-07	0.00115853	5.56003
ENSRNOG00000028341	Alkbh5	1.18624	0.246399	6.77412	4.14856	0.000112067	0.0132182	0.92207
ENSRNOG00000047625	Atg4d	1.18527	0.245219	6.04613	3.86467	0.000286027	0.0211046	0.0538372
ENSRNOG00000009355	Ogfr	1.18513	0.245047	6.28849	4.34884	5.68427e-05	0.00866529	1.56833
ENSRNOG00000021007	Snx15	1.18173	0.240896	5.63238	3.79636	0.000356667	0.0246299	-0.134125
ENSRNOG00000019062	Pura	1.18146	0.240565	4.61933	3.48866	0.000940036	0.0415033	-0.941244
ENSRNOG00000020067	Rab40c	1.18144	0.240551	5.04254	4.9196	7.66808e-06	0.00299077	3.52013
ENSRNOG00000003590	Tom1l2	1.17735	0.235538	6.07691	3.74196	0.0004246	0.0269063	-0.315416
ENSRNOG00000015642	Pabpc4	1.17677	0.234833	7.31912	3.59879	0.000667737	0.0345832	-0.747087
ENSRNOG00000032625	AC118165.1	1.17512	0.232806	3.67813	3.58627	0.00069441	0.03542	-0.565631
ENSRNOG00000013160	Sash1	1.17256	0.229663	6.35324	3.68596	0.000507413	0.0292832	-0.490397
ENSRNOG00000052111	Sugp1	1.17243	0.229502	5.65367	5.31205	1.84283e-06	0.00175166	4.84994
ENSRNOG00000032908	Acaa1a	1.17241	0.229475	6.04741	4.22666	8.61464e-05	0.0111363	1.18302
ENSRNOG00000011237	Zc3h13	1.17177	0.228689	6.70603	4.23711	8.31534e-05	0.0108486	1.2039
ENSRNOG00000020607	Bckdha	1.17039	0.226986	6.13691	3.47755	0.000972731	0.0418724	-1.09201
ENSRNOG00000017863	Zeb1	1.16829	0.2244	5.67867	3.57907	0.000710198	0.03542	-0.77649
ENSRNOG00000009882	Ppp3ca	1.16713	0.222962	6.23921	4.86001	9.49182e-06	0.00313017	3.27048
ENSRNOG00000007968	RGD1305350	1.16644	0.22211	7.38993	3.84968	0.000300269	0.0218561	0.000859491
ENSRNOG00000017466	Kif5b	1.16631	0.221953	7.49833	3.74593	0.000419246	0.0267924	-0.310393
ENSRNOG00000001235	Gna12	1.16574	0.221249	6.76935	3.54883	0.000780367	0.0367634	-0.896888
ENSRNOG00000019883	Pak4	1.16456	0.219779	6.08443	3.42041	0.00115869	0.0463446	-1.24994
ENSRNOG00000006864	Scaper	1.16383	0.218874	4.68216	3.62754	0.000610167	0.0329755	-0.549518
ENSRNOG00000023764	Kctd2	1.16339	0.21834	5.12276	3.91452	0.000243188	0.0197539	0.25996
ENSRNOG00000020020	Wbp1l	1.16063	0.214903	7.34971	5.27753	2.09186e-06	0.00177907	4.71217
ENSRNOG00000000568	Slc29a3	1.15772	0.211292	5.32389	4.05189	0.000154719	0.0152279	0.669428
ENSRNOG00000008482	Rbms1	1.15671	0.210024	5.24538	4.11547	0.000125199	0.0139524	0.873266
ENSRNOG00000029304	Aggf1	1.15528	0.208237	5.44919	4.84035	1.01819e-05	0.00325672	3.2321
ENSRNOG00000001050	Eif2ak1	1.15381	0.20641	7.07944	3.47217	0.000988943	0.0419431	-1.11525
ENSRNOG00000000527	Mtch1	1.15343	0.205925	7.85576	3.52548	0.00083899	0.0384058	-0.948478
ENSRNOG00000001331	Rnf34	1.15339	0.205878	5.56587	3.56152	0.000750159	0.0360961	-0.819674
ENSRNOG00000001138	Taok3	1.15283	0.205183	6.87016	3.40552	0.0012124	0.0473218	-1.30563
ENSRNOG00000001455	Kif13a	1.15165	0.203705	7.12486	4.25568	7.80833e-05	0.0103946	1.26451
ENSRNOG00000061474	Ctdp1	1.14962	0.201156	6.2443	3.67393	0.000527116	0.0302045	-0.523807
ENSRNOG00000000476	Zbtb22	1.14876	0.200079	5.13406	3.48777	0.000942615	0.0415033	-0.99977
ENSRNOG00000046112	Dedd2	1.14759	0.198606	5.68402	3.53883	0.000804977	0.0375706	-0.893466
ENSRNOG00000030408	Dnajb12	1.14195	0.191505	5.80574	4.03834	0.000161829	0.0153824	0.598378
ENSRNOG00000015420	Stxbp1	1.14094	0.190218	5.44325	3.49125	0.000932577	0.0415033	-1.0129
ENSRNOG00000033639	Zfp777	1.14036	0.189495	4.87409	3.91645	0.000241659	0.0197539	0.286627
ENSRNOG00000003147	Sqstm1	1.13771	0.186134	9.03314	3.72846	0.000443295	0.0274894	-0.32205
ENSRNOG00000005331	Vapb	1.13601	0.183969	5.82472	4.18037	0.000100709	0.01224	1.04516
ENSRNOG00000013461	Ralbp1	1.13599	0.183954	7.64476	4.20249	9.34749e-05	0.0117318	1.10255
ENSRNOG00000017397	Upf3a	1.13488	0.182537	5.34452	3.80082	0.000351583	0.024383	-0.0985739
ENSRNOG00000015268	Plpp6	1.13432	0.181826	6.26118	3.64341	0.000580433	0.032011	-0.613496
ENSRNOG00000021044	Gpatch8	1.13318	0.180375	7.14647	3.66921	0.000535038	0.0304234	-0.543507
ENSRNOG00000002021	Son	1.13138	0.178087	9.20923	3.73799	0.000430019	0.0271433	-0.288273
ENSRNOG00000001178	Sppl3	1.13129	0.177971	7.10698	4.68624	1.75902e-05	0.00473732	2.6782
ENSRNOG00000011891	Atp6v1b2	1.12875	0.174721	7.29472	3.62784	0.000609582	0.0329755	-0.662609
ENSRNOG00000003329	Ppm1d	1.12838	0.174256	4.84326	3.94933	0.000217011	0.0190581	0.392661
ENSRNOG00000007584	Ehd4	1.12508	0.170024	6.80205	3.59101	0.000684193	0.0352098	-0.774577
ENSRNOG00000037647	Ostm1	1.12359	0.16812	4.42015	3.56872	0.000733506	0.0356481	-0.690879
ENSRNOG00000025155	Lmtk2	1.12249	0.166709	6.88038	3.79429	0.000359043	0.0246884	-0.172473
ENSRNOG00000018387	Wdr7	1.12038	0.163983	4.95303	3.74806	0.000416407	0.0267924	-0.222335
ENSRNOG00000010007	Srsf4	1.11924	0.162521	6.40136	3.89997	0.000255011	0.0200199	0.151489
ENSRNOG00000001034	Evi5l	1.11906	0.162284	5.33337	3.54789	0.000782636	0.0367634	-0.842937
ENSRNOG00000008830	Nfe2l1	1.11742	0.160169	7.98214	3.54154	0.000798235	0.0373875	-0.899398
ENSRNOG00000001059	Usp42	1.11478	0.156755	5.02651	3.40872	0.00120065	0.0470904	-1.21189
ENSRNOG00000018668	Glg1	1.11471	0.156669	8.5675	3.92927	0.000231747	0.0195042	0.269425
ENSRNOG00000004091	Cwc25	1.11368	0.155336	5.05317	3.66984	0.000533969	0.0304234	-0.464503
ENSRNOG00000008629	Secisbp2l	1.11348	0.155077	7.27084	3.42213	0.00115261	0.046331	-1.25544
ENSRNOG00000019892	Lrrfip1	1.10492	0.143945	6.95727	3.47702	0.00097432	0.0418724	-1.10275
ENSRNOG00000002452	Txndc11	1.10278	0.141151	5.93821	3.9144	0.000243282	0.0197539	0.210515
ENSRNOG00000017023	Tcf25	1.09957	0.136941	7.95808	4.07854	0.000141609	0.0148839	0.717601
ENSRNOG00000015173	Mbtps1	1.09823	0.135179	7.59897	3.46959	0.000996832	0.042167	-1.11427
ENSRNOG00000012937	Wwp2	1.09745	0.134153	5.94125	3.4966	0.000917323	0.041061	-1.02882
ENSRNOG00000021758	Tnpo3	1.07256	0.10106	6.67842	3.38726	0.00128151	0.0488393	-1.35657
ENSRNOG00000020657	Shc1	-1.10522	-0.144334	7.31558	-4.07529	0.000143148	0.0149201	0.694821
ENSRNOG00000046698	Gps1	-1.11321	-0.154722	6.07444	-3.70238	0.000481653	0.0284052	-0.432212
ENSRNOG00000011617	Dguok	-1.11335	-0.154904	5.0702	-4.20213	9.35885e-05	0.0117318	1.16313
ENSRNOG00000053023	Taz	-1.11362	-0.155258	5.68208	-3.88082	0.00027141	0.0207854	0.123343
ENSRNOG00000016905	Hmg20a	-1.11725	-0.159953	6.26093	-3.88577	0.000267075	0.0206492	0.1131
ENSRNOG00000020897	Prpf19	-1.11823	-0.16122	7.00654	-3.41545	0.00117632	0.0464746	-1.27691
ENSRNOG00000047246	Chtf8	-1.12591	-0.171096	7.14982	-3.92156	0.000237657	0.0197539	0.216117
ENSRNOG00000019090	Cct3	-1.1287	-0.174667	7.20428	-3.84675	0.000303133	0.0219656	-0.0116584
ENSRNOG00000008364	Cat	-1.12907	-0.175134	6.32969	-3.56823	0.000734626	0.0356481	-0.833618
ENSRNOG00000005249	Snx6	-1.12929	-0.175416	6.30448	-3.40071	0.00123024	0.0476413	-1.31128
ENSRNOG00000006913	Rpain	-1.12946	-0.175629	3.74863	-3.52668	0.000835863	0.0383714	-0.73601
ENSRNOG00000049370	Lsm6	-1.13008	-0.176428	4.57051	-3.47775	0.000972139	0.0418724	-0.963999
ENSRNOG00000007845	Supt4h1	-1.13114	-0.177783	5.85321	-3.94613	0.000219299	0.0191549	0.313818
ENSRNOG00000054770	Rdh11	-1.13172	-0.178517	5.08379	-3.70041	0.000484673	0.0284509	-0.371451
ENSRNOG00000045860	U2af1	-1.13629	-0.184335	6.23055	-3.60722	0.000650349	0.0342312	-0.717565
ENSRNOG00000006655	Plrg1	-1.13636	-0.184422	5.50396	-3.57243	0.00072507	0.0354593	-0.78009
ENSRNOG00000018818	Txnl1	-1.13718	-0.185462	5.87648	-3.44043	0.00108998	0.0445599	-1.17953
ENSRNOG00000004494	Lta4h	-1.13788	-0.186343	6.96127	-3.52291	0.000845681	0.0386027	-0.97106
ENSRNOG00000005437	Rida	-1.1419	-0.191431	4.61003	-3.58367	0.00070009	0.03542	-0.665106
ENSRNOG00000018440	Arfip2	-1.14221	-0.191833	6.49357	-4.04296	0.000159371	0.0152383	0.593352
ENSRNOG00000016269	Rpl7l1	-1.1442	-0.194342	5.85135	-3.47273	0.000987246	0.0419431	-1.08686
ENSRNOG00000003201	Rps4x	-1.14472	-0.195	9.86383	-3.57924	0.000709841	0.03542	-0.735083
ENSRNOG00000000990	Pdap1	-1.14875	-0.200065	6.65328	-3.64166	0.000583647	0.0320787	-0.625247
ENSRNOG00000023494	Tti2	-1.14928	-0.200733	4.13653	-3.80937	0.000342028	0.0240297	0.0421764
ENSRNOG00000011175	Hnrnpa2b1	-1.14962	-0.201159	9.24143	-3.59622	0.000673136	0.0347514	-0.705985
ENSRNOG00000005736	Eif1ax	-1.14998	-0.201608	6.7771	-3.41551	0.0011761	0.0464746	-1.277
ENSRNOG00000000546	Nt5dc1	-1.15081	-0.202654	5.09395	-3.53717	0.00080912	0.0375706	-0.845709
ENSRNOG00000017976	Slco2b1	-1.15113	-0.203055	6.90077	-3.7187	0.000457289	0.0276387	-0.398339
ENSRNOG00000007851	Psma3l	-1.15155	-0.203576	6.76295	-3.45026	0.00105769	0.0439361	-1.17867
ENSRNOG00000016686	Tmem167a	-1.15303	-0.205436	4.04661	-3.7604	0.000400287	0.0260258	-0.0929629
ENSRNOG00000049920	Psma2	-1.15512	-0.208045	6.8448	-3.82074	0.000329717	0.0233679	-0.0923691
ENSRNOG00000003964	Nsmce2	-1.15544	-0.208443	4.49655	-3.71046	0.000469443	0.0278887	-0.285114
ENSRNOG00000002389	Morf4l2	-1.15721	-0.210656	7.98144	-3.40883	0.00120025	0.0470904	-1.27893
ENSRNOG00000009484	Ptcd3	-1.15763	-0.211173	5.89354	-3.6006	0.000663976	0.034499	-0.720425
ENSRNOG00000011513	Gla	-1.15997	-0.214087	5.03176	-3.5744	0.000720632	0.0354593	-0.733893
ENSRNOG00000014064	Ctsh	-1.16126	-0.215693	7.12447	-3.46516	0.00101048	0.0425219	-1.1353
ENSRNOG00000025691	Pla2g7	-1.16273	-0.217516	4.87967	-3.91629	0.000241787	0.0197539	0.295283
ENSRNOG00000028166	Asmtl	-1.16344	-0.218392	5.40809	-3.55703	0.000760721	0.0360961	-0.818797
ENSRNOG00000009893	Uxt	-1.16393	-0.219007	4.35882	-4.49958	3.38038e-05	0.00666142	2.17035
ENSRNOG00000009432	Eif2s1	-1.16482	-0.220109	6.0863	-3.38294	0.00129841	0.0490807	-1.35071
ENSRNOG00000049505	Nup43	-1.16488	-0.220178	3.13211	-3.37403	0.00133391	0.0497799	-1.09606
ENSRNOG00000007739	Rars1	-1.16522	-0.220599	6.79931	-4.29715	6.78159e-05	0.00944687	1.39682
ENSRNOG00000007788	Glod4	-1.16642	-0.222093	6.74304	-3.69254	0.000496937	0.0288601	-0.475577
ENSRNOG00000055756	Bcap31	-1.1707	-0.227377	6.88076	-4.65483	1.96479e-05	0.00477082	2.57185
ENSRNOG00000022448	Htra2	-1.17118	-0.227968	5.58319	-3.66635	0.000539905	0.0304234	-0.511802
ENSRNOG00000022860	Swi5	-1.1715	-0.228356	6.52292	-4.42993	4.30178e-05	0.00724088	1.83006
ENSRNOG00000009950	Msantd2	-1.17158	-0.228459	4.87365	-3.62995	0.000605547	0.0329755	-0.557236
ENSRNOG00000015153	Ints3	-1.1724	-0.229469	6.26566	-3.62019	0.000624411	0.0331562	-0.67962
ENSRNOG00000019895	Nedd8	-1.17343	-0.230737	6.12752	-4.38531	5.01596e-05	0.00810529	1.69354
ENSRNOG00000000841	Ddx39b	-1.17348	-0.230798	8.63049	-3.48559	0.000948973	0.0416697	-1.04353
ENSRNOG00000025910	Hccs	-1.17507	-0.232747	4.78391	-3.66177	0.000547762	0.0306273	-0.452952
ENSRNOG00000019245	Sgf29	-1.17784	-0.236145	3.87267	-3.99215	0.000188518	0.0174072	0.613871
ENSRNOG00000009886	Fkbp14	-1.17853	-0.236983	4.03016	-3.51603	0.000863879	0.039102	-0.790901
ENSRNOG00000012100	Ssbp1	-1.17925	-0.237874	4.43016	-3.78023	0.000375629	0.0249786	-0.0701767
ENSRNOG00000050289	Cstf2t	-1.17996	-0.238741	6.21075	-4.6551	1.96294e-05	0.00477082	2.58143
ENSRNOG00000027408	Ppid	-1.18025	-0.239088	5.59281	-3.71268	0.000466136	0.0278887	-0.37331
ENSRNOG00000030597	Ankrd52	-1.18241	-0.241736	6.89965	-4.04401	0.00015882	0.0152383	0.59373
ENSRNOG00000003075	Tmem39a	-1.18405	-0.243724	4.56129	-4.07342	0.00014404	0.0149201	0.803142
ENSRNOG00000058677	Lsm8	-1.18459	-0.24439	4.89295	-3.66681	0.000539118	0.0304234	-0.453629
ENSRNOG00000038085	Rpe	-1.1847	-0.244521	5.80567	-3.72061	0.000454514	0.0276183	-0.362317
ENSRNOG00000019349	Sf3a2	-1.18678	-0.247052	5.13884	-3.88958	0.000263786	0.0204929	0.188191
ENSRNOG00000027360	Srsf7	-1.18819	-0.248771	7.04161	-3.99339	0.000187747	0.0174072	0.436734
ENSRNOG00000004510	Slc35b1	-1.19036	-0.251397	5.12533	-3.48781	0.000942488	0.0415033	-0.990641
ENSRNOG00000031730	Eloc	-1.19113	-0.252325	5.53112	-3.55574	0.000763776	0.0360961	-0.830431
ENSRNOG00000028087	Sdhaf4	-1.19158	-0.252878	3.31247	-3.38416	0.00129359	0.0490807	-1.07989
ENSRNOG00000018584	LOC100359583	-1.19171	-0.253031	9.72833	-3.72996	0.000441177	0.0274894	-0.298459
ENSRNOG00000004980	Rangrf	-1.19256	-0.254058	4.39844	-3.91854	0.00024002	0.0197539	0.347369
ENSRNOG00000008489	Ppih	-1.19349	-0.25519	4.04071	-3.91237	0.000244901	0.0197539	0.355533
ENSRNOG00000046316	Tomm6	-1.19389	-0.255673	5.75014	-3.75991	0.000400911	0.0260258	-0.244296
ENSRNOG00000019426	Ramac	-1.19405	-0.255868	4.2013	-3.69941	0.000486205	0.0284509	-0.285242
ENSRNOG00000000809	Atat1	-1.19463	-0.256567	5.19674	-3.74575	0.000419486	0.0267924	-0.244693
ENSRNOG00000002735	Dhx9	-1.19718	-0.25964	7.18365	-3.9425	0.000221921	0.0192585	0.280582
ENSRNOG00000013806	Mplkip	-1.19739	-0.259888	4.14243	-3.78394	0.000371188	0.0247999	-0.0293527
ENSRNOG00000021164	Stip1	-1.19875	-0.261533	6.66753	-3.7848	0.000370166	0.0247999	-0.1995
ENSRNOG00000002572	Cacybp	-1.19898	-0.261806	5.89089	-3.55655	0.000761855	0.0360961	-0.849299
ENSRNOG00000009512	Esd	-1.19922	-0.262099	6.30808	-4.1053	0.000129523	0.0141417	0.793325
ENSRNOG00000051179	Vps25	-1.19925	-0.262136	2.76643	-3.47355	0.000984778	0.0419431	-0.800512
ENSRNOG00000009856	Sypl1	-1.20018	-0.263246	7.01277	-3.66559	0.000541193	0.0304234	-0.555112
ENSRNOG00000005046	Tspan13	-1.20029	-0.263379	7.60271	-3.71077	0.000468968	0.0278887	-0.414278
ENSRNOG00000052142	Ahsa2	-1.20096	-0.264191	4.84374	-3.3942	0.0012548	0.0481338	-1.22125
ENSRNOG00000058882	Emd	-1.20147	-0.264802	5.01656	-3.57489	0.000719529	0.0354593	-0.734943
ENSRNOG00000019240	Ampd2	-1.20157	-0.264922	6.07923	-4.7593	1.35848e-05	0.00406514	2.93366
ENSRNOG00000018075	Spcs1	-1.20225	-0.265742	5.83927	-5.18419	2.94318e-06	0.00190454	4.39929
ENSRNOG00000012778	Magoh	-1.20373	-0.267511	4.74288	-3.95714	0.000211524	0.018754	0.430307
ENSRNOG00000019840	Mdp1	-1.20598	-0.270208	5.01096	-4.04912	0.000156148	0.0152279	0.688187
ENSRNOG00000003600	Pnpt1	-1.20696	-0.271382	5.23794	-3.73397	0.000435568	0.0273866	-0.282603
ENSRNOG00000011732	Psmb7	-1.20743	-0.271942	5.88882	-3.51664	0.000862249	0.039102	-0.963956
ENSRNOG00000010156	Snapc5	-1.20766	-0.272211	4.45515	-4.28738	7.01102e-05	0.0096742	1.48445
ENSRNOG00000007345	Amot	-1.20835	-0.273035	4.61843	-3.70431	0.000478706	0.0283349	-0.312951
ENSRNOG00000045647	Hax1	-1.20835	-0.273043	5.30012	-5.22447	2.54051e-06	0.00190454	4.56052
ENSRNOG00000024705	Rarres2	-1.21185	-0.277215	5.55125	-3.41552	0.00117608	0.0464746	-1.23116
ENSRNOG00000017036	Sec11c	-1.21793	-0.284426	4.13267	-4.13807	0.000116078	0.0134942	1.04088
ENSRNOG00000017751	Arl6ip1	-1.22165	-0.288835	6.67575	-3.63123	0.000603114	0.0329755	-0.655284
ENSRNOG00000031766	Mt-cyb	-1.2237	-0.291248	12.3561	-3.53249	0.000820958	0.0380111	-0.793931
ENSRNOG00000009156	Tra2a	-1.2251	-0.292897	6.72631	-4.39832	4.79668e-05	0.00799068	1.72541
ENSRNOG00000004316	Llph	-1.22989	-0.298527	4.24433	-3.45172	0.00105297	0.0438528	-0.992218
ENSRNOG00000017560	Mdk	-1.23124	-0.300109	3.04621	-3.37475	0.00133098	0.0497799	-1.08938
ENSRNOG00000020442	Ubl5	-1.23166	-0.300606	6.30861	-3.83866	0.000311176	0.0223201	-0.0312083
ENSRNOG00000000473	Pfdn6	-1.23242	-0.301497	5.91197	-4.32838	6.09637e-05	0.00912141	1.51839
ENSRNOG00000018647	Mrpl20	-1.23454	-0.303977	5.35873	-4.74626	1.42275e-05	0.00418004	2.92348
ENSRNOG00000002253	Wdr5b	-1.23669	-0.306483	2.88893	-3.58135	0.000705176	0.03542	-0.511547
ENSRNOG00000031579	LOC100363469	-1.23739	-0.307296	4.81533	-3.37785	0.00131859	0.0495513	-1.27103
ENSRNOG00000021153	Fkbp2	-1.23935	-0.309582	5.79992	-3.9412	0.000222869	0.0192585	0.302472
ENSRNOG00000026528	Mrps33	-1.24241	-0.313147	4.70984	-4.30449	6.61418e-05	0.00937531	1.5189
ENSRNOG00000016137	Rad23b	-1.24486	-0.315986	7.89103	-4.53061	3.03468e-05	0.00627747	2.17009
ENSRNOG00000012455	Tardbp	-1.25061	-0.322633	7.31524	-4.23677	8.32495e-05	0.0108486	1.20579
ENSRNOG00000020674	Rpl27	-1.25162	-0.323792	8.55962	-4.06615	0.000147566	0.0149906	0.691399
ENSRNOG00000011606	AABR07061825.1	-1.2548	-0.327455	2.73372	-3.43983	0.00109201	0.0445599	-0.886361
ENSRNOG00000004843	Pole3	-1.25683	-0.329787	2.15826	-3.60323	0.000658521	0.0344371	-0.428213
ENSRNOG00000047970	Lyrm4	-1.25687	-0.329832	2.81158	-3.95589	0.000212389	0.018754	0.561653
ENSRNOG00000057080	AABR07030926.1	-1.25694	-0.329915	4.42781	-4.55935	2.74545e-05	0.00583733	2.36326
ENSRNOG00000002721	Ndufb4	-1.25779	-0.330888	6.35285	-3.80216	0.000350065	0.024383	-0.141269
ENSRNOG00000016387	Rpl34	-1.25885	-0.332104	8.40617	-3.72261	0.000451635	0.0276183	-0.360414
ENSRNOG00000024845	Mrps21	-1.26018	-0.333631	5.1178	-3.93549	0.000227077	0.0193123	0.333336
ENSRNOG00000060137	AABR07037489.1	-1.26172	-0.335387	2.19225	-3.60584	0.000653157	0.0342674	-0.421187
ENSRNOG00000026646	Ndufs5	-1.26268	-0.336494	5.5115	-3.62598	0.000613163	0.033027	-0.621073
ENSRNOG00000045961	Lyrm7	-1.26288	-0.336721	3.74821	-3.87069	0.000280498	0.0207916	0.263645
ENSRNOG00000050197	Pdia6	-1.26353	-0.337458	7.34398	-3.69844	0.000487709	0.0284509	-0.454815
ENSRNOG00000019246	Psme2	-1.26428	-0.338311	6.11157	-4.00794	0.000178952	0.0167149	0.494143
ENSRNOG00000018304	Lars1	-1.26494	-0.339074	6.6181	-5.99236	1.45592e-07	0.000588156	7.26595
ENSRNOG00000027888	Cmss1	-1.26644	-0.340783	2.03029	-3.72795	0.000444008	0.0274894	-0.0863556
ENSRNOG00000050846	Timm10b	-1.26769	-0.342199	1.52144	-3.38336	0.00129675	0.0490807	-1.01071
ENSRNOG00000050051	Pin4	-1.27385	-0.3492	4.44995	-3.44259	0.00108282	0.0445008	-1.04285
ENSRNOG00000009297	Chchd1	-1.27692	-0.352669	4.41823	-4.66371	1.90436e-05	0.00477082	2.70572
ENSRNOG00000023946	Dmac1	-1.28333	-0.359895	4.50837	-4.30856	6.52304e-05	0.00937531	1.54919
ENSRNOG00000039297	Mrpl52	-1.28386	-0.360483	6.07168	-4.45275	3.97574e-05	0.00720223	1.91502
ENSRNOG00000013508	Rpl31	-1.28677	-0.363752	9.06819	-4.10799	0.000128367	0.0141107	0.836623
ENSRNOG00000052406	LOC102552527	-1.28732	-0.364373	3.57628	-3.38764	0.00128002	0.0488393	-1.09528
ENSRNOG00000004273	Ifitm1	-1.28814	-0.365287	5.80426	-3.87729	0.000274544	0.0207916	0.107132
ENSRNOG00000033473	Rpl36	-1.29117	-0.36868	8.38862	-3.69167	0.000498296	0.0288601	-0.451612
ENSRNOG00000017571	Ndufa2	-1.29714	-0.375336	5.2788	-3.37912	0.00131352	0.0494759	-1.3081
ENSRNOG00000028884	Atp5mg	-1.30144	-0.380104	7.45495	-4.19243	9.67e-05	0.0119281	1.0667
ENSRNOG00000011825	Ndufb3	-1.30221	-0.380961	5.51655	-4.57289	2.61863e-05	0.00564192	2.33734
ENSRNOG00000005184	Nop10	-1.30908	-0.388556	5.30379	-5.25568	2.26627e-06	0.00183103	4.66968
ENSRNOG00000040303	Cebpzos	-1.31023	-0.389817	3.78857	-3.41803	0.00116712	0.0464518	-1.03129
ENSRNOG00000025388	Mrpl33	-1.3109	-0.39056	5.20987	-3.90446	0.000251306	0.0199062	0.233187
ENSRNOG00000011647	S100a6	-1.31215	-0.391935	10.0989	-3.44508	0.00107461	0.0443878	-1.11067
ENSRNOG00000010420	Sem1	-1.31583	-0.395973	6.0557	-4.06439	0.000148431	0.0149906	0.673656
ENSRNOG00000020467	Nrep	-1.31663	-0.396852	3.42027	-4.11936	0.00012358	0.0138675	1.03196
ENSRNOG00000006228	Pdia4	-1.32062	-0.401215	7.02869	-4.10808	0.000128326	0.0141107	0.795277
ENSRNOG00000019140	Banp	-1.32448	-0.405426	4.44262	-4.14619	0.000112962	0.0132271	1.04664
ENSRNOG00000002178	Mrps18c	-1.32842	-0.409714	4.64353	-4.87527	8.98784e-06	0.00313017	3.39778
ENSRNOG00000005512	Ndufa4	-1.33087	-0.412369	6.50979	-5.70165	4.34419e-07	0.00097412	6.21755
ENSRNOG00000027503	Rps25	-1.33741	-0.419447	7.47935	-5.20588	2.71911e-06	0.00190454	4.46241
ENSRNOG00000016831	Serpinh1	-1.3418	-0.424165	8.17751	-3.61998	0.000624814	0.0331562	-0.668159
ENSRNOG00000001159	Tff3	-1.34237	-0.424788	9.07069	-4.35222	5.61885e-05	0.00866529	1.61537
ENSRNOG00000009888	Timm8b	-1.34276	-0.425204	5.1053	-3.57242	0.000725109	0.0354593	-0.740156
ENSRNOG00000055023	AABR07006258.2	-1.34358	-0.426084	5.34694	-3.90554	0.00025042	0.0199062	0.226095
ENSRNOG00000049912	Atp5f1e	-1.34562	-0.428273	6.73827	-3.44191	0.00108505	0.0445008	-1.20123
ENSRNOG00000018320	Rps15a	-1.3457	-0.428361	8.65537	-4.09589	0.000133656	0.0144949	0.787444
ENSRNOG00000005556	Snrpf	-1.36934	-0.453476	4.40759	-4.12867	0.00011979	0.0135492	0.993954
ENSRNOG00000037402	Cops9	-1.37003	-0.454211	5.27186	-4.34975	5.66656e-05	0.00866529	1.62299
ENSRNOG00000000418	Zbtb12	-1.37007	-0.454246	3.13509	-5.01339	5.47106e-06	0.00276271	3.87179
ENSRNOG00000031315	Rpl36al	-1.37132	-0.455564	4.197	-3.80151	0.000350802	0.024383	0.016766
ENSRNOG00000017695	AABR07012795.1	-1.37348	-0.45784	5.68528	-5.21352	2.64424e-06	0.00190454	4.50939
ENSRNOG00000008605	Ost4	-1.37708	-0.461613	6.78916	-4.90216	8.16276e-06	0.0029988	3.40936
ENSRNOG00000012314	Slirp	-1.37815	-0.462733	4.05283	-3.47567	0.000978378	0.0419353	-0.902844
ENSRNOG00000024539	Ndufb6	-1.38354	-0.468367	4.24069	-4.05182	0.000154756	0.0152279	0.766686
ENSRNOG00000042233	Rpl41	-1.40246	-0.487955	9.55819	-3.79034	0.000363638	0.0247999	-0.123575
ENSRNOG00000026963	Hsp90b1	-1.40275	-0.488254	8.74811	-3.75981	0.000401041	0.0260258	-0.241239
ENSRNOG00000005698	Ndufa5	-1.40626	-0.49186	5.55078	-4.47424	3.69083e-05	0.00710001	2.01303
ENSRNOG00000003029	Calr	-1.40725	-0.492881	8.86535	-4.28289	7.11899e-05	0.0096742	1.38491
ENSRNOG00000054689	Cox7b	-1.41456	-0.500358	6.90471	-4.72316	1.54397e-05	0.00426599	2.80203
ENSRNOG00000032605	Rpl32	-1.41917	-0.505043	2.23904	-4.66899	1.86924e-05	0.00477082	2.70152
ENSRNOG00000042352	Dnase1l2	-1.42859	-0.514595	0.95288	-3.46023	0.00102587	0.0430574	-0.840643
ENSRNOG00000049025	Rps6	-1.43158	-0.517604	3.04083	-5.47228	1.02035e-06	0.00123941	5.40045
ENSRNOG00000036958	LOC102556447	-1.43446	-0.520507	0.857702	-3.61675	0.000631183	0.033331	-0.450313
ENSRNOG00000038951	Cox17	-1.44061	-0.526678	4.85145	-3.90596	0.000250079	0.0199062	0.272375
ENSRNOG00000004659	Creld2	-1.44225	-0.528318	4.83894	-4.12839	0.000119904	0.0135492	0.95594
ENSRNOG00000023385	Rpl37a	-1.44249	-0.528564	8.74487	-4.12891	0.000119695	0.0135492	0.893639
ENSRNOG00000027049	Atp5mf	-1.44328	-0.529348	6.9621	-4.72207	1.54995e-05	0.00426599	2.7985
ENSRNOG00000032840	Sumo4	-1.44627	-0.532342	3.56519	-4.6735	1.83978e-05	0.00477082	2.77196
ENSRNOG00000011494	Rpl36a	-1.44928	-0.535337	7.67988	-4.0677	0.000146805	0.0149906	0.676336
ENSRNOG00000051770	Cyp2w1	-1.45689	-0.542888	4.83506	-4.22055	8.79455e-05	0.0112787	1.23782
ENSRNOG00000048174	Uqcrq	-1.46422	-0.55013	5.87072	-4.30014	6.71295e-05	0.00943257	1.43099
ENSRNOG00000038902	Rbis	-1.46988	-0.555702	4.5502	-4.8377	1.02787e-05	0.00325672	3.27846
ENSRNOG00000033058	AABR07064810.1	-1.47168	-0.55746	0.664332	-3.68368	0.000511081	0.0293899	-0.297482
ENSRNOG00000005203	Sec61g	-1.47831	-0.563946	5.78093	-5.12107	3.70385e-06	0.00211124	4.18487
ENSRNOG00000016337	Slc22a1	-1.48766	-0.573047	3.87991	-3.40014	0.00123238	0.0476413	-1.10108
ENSRNOG00000034161	Cox6b1	-1.49725	-0.582316	4.22809	-4.63506	2.10618e-05	0.00482396	2.62475
ENSRNOG00000018978	Scart1	-1.50898	-0.593577	1.64215	-3.72289	0.000451226	0.0276183	-0.108901
ENSRNOG00000054854	LOC691716	-1.54029	-0.623205	-0.571454	-3.62084	0.00062314	0.0331562	-0.707467
ENSRNOG00000061316	Ulbp1	-1.5405	-0.623398	3.29696	-4.80953	1.13644e-05	0.00353148	3.21198
ENSRNOG00000033520	Wdr97	-1.54089	-0.623768	1.67502	-3.96415	0.000206709	0.0185567	0.551699
ENSRNOG00000016961	Rps27	-1.54132	-0.624163	8.60786	-3.44546	0.00107334	0.0443878	-1.15945
ENSRNOG00000024923	Nnat	-1.5461	-0.628638	3.38028	-4.5025	3.34624e-05	0.00666142	2.22474
ENSRNOG00000026982	LOC691921	-1.55251	-0.634598	2.37781	-4.93983	7.13073e-06	0.00299077	3.56501
ENSRNOG00000016507	LOC687679	-1.5559	-0.637745	4.97682	-4.63327	2.11948e-05	0.00482396	2.57328
ENSRNOG00000026176	Efcab12	-1.55697	-0.63874	0.446519	-3.43143	0.00112037	0.045393	-0.969797
ENSRNOG00000046889	Dbi	-1.56396	-0.645203	5.51839	-5.03679	5.0276e-06	0.00262068	3.90541
ENSRNOG00000020296	LOC103693430	-1.57473	-0.655102	6.28082	-4.43009	4.29942e-05	0.00724088	1.83994
ENSRNOG00000060293	Ndufa3	-1.58932	-0.66841	4.56706	-3.83767	0.00031217	0.0223201	0.0967986
ENSRNOG00000032516	AABR07049223.1	-1.59502	-0.673578	-0.167601	-4.72068	1.55761e-05	0.00426599	2.12811
ENSRNOG00000061320	LOC103692829	-1.60528	-0.682824	1.34461	-5.64216	5.42551e-07	0.00097412	5.56476
ENSRNOG00000039656	Abca17	-1.61561	-0.69208	0.971282	-3.56087	0.00075168	0.0360961	-0.593256
ENSRNOG00000043348	LOC103693375	-1.62317	-0.69881	7.06821	-4.19565	9.56568e-05	0.0118901	1.07397
ENSRNOG00000018958	Mt3	-1.62847	-0.70352	1.53574	-3.78375	0.000371408	0.0247999	0.0495014
ENSRNOG00000051235	C2	-1.6364	-0.710523	0.897365	-3.65784	0.000554604	0.0307967	-0.345141
ENSRNOG00000004196	LOC108352650	-1.64048	-0.714114	8.40475	-3.5863	0.000694355	0.03542	-0.760003
ENSRNOG00000045885	LOC100365810	-1.65733	-0.728861	6.35698	-3.52918	0.000829421	0.0381841	-0.940916
ENSRNOG00000057264	Tex49	-1.66614	-0.736508	1.79562	-4.57833	2.56935e-05	0.00561056	2.36038
ENSRNOG00000043114	Tomm7	-1.67116	-0.740853	5.55665	-4.9216	7.6132e-06	0.00299077	3.5112
ENSRNOG00000031802	LOC691427	-1.6835	-0.751462	4.69162	-4.45167	3.99056e-05	0.00720223	1.99726
ENSRNOG00000001859	Sdf2l1	-1.68493	-0.752692	4.10987	-4.45017	4.01139e-05	0.00720223	2.0323
ENSRNOG00000033615	Mt-nd3	-1.72845	-0.789477	9.23994	-4.37257	5.24027e-05	0.00822112	1.6828
ENSRNOG00000034180	Rpl37	-1.74286	-0.801459	5.84263	-4.07803	0.000141847	0.0148839	0.729272
ENSRNOG00000028939	Rps29	-1.75533	-0.811743	1.93353	-4.13276	0.00011816	0.0135492	1.06026
ENSRNOG00000042665	AABR07007130.2	-1.8447	-0.883389	-1.70971	-3.89713	0.000257377	0.0200916	-0.533258
ENSRNOG00000027513	Rtel1	-1.84943	-0.887083	5.65037	-4.93727	7.1966e-06	0.00299077	3.5627
ENSRNOG00000031053	Mt-nd4l	-1.86507	-0.899231	6.93074	-3.6547	0.000560128	0.0309969	-0.583542
ENSRNOG00000008516	AABR07049516.1	-1.8779	-0.909119	5.15301	-3.98223	0.000194778	0.0178831	0.490762
ENSRNOG00000013437	LOC691083	-1.93257	-0.950524	-1.62334	-4.63325	2.11957e-05	0.00482396	1.08774
ENSRNOG00000030747	LOC685963	-1.97928	-0.984977	0.178955	-4.25419	7.84792e-05	0.0103946	1.03342
ENSRNOG00000002802	Cxcl1	-1.9794	-0.985063	-1.37747	-3.85728	0.000292971	0.0215005	-0.565192
ENSRNOG00000018471	LOC100362339	-2.023	-1.0165	2.7329	-4.46864	3.76305e-05	0.00715378	2.10876
ENSRNOG00000008475	Fut9	-2.30276	-1.20336	0.102302	-3.78778	0.000366632	0.0247999	-0.144378
ENSRNOG00000038896	Upk3bl1	-2.54632	-1.34841	0.412982	-3.38254	0.00129999	0.0490807	-1.08894
ENSRNOG00000031304	Mcpt1l3	-2.54694	-1.34876	-2.892	-3.62031	0.000624168	0.0331562	-1.69034
ENSRNOG00000048070	LOC690813	-3.04636	-1.60709	3.44496	-3.74727	0.000417462	0.0267924	-0.0690145
ENSRNOG00000059447	AC109901.2	-3.20771	-1.68154	0.562459	-4.4355	4.21982e-05	0.00724088	1.70722
ENSRNOG00000057165	AABR07034730.3	-3.2645	-1.70686	1.94743	-4.38074	5.09542e-05	0.00815217	1.79719
ENSRNOG00000051653	AABR07065772.2	-3.49245	-1.80424	0.51897	-3.96897	0.000203459	0.0184016	0.392021
ENSRNOG00000049009	AABR07051532.1	-3.61407	-1.85363	-1.75595	-4.0602	0.000150509	0.0151061	-0.254134
ENSRNOG00000029668	Wfdc21	-4.05047	-2.01809	0.650004	-3.48935	0.000938049	0.0415033	-0.807034
ENSRNOG00000030575	AABR07013111.1	-4.61283	-2.20565	3.86697	-4.86183	9.43041e-06	0.00313017	3.38688
ENSRNOG00000060328	AABR07072262.1	-4.89225	-2.2905	0.24109	-4.72745	1.52072e-05	0.00426599	2.28402
ENSRNOG00000050889	AABR07051626.2	-5.2819	-2.40106	0.977811	-3.87605	0.00027565	0.0207916	0.183819
ENSRNOG00000033376	AABR07065782.1	-5.70302	-2.51173	1.03901	-3.76657	0.000392457	0.0258356	-0.0800602
ENSRNOG00000058562	AABR07065651.8	-7.02629	-2.81276	-1.42878	-3.84111	0.000308717	0.0222703	-0.441115
ENSRNOG00000059929	AABR07065774.1	-7.45301	-2.89782	-0.208205	-3.53019	0.00082684	0.038174	-0.878138
ENSRNOG00000045984	AABR07065750.1	-9.86687	-3.30259	1.38675	-3.87196	0.000279344	0.0207916	0.0526605

## Sheet: C.CPHvsSIH_week1
Supplementary Table3C. Differentially expressed genes between CPH and SIH rats at week1. Green LFC < -1, Yellow: -1<LFC<1 . Red LFC>1
ENSEMBL	SYMBOL	linearFC	logFC	AveExpr	t	P.Value	adj.P.Val	B
ENSRNOG00000033680	Cyp2b1	3.34754	1.7431	0.403187	4.22858	8.55899e-05	0.0432202	0.890028
ENSRNOG00000024413	Neurog3	3.19003	1.67357	-0.572789	4.61821	2.23449e-05	0.0333617	1.01737
ENSRNOG00000049759	Nlrp2	3.04168	1.60487	-2.51934	4.75806	1.36445e-05	0.029922	-0.411138
ENSRNOG00000029262	AABR07053166.1	1.99237	0.994488	0.388064	5.55358	7.54634e-07	0.00609707	4.3152
ENSRNOG00000022934	AABR07066818.1	1.83295	0.874166	6.41128	3.86613	0.000284676	0.0497045	0.174784
ENSRNOG00000011357	Shbg	1.80956	0.855636	1.58031	4.43523	4.22384e-05	0.0333617	1.69624
ENSRNOG00000061237	Dio1	1.80525	0.852201	4.33258	4.58289	2.52871e-05	0.0333617	2.47973
ENSRNOG00000029478	Cyp4f39	1.71636	0.779352	-0.338782	3.93978	0.000223909	0.0461794	-0.242496
ENSRNOG00000022919	Chst8	1.70723	0.771654	1.48613	4.51971	3.15193e-05	0.0333617	1.92425
ENSRNOG00000029340	Btnl8	1.62514	0.700564	2.88377	4.02435	0.0001695	0.0456919	0.749005
ENSRNOG00000022107	RT1-M6-1	1.59329	0.672007	1.04036	4.34912	5.67893e-05	0.0352945	1.35715
ENSRNOG00000006859	Insig1	1.57787	0.657978	6.7162	4.46955	3.75126e-05	0.0333617	2.06006
ENSRNOG00000059545	AC114446.1	1.49033	0.575633	0.428678	4.3938	4.87173e-05	0.0333617	1.25457
ENSRNOG00000008831	Hcn2	1.47203	0.557809	3.13322	3.95918	0.000210107	0.0456919	0.572314
ENSRNOG00000011300	AABR07031193.1	1.46394	0.549859	5.51879	4.48912	3.50532e-05	0.0333617	2.14535
ENSRNOG00000014035	Arhgef4	1.40167	0.487151	1.64021	4.89631	8.33565e-06	0.0253347	3.08684
ENSRNOG00000006924	Tmem125	1.39189	0.477045	3.82806	4.04799	0.000156738	0.0456919	0.832484
ENSRNOG00000007478	Cry2	1.35007	0.433036	6.21865	3.86171	0.000288787	0.0497045	0.163883
ENSRNOG00000059857	Rnd1	1.33828	0.420378	2.41422	3.9536	0.000213991	0.0456919	0.506002
ENSRNOG00000011927	Sdc3	1.30025	0.378793	6.95571	3.87765	0.000274224	0.0497045	0.204479
ENSRNOG00000011435	Osbpl10	1.29733	0.375542	3.76532	4.11818	0.000124067	0.0456919	1.04234
ENSRNOG00000000777	RT1-S3	1.29499	0.372938	6.88582	4.06467	0.000148294	0.0456919	0.775242
ENSRNOG00000014164	Paqr5	1.28996	0.367328	5.32146	4.03775	0.000162146	0.0456919	0.732241
ENSRNOG00000010270	Espn	1.28707	0.364091	5.93057	4.085	0.000138595	0.0456919	0.852837
ENSRNOG00000006025	Lamb3	1.28148	0.357806	7.27976	3.95553	0.000212642	0.0456919	0.442441
ENSRNOG00000037957	Aifm3	1.27656	0.352266	3.29151	3.9762	0.00019868	0.0456919	0.62155
ENSRNOG00000020607	Bckdha	1.26216	0.3359	6.13691	4.86252	9.40703e-06	0.0253347	3.36188
ENSRNOG00000014179	Rps2	1.24406	0.315056	9.70564	4.02294	0.000170298	0.0456919	0.693418
ENSRNOG00000017777	Ahcy	1.23041	0.299141	7.75921	4.24627	8.06142e-05	0.0426996	1.35109
ENSRNOG00000004414	F11r	1.21627	0.282459	8.24213	4.43303	4.256e-05	0.0333617	1.95324
ENSRNOG00000021007	Snx15	1.21123	0.276476	5.63238	4.1193	0.000123605	0.0456919	0.96801
ENSRNOG00000024757	AABR07069219.1	1.20512	0.269173	4.14908	4.15662	0.000109078	0.0456919	1.1497
ENSRNOG00000009355	Ogfr	1.20481	0.268804	6.28849	4.52	3.14874e-05	0.0333617	2.22596
ENSRNOG00000027906	Ankrd11	1.18958	0.25045	8.51751	4.03307	0.000164679	0.0456919	0.700985
ENSRNOG00000029996	AABR07054368.1	1.18393	0.243579	7.9404	4.0258	0.00016869	0.0456919	0.66699
ENSRNOG00000056637	Abhd16a	1.17455	0.232104	6.93114	4.47578	3.67114e-05	0.0333617	2.07868
ENSRNOG00000005153	Tedc1	1.17117	0.227948	5.44766	3.92428	0.000235554	0.0469916	0.380566
ENSRNOG00000014634	Gtpbp1	1.15476	0.207596	5.93147	4.14364	0.000113932	0.0456919	1.03473
ENSRNOG00000033639	Zfp777	1.1532	0.205642	4.87409	4.01586	0.000174326	0.0456919	0.687898
ENSRNOG00000012937	Wwp2	1.15089	0.202748	5.94125	4.99723	5.79968e-06	0.0253347	3.81917
ENSRNOG00000021581	Rapgef2	1.14761	0.198626	5.47795	4.02482	0.000169239	0.0456919	0.684424
ENSRNOG00000010007	Srsf4	1.14413	0.194245	6.40136	4.4181	4.48083e-05	0.0333617	1.89436
ENSRNOG00000045941	Susd6	1.14127	0.190634	7.15905	4.07343	0.000144038	0.0456919	0.803977
ENSRNOG00000020020	Wbp1l	1.13882	0.187536	7.34971	4.36977	5.29077e-05	0.0341974	1.73965
ENSRNOG00000001178	Sppl3	1.12765	0.17332	7.10698	4.33069	6.04841e-05	0.0361986	1.61242
ENSRNOG00000017023	Tcf25	1.10231	0.140533	7.95808	3.97289	0.000200856	0.0456919	0.505473
ENSRNOG00000061108	Arcn1	-1.14322	-0.193098	8.02293	-4.03747	0.000162299	0.0456919	0.703872
ENSRNOG00000027136	Spast	-1.14357	-0.193545	5.24905	-3.99491	0.000186812	0.0456919	0.60568
ENSRNOG00000030628	Eif4a1	-1.15587	-0.208976	8.4482	-3.86474	0.00028596	0.0497045	0.186863
ENSRNOG00000019165	Mrpl51	-1.15696	-0.210341	5.4307	-4.0652	0.000148034	0.0456919	0.811704
ENSRNOG00000014160	Tcp1	-1.16267	-0.217447	6.88941	-3.8995	0.000255397	0.0491304	0.270123
ENSRNOG00000017741	Nudt5	-1.16476	-0.220034	5.0405	-3.95207	0.000215072	0.0456919	0.487271
ENSRNOG00000009992	Rabggtb	-1.16478	-0.220053	6.33276	-4.24154	8.19163e-05	0.0426996	1.33245
ENSRNOG00000013438	Yae1	-1.16698	-0.222775	5.02539	-3.97556	0.000199102	0.0456919	0.559701
ENSRNOG00000018818	Txnl1	-1.16795	-0.223976	5.87648	-3.94832	0.000217729	0.0456919	0.43632
ENSRNOG00000025691	Pla2g7	-1.16945	-0.225832	4.87967	-3.86511	0.000285624	0.0497045	0.23894
ENSRNOG00000006462	Ero1a	-1.17937	-0.238017	5.11545	-3.99449	0.00018707	0.0456919	0.611468
ENSRNOG00000009484	Ptcd3	-1.18468	-0.244496	5.89354	-3.96135	0.00020862	0.0456919	0.475508
ENSRNOG00000013994	Enpp1	-1.18795	-0.24848	5.94061	-4.04961	0.000155895	0.0456919	0.742721
ENSRNOG00000031656	Ccnh	-1.19023	-0.251242	4.229	-3.88943	0.000263919	0.0495892	0.348306
ENSRNOG00000019243	Glb1l	-1.19239	-0.25386	4.41165	-4.20668	9.21623e-05	0.0451288	1.29668
ENSRNOG00000007788	Glod4	-1.19241	-0.253876	6.74304	-4.00507	0.000180651	0.0456919	0.591899
ENSRNOG00000056223	Tfb1m	-1.19287	-0.254435	3.68348	-3.97998	0.000196224	0.0456919	0.633112
ENSRNOG00000028236	RGD1309104	-1.1937	-0.255439	5.04537	-3.98517	0.000192903	0.0456919	0.587365
ENSRNOG00000005736	Eif1ax	-1.19444	-0.256336	6.7771	-4.12021	0.000123231	0.0456919	0.947657
ENSRNOG00000011658	Tex30	-1.20197	-0.265401	3.50395	-3.90046	0.000254602	0.0491304	0.403145
ENSRNOG00000031421	Eif1a	-1.20485	-0.268857	6.13675	-3.90345	0.00025213	0.0491304	0.292048
ENSRNOG00000025910	Hccs	-1.20846	-0.273166	4.78391	-4.09474	0.000134169	0.0456919	0.936749
ENSRNOG00000038085	Rpe	-1.21042	-0.275512	5.80567	-3.98423	0.000193502	0.0456919	0.548774
ENSRNOG00000012841	Alg11	-1.21101	-0.276207	4.91257	-5.6668	4.94864e-07	0.00609707	6.12716
ENSRNOG00000018647	Mrpl20	-1.2111	-0.276317	5.35873	-4.09331	0.00013481	0.0456919	0.904023
ENSRNOG00000003743	Dars	-1.21415	-0.279946	6.14857	-4.30072	6.69956e-05	0.0386636	1.5238
ENSRNOG00000009156	Tra2a	-1.21502	-0.280986	6.72631	-4.00396	0.000181317	0.0456919	0.588792
ENSRNOG00000005046	Tspan13	-1.22761	-0.295854	7.60271	-3.95179	0.000215264	0.0456919	0.434836
ENSRNOG00000009432	Eif2s1	-1.23644	-0.306189	6.0863	-4.47587	3.66997e-05	0.0333617	2.08755
ENSRNOG00000028087	Sdhaf4	-1.23789	-0.307887	3.31247	-3.93725	0.000225767	0.0461794	0.508772
ENSRNOG00000002196	Ociad2	-1.25184	-0.32405	6.09584	-3.97334	0.000200559	0.0456919	0.505398
ENSRNOG00000011758	Fkbp7	-1.25382	-0.326332	3.67261	-4.47588	3.66986e-05	0.0333617	2.13455
ENSRNOG00000054488	LOC500584	-1.27651	-0.352206	4.73948	-3.86134	0.000289141	0.0497045	0.23534
ENSRNOG00000000418	Zbtb12	-1.29544	-0.373442	3.13509	-3.89323	0.000260674	0.0495556	0.37778
ENSRNOG00000017695	AABR07012795.1	-1.29831	-0.376638	5.68528	-4.06485	0.000148203	0.0456919	0.803646
ENSRNOG00000019140	Banp	-1.31829	-0.398672	4.44262	-3.87859	0.000273384	0.0497045	0.308529
ENSRNOG00000031216	AABR07055776.1	-1.32283	-0.403624	4.13549	-4.12696	0.00012048	0.0456919	1.06298
ENSRNOG00000011606	AABR07061825.1	-1.32306	-0.403883	2.73372	-4.06317	0.000149034	0.0456919	0.843589
ENSRNOG00000029244	Pcdhb10	-1.34251	-0.424929	1.02932	-4.0374	0.000162334	0.0456919	0.499837
ENSRNOG00000032715	AABR07010705.1	-1.36772	-0.451771	1.99141	-4.40472	4.69206e-05	0.0333617	1.72771
ENSRNOG00000054219	Vsig1	-1.40751	-0.493144	6.17735	-4.25715	7.76944e-05	0.0426996	1.38621
ENSRNOG00000038205	Gng5	-1.47247	-0.558241	1.66797	-3.87134	0.000279905	0.0497045	0.190876
ENSRNOG00000032516	AABR07049223.1	-1.50675	-0.591436	-0.167601	-3.93079	0.000230598	0.046578	-0.231924
ENSRNOG00000005135	Bclaf3	-1.64303	-0.716362	1.71122	-4.46411	3.8225e-05	0.0333617	1.85065
ENSRNOG00000005498	Gcg	-1.68719	-0.754619	4.30319	-4.73486	1.48138e-05	0.029922	2.97043
ENSRNOG00000028082	Tal2	-1.97788	-0.983956	-1.31941	-4.93153	7.34656e-06	0.0253347	1.2442
ENSRNOG00000008721	Crnn	-4.60265	-2.20246	-0.694171	-4.38887	4.95501e-05	0.0333617	0.61596
ENSRNOG00000045984	AABR07065750.1	-11.5641	-3.53158	1.38675	-4.09539	0.000133879	0.0456919	0.361969

## Sheet: D.SIHvsNaive_week7
Supplementary Table3D. Differentially expressed genes between SIH and Naïve rats at week7. Green LFC < -1, Yellow: -1<LFC<1 . Red LFC>1
ENSEMBL	SYMBOL	linearFC	logFC	AveExpr	t	P.Value	adj.P.Val	B
ENSRNOG00000019500	Cyp1a1	5.40615	2.4346	-2.07075	2.77919	0.00735725	0.0446435	-2.75535
ENSRNOG00000055909	Apoa4	4.97902	2.31586	-1.3456	3.27228	0.00181009	0.0164137	-1.81178
ENSRNOG00000053756	Rps15al4	3.49886	1.80689	1.20148	5.61572	5.98775e-07	5.62536e-05	5.2373
ENSRNOG00000060185	LOC103690317	3.25222	1.70142	-2.71436	2.72386	0.00853835	0.0497281	-3.13556
ENSRNOG00000038610	AABR07034445.1	3.24733	1.69926	3.2555	2.92567	0.00491865	0.0334912	-2.22554
ENSRNOG00000048146	LOC103692128	3.19905	1.67765	-1.45164	2.88084	0.00557097	0.0366089	-2.45734
ENSRNOG00000061579	AABR07070810.1	3.13782	1.64976	3.98971	3.02524	0.00371524	0.0273756	-2.07277
ENSRNOG00000029423	AABR07052519.1	3.10536	1.63476	3.82286	3.70467	0.000478156	0.00621603	-0.182271
ENSRNOG00000028841	Mt1m	3.00763	1.58863	-2.24155	2.92044	0.0049909	0.0338005	-2.66595
ENSRNOG00000031304	Mcpt1l3	2.80211	1.48651	-2.892	3.11357	0.00288357	0.0227963	-2.42283
ENSRNOG00000031053	Mt-nd4l	2.69057	1.42791	6.93074	4.04076	0.000160539	0.00284135	0.641988
ENSRNOG00000029594	AABR07064000.1	2.6903	1.42776	1.93744	3.15172	0.00258132	0.0210452	-1.58737
ENSRNOG00000055738	LOC103692976	2.66676	1.41509	-1.20196	3.09279	0.00306183	0.0238784	-1.98592
ENSRNOG00000030106	Rps10l1	2.61641	1.38759	0.808393	3.71075	0.000468997	0.00613149	-0.279659
ENSRNOG00000042717	Ciart	2.60061	1.37885	2.03934	3.43851	0.0010964	0.0113788	-0.875508
ENSRNOG00000002537	Wnk3	2.56539	1.35918	-1.80726	3.37638	0.00132447	0.0130421	-1.72451
ENSRNOG00000048917	LOC100909604	2.36999	1.24488	-0.0896856	3.72389	0.000449788	0.00592832	-0.386178
ENSRNOG00000050206	Shank2	2.35252	1.23421	2.5697	3.60309	0.000658819	0.00787415	-0.432712
ENSRNOG00000029859	AABR07021384.1	2.34984	1.23256	0.752439	3.78337	0.000371872	0.00518024	-0.0920706
ENSRNOG00000031960	AABR07019341.1	2.31076	1.20836	-1.57512	3.45131	0.0010543	0.0110269	-1.53121
ENSRNOG00000058589	AABR07046778.1	2.24424	1.16622	-0.0221566	2.86138	0.0058783	0.0380634	-2.32412
ENSRNOG00000033087	Cdh23	2.241	1.16414	3.10431	3.05387	0.00342386	0.0257527	-1.91988
ENSRNOG00000060288	LOC100365062	2.20464	1.14054	-0.462524	3.24106	0.00198576	0.0176026	-1.5746
ENSRNOG00000020441	Wnk4	2.15159	1.1054	3.83352	5.36573	1.51257e-06	0.000101771	5.07709
ENSRNOG00000060735	AABR07053136.1	2.14501	1.10098	0.977114	3.42238	0.00115173	0.0117649	-0.955607
ENSRNOG00000004889	Vangl2	2.12571	1.08794	2.56907	5.59691	6.42246e-07	5.80607e-05	5.73713
ENSRNOG00000054871	LOC103694865	2.08029	1.05678	5.71549	3.55078	0.000775651	0.00885776	-0.798151
ENSRNOG00000008510	Abtb2	2.07831	1.05541	3.69212	3.29171	0.00170827	0.0156751	-1.32898
ENSRNOG00000053562	Arx	2.05306	1.03777	-0.494	4.26981	7.44259e-05	0.00165698	0.741007
ENSRNOG00000014761	Rasd2	2.04425	1.03157	5.39354	7.0545	2.51521e-09	2.33139e-06	11.1541
ENSRNOG00000042748	AABR07073021.1	2.03712	1.02653	0.853295	3.14466	0.00263489	0.0213206	-1.62097
ENSRNOG00000005413	Creb3l1	2.03635	1.02599	7.14917	4.84874	9.88155e-06	0.000386006	3.27048
ENSRNOG00000020254	Per2	2.01269	1.00912	6.35445	3.6449	0.000577713	0.0071316	-0.552577
ENSRNOG00000021014	Sec1	2.00603	1.00434	2.19505	4.3849	5.02313e-05	0.00125648	1.81816
ENSRNOG00000056894	St6galnac3	1.99517	0.996514	1.08049	2.99696	0.00402569	0.0289318	-1.95277
ENSRNOG00000000885		1.97029	0.978408	3.25172	5.26368	2.20083e-06	0.00013123	4.69477
ENSRNOG00000012175	Nfatc2	1.96478	0.974367	2.6449	3.81095	0.000340291	0.00487047	0.147983
ENSRNOG00000017856	Fev	1.9579	0.969307	-0.884493	3.79039	0.000363573	0.00508975	-0.539787
ENSRNOG00000021027	Dbp	1.954	0.966429	5.91534	3.50913	0.000882521	0.00975421	-0.945755
ENSRNOG00000004346	Notch3	1.9468	0.961107	5.93281	6.09242	9.97021e-08	1.69588e-05	7.64895
ENSRNOG00000043154	Prr19	1.94552	0.960153	-1.94883	2.81859	0.00660995	0.041502	-2.64606
ENSRNOG00000024517	Gpr119	1.9248	0.944705	-1.0473	3.4994	0.000909416	0.00992252	-1.18288
ENSRNOG00000014723	Cbfa2t3	1.92348	0.943719	3.6975	5.55884	7.40021e-07	6.30048e-05	5.73238
ENSRNOG00000046505	Bend3	1.90958	0.933256	2.37292	8.32491	1.91205e-11	1.54484e-07	14.6961
ENSRNOG00000055221	Acot1	1.90802	0.93208	1.57161	4.56074	2.73216e-05	0.000805639	2.24628
ENSRNOG00000025805	Ms4a14	1.89676	0.923537	0.233283	4.22137	8.77006e-05	0.00182388	0.959217
ENSRNOG00000018867	Klhdc7a	1.89649	0.923335	2.64949	3.51062	0.000878454	0.00971591	-0.68458
ENSRNOG00000049758	Tbc1d16	1.85478	0.891245	4.16328	6.76035	7.78877e-09	4.19529e-06	10.0022
ENSRNOG00000019846	Muc5b	1.83772	0.877915	1.00362	4.66843	1.87297e-05	0.000613902	2.42148
ENSRNOG00000024331	Upk1a	1.83678	0.877178	-0.721245	3.11616	0.00286203	0.0226815	-1.86369
ENSRNOG00000019207	Shank1	1.83644	0.876911	2.00504	2.87317	0.00569025	0.037136	-2.27261
ENSRNOG00000027264	Dagla	1.81418	0.859322	4.90498	6.19484	6.75948e-08	1.43719e-05	8.01921
ENSRNOG00000001337	Setd1b	1.81313	0.858484	5.51105	6.92511	4.13654e-09	3.04861e-06	10.6806
ENSRNOG00000025261	LOC691254	1.81136	0.857076	-0.350581	3.2996	0.00166848	0.0154171	-1.39358
ENSRNOG00000023965	AABR07013464.1	1.79719	0.845741	2.87362	4.22612	8.63055e-05	0.00180415	1.36774
ENSRNOG00000010357	Lhx9	1.79207	0.841625	-1.37205	2.80515	0.00685658	0.0425319	-2.57913
ENSRNOG00000012531	Ephb2	1.78863	0.838854	5.76079	6.01614	1.33079e-07	2.04803e-05	7.37461
ENSRNOG00000005826	RGD1562420	1.78796	0.838317	-1.32513	2.94016	0.00472352	0.0326325	-2.34918
ENSRNOG00000008992	Grik3	1.77581	0.828479	-0.59932	3.21741	0.0021294	0.0184104	-1.67053
ENSRNOG00000030800	Igdcc3	1.76203	0.817237	-0.566399	3.36177	0.00138425	0.0134941	-1.33046
ENSRNOG00000007706	Prkaa2	1.76185	0.817089	4.45671	3.28119	0.00176268	0.016094	-1.46336
ENSRNOG00000056617	Zswim8	1.76052	0.816006	1.47939	4.43569	4.21707e-05	0.00110265	1.8309
ENSRNOG00000004294	Ascl1	1.74559	0.803714	0.536686	4.10832	0.000128226	0.002407	0.748773
ENSRNOG00000021552	Uprt	1.73613	0.795873	2.42585	2.93356	0.00481151	0.03304	-2.14892
ENSRNOG00000028992	Acan	1.72846	0.789487	1.91587	3.60887	0.000646992	0.0077845	-0.420866
ENSRNOG00000036958	LOC102556447	1.72838	0.789423	0.857702	4.06726	0.000147022	0.00265149	0.722817
ENSRNOG00000021437	AABR07073181.1	1.71902	0.781582	6.84483	3.73707	0.000431276	0.00574525	-0.284146
ENSRNOG00000025889	Gnas	1.71886	0.781453	1.86819	4.68454	1.76956e-05	0.000592015	2.66686
ENSRNOG00000053054	Ccnt1	1.70874	0.772929	0.876886	2.98265	0.00419185	0.0298003	-1.99169
ENSRNOG00000012705	Pcgf2	1.70689	0.771374	4.5517	6.56372	1.65489e-08	6.0776e-06	9.3336
ENSRNOG00000028891	Cyp2t1	1.70468	0.769499	4.98063	3.89926	0.000255597	0.00396753	0.267711
ENSRNOG00000004201	Rims2	1.70389	0.768834	1.46619	3.4999	0.000908016	0.00991823	-0.719108
ENSRNOG00000020593	Gipc3	1.69974	0.765314	-0.0494557	3.02044	0.00376637	0.0276389	-1.97131
ENSRNOG00000028781	Abcc6	1.69768	0.763562	2.4473	3.34945	0.00143667	0.0137694	-1.10334
ENSRNOG00000049592	AABR07035791.1	1.69182	0.758573	7.94902	3.64399	0.000579363	0.00714651	-0.53783
ENSRNOG00000000316	Sobp	1.68993	0.756961	1.12052	3.4714	0.000991301	0.0105523	-0.816883
ENSRNOG00000025581	Vwa2	1.6881	0.755399	2.82661	2.84804	0.00609803	0.0391203	-2.38097
ENSRNOG00000024089	Fndc3b	1.68136	0.749626	5.00412	5.18768	2.90599e-06	0.000154467	4.46187
ENSRNOG00000037080	Adamts17	1.67637	0.745339	1.46624	4.78047	1.26015e-05	0.000451501	2.87754
ENSRNOG00000000251	St6galnac1	1.67216	0.74171	9.21707	6.2575	5.3264e-08	1.26573e-05	8.24722
ENSRNOG00000029042	Mt-nd6	1.66658	0.73689	6.32491	3.5877	0.000691327	0.00816034	-0.717854
ENSRNOG00000058654	AC119762.4	1.66592	0.736315	0.159944	2.89723	0.00532364	0.0353574	-2.21353
ENSRNOG00000018434	Stab1	1.6601	0.731272	6.49674	3.81565	0.000335183	0.00483592	-0.047413
ENSRNOG00000025634	Zfhx2	1.65911	0.730413	3.49435	6.02762	1.27423e-07	1.99906e-05	7.32394
ENSRNOG00000020835	Hipk4	1.6569	0.72849	1.429	4.58699	2.49266e-05	0.000750073	2.29609
ENSRNOG00000016883	Entpd7	1.65629	0.727952	2.75276	5.59103	6.56481e-07	5.86082e-05	5.72381
ENSRNOG00000018881	Rnasek	1.65425	0.726176	0.699006	4.00141	0.000182849	0.00310364	0.488673
ENSRNOG00000039656	Abca17	1.6529	0.725002	0.971282	2.78559	0.00723075	0.0440281	-2.42212
ENSRNOG00000019484	Slc6a9	1.6512	0.723511	3.95065	5.19707	2.80804e-06	0.000153396	4.50949
ENSRNOG00000015822	Klf13	1.65094	0.723288	2.7331	3.99923	0.00018417	0.00311624	0.69033
ENSRNOG00000015310	Lrrc32	1.64991	0.722384	4.53479	4.32134	6.24463e-05	0.00146881	1.61025
ENSRNOG00000031801	Ephb3	1.64845	0.721106	6.41603	4.67731	1.81528e-05	0.000601087	2.69312
ENSRNOG00000007925	Pak6	1.64508	0.718154	3.00565	3.12396	0.00279814	0.0222844	-1.71835
ENSRNOG00000014452	Zfhx3	1.64441	0.717566	5.14617	5.1363	3.50427e-06	0.000175229	4.27959
ENSRNOG00000001777	Muc4	1.64367	0.716917	5.87425	4.32416	6.18488e-05	0.00146327	1.54529
ENSRNOG00000004505	Nfic	1.637	0.711055	5.1864	5.04971	4.79791e-06	0.000221513	3.98469
ENSRNOG00000025704	Yod1	1.63671	0.710796	2.01966	2.85167	0.00603748	0.0388199	-2.3096
ENSRNOG00000004410	Pax6	1.63469	0.709017	-0.489226	3.20836	0.00218685	0.018709	-1.63055
ENSRNOG00000037613	Kdm6b	1.6326	0.707175	6.44717	6.76301	7.70968e-09	4.19529e-06	10.0939
ENSRNOG00000015544	LOC100909441	1.63172	0.706393	1.61165	3.06117	0.00335309	0.0254151	-1.80343
ENSRNOG00000004563	Sec24a	1.62944	0.704374	4.68187	5.19689	2.80991e-06	0.000153396	4.50121
ENSRNOG00000003508	Ergic1	1.62551	0.70089	5.91913	3.86179	0.000288713	0.0043358	0.102497
ENSRNOG00000000138	Glis1	1.6234	0.699015	-0.116545	2.79783	0.00699461	0.0431561	-2.44675
ENSRNOG00000027151	Lrrc58	1.62293	0.698604	3.96775	3.65345	0.000562346	0.00697923	-0.377056
ENSRNOG00000002208	Shroom3	1.62176	0.697563	7.6349	6.53277	1.86299e-08	6.63131e-06	9.25018
ENSRNOG00000027271	RGD1359290	1.62082	0.696722	8.49434	2.89999	0.00528309	0.0351749	-2.55211
ENSRNOG00000020132	Ttll10	1.61903	0.695131	2.79453	3.73063	0.00044023	0.00583566	-0.0839592
ENSRNOG00000008137	Cdk18	1.61725	0.693546	4.01222	3.4984	0.000912238	0.00992913	-0.821256
ENSRNOG00000024482	Tnrc18	1.61695	0.693275	7.56234	7.55943	3.60316e-10	7.22164e-07	13.0186
ENSRNOG00000018561	Pprc1	1.61596	0.692394	5.03048	3.30023	0.00166533	0.0154036	-1.45746
ENSRNOG00000047457	AABR07071765.1	1.61461	0.691187	4.56475	5.34917	1.60771e-06	0.000104754	5.02864
ENSRNOG00000033556	Spen	1.61445	0.691046	6.77425	6.58114	1.54816e-08	6.0776e-06	9.42727
ENSRNOG00000017198	Hif3a	1.61264	0.689427	3.55115	3.76208	0.00039814	0.00541088	-0.033405
ENSRNOG00000010983	Otog	1.60915	0.686301	-0.319407	2.95676	0.00450875	0.0314853	-2.13257
ENSRNOG00000010758	Lpar2	1.60784	0.685128	2.57076	4.22256	8.73499e-05	0.00181893	1.34881
ENSRNOG00000025160	Tlcd4	1.60612	0.683579	0.604964	3.70606	0.000476045	0.00619856	-0.266502
ENSRNOG00000027042	Srd5a2	1.60277	0.680571	2.61754	2.79649	0.00702007	0.0431978	-2.48538
ENSRNOG00000004823	Dock4	1.60091	0.678891	1.76024	3.55257	0.000771331	0.00884594	-0.571033
ENSRNOG00000053285	Mllt6	1.60027	0.678312	6.23352	4.99637	5.81754e-06	0.000259684	3.7742
ENSRNOG00000023781	Plec	1.59914	0.677294	9.37603	5.88373	2.19336e-07	2.8354e-05	6.90434
ENSRNOG00000045636	Fasn	1.59894	0.677119	6.96893	3.98848	0.000190808	0.00319616	0.478137
ENSRNOG00000019842	Artn	1.5985	0.676722	1.90572	4.01116	0.000177054	0.00303073	0.691986
ENSRNOG00000049900	Irf2bp2	1.59401	0.672664	6.33415	5.61945	5.90506e-07	5.60952e-05	5.95017
ENSRNOG00000007078	Ccn4	1.59294	0.671689	0.565365	3.21961	0.0021156	0.0183587	-1.46604
ENSRNOG00000025053	Lrp1	1.58723	0.666509	8.82273	5.53019	8.2315e-07	6.68477e-05	5.64682
ENSRNOG00000001104	Foxk1	1.58128	0.661092	5.34655	5.13892	3.47106e-06	0.000175229	4.28566
ENSRNOG00000029260	Pitpnm2	1.58021	0.660116	6.41759	7.43316	5.85736e-10	9.46491e-07	12.5583
ENSRNOG00000008239	Repin1	1.57941	0.659382	5.1235	5.52663	8.34092e-07	6.73905e-05	5.63848
ENSRNOG00000028390	Hhipl1	1.5792	0.659194	1.91811	3.1771	0.00239695	0.0199138	-1.52814
ENSRNOG00000007573	Hoxb9	1.57881	0.658833	5.09221	5.6264	5.75397e-07	5.55982e-05	5.98974
ENSRNOG00000042460	Hmga2	1.57655	0.656775	0.546506	3.18886	0.00231579	0.0194596	-1.53906
ENSRNOG00000030266	Plekhg2	1.57427	0.654679	5.51193	3.20997	0.00217651	0.0186457	-1.74331
ENSRNOG00000055010	Axin2	1.57294	0.653467	4.87492	5.41914	1.24203e-06	8.80684e-05	5.26612
ENSRNOG00000008026	C2cd4c	1.5695	0.650307	1.15672	3.558	0.000758428	0.00873517	-0.586336
ENSRNOG00000004888	Spred2	1.56915	0.649984	3.65908	5.35921	1.54933e-06	0.000101771	5.04786
ENSRNOG00000009258	Cdk6	1.56893	0.649786	3.54938	3.48995	0.000936302	0.0101067	-0.793222
ENSRNOG00000016953	Chst4	1.56742	0.648389	5.43883	4.27505	7.31134e-05	0.00163634	1.40421
ENSRNOG00000007152	Bhlhe40	1.56632	0.647379	6.48558	4.51431	3.21168e-05	0.000912828	2.15281
ENSRNOG00000018268	Hhip	1.56491	0.646077	3.18158	3.0274	0.00369252	0.0272454	-1.98344
ENSRNOG00000001117	Fbxl18	1.56378	0.645036	2.05523	3.3485	0.00144078	0.0137924	-1.10006
ENSRNOG00000000852	Prrc2a	1.56362	0.644894	8.39988	6.85813	5.35077e-09	3.47448e-06	10.4378
ENSRNOG00000003544	Tbx4	1.56303	0.644347	0.726609	2.80876	0.00678968	0.0422792	-2.37428
ENSRNOG00000012420	Bcl9l	1.56293	0.644253	6.33126	4.6108	2.29327e-05	0.000707193	2.47396
ENSRNOG00000018974	Ern2	1.55935	0.640949	5.69294	3.23762	0.00200602	0.0177133	-1.68187
ENSRNOG00000027880	Nbeal2	1.55716	0.63892	6.59272	6.04699	1.18417e-07	1.93283e-05	7.48234
ENSRNOG00000004603	Srgap1	1.55695	0.638726	3.95742	4.40914	4.62124e-05	0.00118531	1.91642
ENSRNOG00000009348	Nos3	1.55618	0.638007	3.4397	2.81252	0.00672034	0.041998	-2.52562
ENSRNOG00000002092	Hunk	1.55604	0.637878	1.93601	3.45746	0.0010346	0.0108913	-0.816842
ENSRNOG00000045821	Slc41a3	1.55516	0.637059	4.44156	3.74448	0.000421199	0.00564358	-0.156621
ENSRNOG00000006719	Zfp618	1.55193	0.634068	1.6172	3.01342	0.00384223	0.0280301	-1.9172
ENSRNOG00000010488	Zmiz1	1.55134	0.633518	7.44851	7.94445	8.20597e-11	3.31501e-07	14.4318
ENSRNOG00000018413	Per3	1.54964	0.631936	6.41305	3.00323	0.00395491	0.0285939	-2.32345
ENSRNOG00000048961	Bhlhe41	1.5486	0.630962	1.17146	2.87492	0.00566287	0.0370621	-2.23338
ENSRNOG00000055293	Ptprb	1.54787	0.630288	3.9991	3.35105	0.00142973	0.0137357	-1.22563
ENSRNOG00000000418	Zbtb12	1.54652	0.629022	3.13509	4.93061	7.37081e-06	0.000316768	3.57941
ENSRNOG00000019931	Map3k21	1.545	0.627603	5.07729	4.55365	2.80054e-05	0.000824297	2.32479
ENSRNOG00000002013	Sidt1	1.54422	0.626877	5.75917	5.17178	3.07953e-06	0.000161042	4.38579
ENSRNOG00000016684	Wnk2	1.54378	0.62647	4.01278	4.3472	5.71636e-05	0.00138487	1.72041
ENSRNOG00000013017	Arnt2	1.54276	0.625517	2.53759	3.81342	0.000337602	0.00485347	0.154761
ENSRNOG00000022771	Arhgap23	1.54264	0.625404	4.24369	3.54115	0.000799202	0.00907541	-0.709949
ENSRNOG00000025384	Slc2a10	1.54254	0.625312	4.44786	5.61804	5.93619e-07	5.60952e-05	5.96509
ENSRNOG00000020058	Celsr2	1.53961	0.622569	4.41202	3.58745	0.000691853	0.00816034	-0.601192
ENSRNOG00000001478	Gtf2ird1	1.53833	0.621366	3.88898	3.13122	0.00273982	0.0219498	-1.8015
ENSRNOG00000000433	Prrt1	1.5351	0.618337	4.2583	3.15505	0.00255638	0.0209051	-1.7707
ENSRNOG00000005076	Bcorl1	1.53466	0.617916	4.86581	4.10368	0.000130227	0.0024384	0.900462
ENSRNOG00000009329	Nr1d1	1.53204	0.615459	6.82873	2.81237	0.00672311	0.041998	-2.79826
ENSRNOG00000055915	Ago1	1.53135	0.614807	5.08774	5.1859	2.92486e-06	0.00015496	4.45335
ENSRNOG00000059961	Rapgef3	1.53071	0.6142	4.21837	4.26027	7.68766e-05	0.00168327	1.4333
ENSRNOG00000022893	Rimbp2	1.5273	0.610987	4.16483	3.88997	0.000263453	0.00405442	0.299913
ENSRNOG00000057943	AABR07058884.2	1.52662	0.61034	2.51856	3.65988	0.000551041	0.00690253	-0.274334
ENSRNOG00000059408	Prr12	1.52649	0.61022	5.51472	5.7369	3.8072e-07	4.21374e-05	6.3776
ENSRNOG00000002894	Mnt	1.52634	0.610077	5.7933	6.85346	5.44771e-09	3.47448e-06	10.4223
ENSRNOG00000017901	Acy3	1.52624	0.609982	4.61277	6.24266	5.63578e-08	1.31983e-05	8.18206
ENSRNOG00000000979	Bri3bp	1.5237	0.607575	3.55895	3.12597	0.00278182	0.0221763	-1.77346
ENSRNOG00000010607	Rnf208	1.5228	0.60673	3.7664	4.32222	6.22587e-05	0.00146867	1.64973
ENSRNOG00000013474	Casz1	1.52201	0.605977	6.7236	5.36902	1.49433e-06	0.000101457	5.0635
ENSRNOG00000054371	Prkcg	1.52191	0.605879	2.38207	4.05869	0.000151269	0.002722	0.857116
ENSRNOG00000008067	Rcor1	1.52181	0.605791	4.96028	4.70996	1.61773e-05	0.000551496	2.8447
ENSRNOG00000007478	Cry2	1.52135	0.605354	6.21865	3.98714	0.000191655	0.00320253	0.477237
ENSRNOG00000027489	Mn1	1.5212	0.605207	3.7764	4.01681	0.000173781	0.00299694	0.715596
ENSRNOG00000051770	Cyp2w1	1.51403	0.598396	4.83506	3.30246	0.00165427	0.0153378	-1.43756
ENSRNOG00000016763	Fgfr4	1.51181	0.596274	4.66264	3.71613	0.000461046	0.00606187	-0.249055
ENSRNOG00000013661	Kif26a	1.5113	0.595789	2.8394	3.69765	0.000488935	0.00632563	-0.173775
ENSRNOG00000021016	Ntn5	1.51099	0.595496	1.02739	3.60142	0.000662267	0.00789783	-0.489723
ENSRNOG00000037911	LOC680227	1.51091	0.595422	3.29867	4.18055	0.000100649	0.00201784	1.22777
ENSRNOG00000026982	LOC691921	1.51076	0.595274	2.37781	3.26702	0.00183863	0.0166073	-1.31048
ENSRNOG00000001402	Lrch4	1.50962	0.59419	6.41443	4.60234	2.36225e-05	0.000721579	2.44431
ENSRNOG00000015297	RGD1561662	1.50904	0.593633	4.87578	5.32511	1.7565e-06	0.000111745	4.9408
ENSRNOG00000019799	Pcdhgc3	1.50892	0.593516	5.54472	4.89043	8.51318e-06	0.000347385	3.43004
ENSRNOG00000011262	Bicra	1.5087	0.593305	5.47619	6.44558	2.6e-08	7.92707e-06	8.93056
ENSRNOG00000004100	Trib1	1.50799	0.592623	5.77157	2.72406	0.00853358	0.0497274	-2.99257
ENSRNOG00000008553	Mthfr	1.5063	0.591007	3.71154	4.80345	1.16128e-05	0.000428669	3.19512
ENSRNOG00000048152	Myo1b	1.50604	0.590762	3.44731	3.40003	0.00123282	0.0123733	-1.03802
ENSRNOG00000007431	Shroom1	1.50009	0.585049	3.56606	4.40296	4.72068e-05	0.00120318	1.9109
ENSRNOG00000061995	Grtp1	1.49796	0.582996	0.120883	2.79412	0.00706529	0.0433934	-2.42356
ENSRNOG00000052795	Itpr3	1.49728	0.582346	8.08021	6.25853	5.30553e-08	1.26573e-05	8.25169
ENSRNOG00000020594	Rhbdf1	1.49717	0.582238	5.8187	5.35951	1.5476e-06	0.000101771	5.03852
ENSRNOG00000017003	Plxna1	1.49552	0.580643	5.77698	6.11378	9.19453e-08	1.64784e-05	7.72754
ENSRNOG00000009118	Pou2f3	1.49528	0.580419	1.98056	3.77751	0.000378932	0.00523794	0.0448821
ENSRNOG00000011459	Rhbdf2	1.4947	0.579858	4.90963	3.58136	0.000705159	0.00828101	-0.660874
ENSRNOG00000027456	Cdc42bpg	1.49377	0.578958	7.20897	6.15501	7.86327e-08	1.49485e-05	7.87422
ENSRNOG00000014721	Ahrr	1.49303	0.578239	3.58887	2.73435	0.00830187	0.0488884	-2.72908
ENSRNOG00000028650	Inf2	1.4928	0.578017	6.72925	4.50516	3.31549e-05	0.000931739	2.12253
ENSRNOG00000058388	Zfp36	1.4924	0.577632	6.52445	3.44074	0.00108894	0.0113159	-1.14253
ENSRNOG00000046772	Fam83c	1.49194	0.577193	3.79966	3.67825	0.000519951	0.00660525	-0.290158
ENSRNOG00000011387	Tet3	1.49139	0.576655	5.66851	2.93833	0.00474772	0.0327716	-2.45976
ENSRNOG00000007246	Atxn7	1.48993	0.575241	3.79935	3.05648	0.0033984	0.0256013	-1.97276
ENSRNOG00000025350	Ppp1r13l	1.48974	0.575065	3.85607	3.7129	0.000465813	0.00609479	-0.189298
ENSRNOG00000020703	Sipa1l3	1.48962	0.574944	7.22201	6.3921	3.18902e-08	9.20202e-06	8.73653
ENSRNOG00000001686	Hlcs	1.48948	0.574808	2.73436	5.11554	3.77898e-06	0.00018615	4.15049
ENSRNOG00000019322	Notch1	1.48855	0.573905	6.41251	4.36423	5.39228e-05	0.00133265	1.66536
ENSRNOG00000030597	Ankrd52	1.48848	0.573844	6.89965	6.68202	1.05186e-08	4.85628e-06	9.79691
ENSRNOG00000020032	Impdh1	1.48848	0.573838	5.5417	4.1993	9.44873e-05	0.00191812	1.16184
ENSRNOG00000021207	Lgals12	1.48539	0.570845	4.50277	5.07549	4.37016e-06	0.000207698	4.09154
ENSRNOG00000009284	Foxa1	1.48308	0.568601	5.34215	3.77502	0.000381971	0.005265	-0.128091
ENSRNOG00000018576	Rcan3	1.48297	0.568485	3.09463	4.45667	3.92226e-05	0.00104934	2.07783
ENSRNOG00000020272	Elapor1	1.48247	0.568005	7.00186	3.2076	0.00219179	0.018723	-1.78309
ENSRNOG00000058245	AABR07029863.3	1.48155	0.567106	1.3572	3.40915	0.00119907	0.0121707	-0.958454
ENSRNOG00000002852	Myo19	1.48154	0.567096	5.05965	5.00453	5.64886e-06	0.000252853	3.83292
ENSRNOG00000000288	Scarf2	1.48094	0.566514	5.10453	3.9783	0.000197315	0.00327353	0.502514
ENSRNOG00000008936	Map3k6	1.47998	0.565579	3.61631	3.30473	0.00164309	0.0152502	-1.30534
ENSRNOG00000001647	Ets2	1.47989	0.565488	8.48679	5.62552	5.77306e-07	5.55982e-05	5.98114
ENSRNOG00000001004	Ncor2	1.47917	0.564787	7.07866	6.06946	1.08762e-07	1.80326e-05	7.56392
ENSRNOG00000005043	Cpeb2	1.47862	0.564253	3.32281	3.21639	0.00213579	0.0184558	-1.51154
ENSRNOG00000023870	Sh2d7	1.47852	0.564158	3.48513	4.03732	0.00016238	0.00287063	0.788552
ENSRNOG00000000833	Vars2	1.47839	0.564023	5.45142	5.40025	1.33177e-06	9.31604e-05	5.18939
ENSRNOG00000052296	Shank3	1.4779	0.563551	4.67468	4.12524	0.000121175	0.0023036	0.988708
ENSRNOG00000004744	Lratd2	1.47782	0.563472	3.16934	3.60072	0.000663728	0.00790942	-0.461834
ENSRNOG00000007261	Gli2	1.47751	0.563173	3.01064	3.19998	0.00224142	0.0190427	-1.51922
ENSRNOG00000011720	L3mbtl3	1.47698	0.56265	4.61144	3.28158	0.00176066	0.0160919	-1.47011
ENSRNOG00000028404	Ppp1r1b	1.47668	0.562356	6.24998	3.07459	0.00322647	0.0247797	-2.13412
ENSRNOG00000001726	Tmem44	1.47617	0.561858	2.71652	3.42289	0.00114996	0.0117609	-0.921292
ENSRNOG00000004500	Myc	1.47587	0.561564	4.7054	2.89709	0.00532582	0.0353574	-2.47518
ENSRNOG00000002232	Aff1	1.47472	0.560443	5.79971	5.37902	1.44025e-06	9.9457e-05	5.10765
ENSRNOG00000052204	Tbc1d24	1.47426	0.559987	3.01862	5.30137	1.91662e-06	0.000119118	4.80008
ENSRNOG00000016534	Fam171a1	1.4741	0.559835	5.3806	5.20899	2.68844e-06	0.00015032	4.52413
ENSRNOG00000017434	Mgat3	1.47339	0.559142	5.0547	3.40879	0.00120042	0.0121725	-1.1698
ENSRNOG00000011697	Zfp827	1.47114	0.556935	4.40923	6.2167	6.22046e-08	1.39606e-05	8.08104
ENSRNOG00000012422	Tnik	1.46973	0.555553	4.89454	4.30732	6.55055e-05	0.00151431	1.53992
ENSRNOG00000000299	Foxo3	1.46935	0.555178	5.457	4.19234	9.67291e-05	0.00194893	1.14563
ENSRNOG00000033348	Duox1	1.46896	0.5548	2.02464	2.92275	0.00495891	0.0336827	-2.14119
ENSRNOG00000000924	Slc7a1	1.46862	0.554464	4.66758	3.92745	0.000233125	0.0036932	0.379674
ENSRNOG00000054495	Cldn2	1.4681	0.55395	6.89407	4.0853	0.000138457	0.00255987	0.778357
ENSRNOG00000013927	Jag2	1.46556	0.551454	4.20632	2.84117	0.00621406	0.0396665	-2.55923
ENSRNOG00000055525	Kmt2b	1.46371	0.549627	6.92403	6.27454	4.99184e-08	1.26036e-05	8.30792
ENSRNOG00000006217	Wiz	1.4629	0.54883	5.61366	6.16998	7.4289e-08	1.46077e-05	7.93134
ENSRNOG00000005984	Etv6	1.46273	0.548664	3.97414	4.79883	1.18052e-05	0.000433737	3.17825
ENSRNOG00000019181	Synpo	1.46238	0.548315	5.28961	4.27847	7.22669e-05	0.00162286	1.42551
ENSRNOG00000013232	Nr6a1	1.46171	0.547662	2.00922	3.85597	0.000294211	0.00439386	0.262152
ENSRNOG00000027833	Fnip2	1.46143	0.547377	5.02414	3.20796	0.00218944	0.0187191	-1.71043
ENSRNOG00000000491	Spdef	1.46123	0.547183	6.26892	3.7091	0.000471472	0.00615887	-0.364447
ENSRNOG00000014152	Kcnip3	1.46085	0.54681	1.77022	3.23041	0.00204927	0.0179578	-1.39527
ENSRNOG00000018686	Atxn2l	1.46062	0.546583	7.64211	5.93797	1.7878e-07	2.42765e-05	7.09159
ENSRNOG00000001700	Whrn	1.45969	0.545666	5.9201	5.02808	5.18833e-06	0.000235501	3.88733
ENSRNOG00000055178	AABR07058124.4	1.45922	0.545201	2.69763	4.14671	0.000112765	0.00219803	1.12441
ENSRNOG00000016679	Tmc7	1.45894	0.544916	4.01531	4.68614	1.75966e-05	0.00059115	2.80626
ENSRNOG00000050108	LOC100911319	1.4583	0.54429	3.70849	3.05966	0.0033676	0.0254642	-1.95621
ENSRNOG00000002997	Slc9a3r2	1.456	0.542006	4.94394	3.43685	0.00110199	0.0114125	-1.07749
ENSRNOG00000000495	Uhrf1bp1	1.45454	0.54056	4.17614	4.86337	9.37864e-06	0.000373293	3.38766
ENSRNOG00000043102	Bahcc1	1.45345	0.53948	4.88493	4.07261	0.000144431	0.00262083	0.806049
ENSRNOG00000005879	Maml2	1.45232	0.538362	3.11175	4.07184	0.000144799	0.0026231	0.903717
ENSRNOG00000012287	Slc35e1	1.45202	0.538063	3.63743	4.28492	7.0699e-05	0.00160041	1.54169
ENSRNOG00000004956	Jade2	1.45189	0.537927	4.82116	3.46835	0.00100064	0.0106307	-0.976899
ENSRNOG00000004208	Crim1	1.45126	0.537304	6.06736	5.07014	4.45573e-06	0.000210613	4.02961
ENSRNOG00000005758	Btbd11	1.4503	0.536351	4.02542	4.30296	6.64872e-05	0.00153436	1.58082
ENSRNOG00000037060	Odf3b	1.45026	0.536313	1.24217	3.68504	0.000508882	0.00652842	-0.256326
ENSRNOG00000010417	Nol4l	1.45015	0.536205	3.93634	3.92635	0.000233971	0.00370297	0.429477
ENSRNOG00000052687	Megf8	1.44911	0.535168	7.28146	5.84914	2.49825e-07	3.20391e-05	6.77062
ENSRNOG00000020877	Pyy	1.44906	0.535121	3.94503	2.94045	0.00471967	0.0326228	-2.27308
ENSRNOG00000015632	Taf1c	1.44906	0.535119	4.16381	2.87601	0.00564585	0.0370067	-2.46192
ENSRNOG00000031129	Carm1	1.44898	0.535033	6.36629	7.04618	2.59701e-09	2.33139e-06	11.1342
ENSRNOG00000021787	Zfp217	1.4486	0.534662	5.9221	2.83856	0.0062586	0.0398946	-2.71988
ENSRNOG00000000485	Bak1	1.4481	0.534157	5.67751	2.73799	0.00822121	0.0485373	-2.9481
ENSRNOG00000008323	Pitpnm3	1.44711	0.533179	7.11716	5.01491	5.44123e-06	0.000244916	3.83604
ENSRNOG00000010588	Tns2	1.44711	0.533172	6.25959	3.63592	0.000594284	0.00728055	-0.578241
ENSRNOG00000016998	Atxn1	1.44706	0.533129	3.99007	2.90309	0.00523777	0.0349885	-2.38039
ENSRNOG00000022166	Ammecr1	1.44678	0.532845	1.89866	2.75754	0.00780026	0.0467004	-2.5165
ENSRNOG00000021814	Tnfrsf25	1.44643	0.532499	4.41247	4.64568	2.02899e-05	0.000645404	2.66164
ENSRNOG00000018226	Zcchc14	1.4464	0.532462	4.93752	4.14798	0.000112287	0.00219135	1.03781
ENSRNOG00000006403	Nectin1	1.44571	0.531777	4.59987	4.6277	2.16132e-05	0.000678152	2.59428
ENSRNOG00000006327	Rcc2	1.44514	0.531209	5.17472	3.4818	0.000960115	0.0102881	-0.965669
ENSRNOG00000020372	Hdac4	1.44368	0.529746	4.42231	5.06428	4.55141e-06	0.000213177	4.05753
ENSRNOG00000000708	Sgsm1	1.44336	0.529436	6.07263	4.65683	1.95103e-05	0.000629154	2.63023
ENSRNOG00000020426	Erf	1.44304	0.529108	5.467	4.07308	0.000144206	0.00262083	0.774713
ENSRNOG00000020484	Trpm5	1.44235	0.528422	4.74183	3.60235	0.000660339	0.00788648	-0.588393
ENSRNOG00000057245	Rbbp8nl	1.44199	0.528063	3.45945	4.45905	3.89004e-05	0.00104451	2.08865
ENSRNOG00000031643	Dchs1	1.44187	0.527939	5.21709	3.49887	0.000910927	0.00992793	-0.917144
ENSRNOG00000015701	Rreb1	1.44116	0.527235	6.99563	6.81787	6.24553e-09	3.70072e-06	10.2953
ENSRNOG00000005248	Slc1a4	1.44067	0.526739	4.1781	3.25192	0.0019229	0.0171954	-1.50804
ENSRNOG00000001708	Dvl3	1.43971	0.525777	6.39403	7.53084	4.0222e-10	7.22164e-07	12.9173
ENSRNOG00000022067	Tlr5	1.4395	0.525565	4.23041	3.0216	0.00375395	0.0275877	-2.11419
ENSRNOG00000006049	Rfx1	1.43884	0.524907	5.36877	4.03522	0.000163515	0.00288454	0.661446
ENSRNOG00000000563	Adamts14	1.4388	0.524866	2.92886	2.72679	0.00847158	0.0494731	-2.65349
ENSRNOG00000029273	E2f3	1.43821	0.524278	2.66696	4.45922	3.88781e-05	0.00104451	2.07117
ENSRNOG00000004063	Sh3pxd2b	1.438	0.52406	3.21321	3.24312	0.00197367	0.017533	-1.42092
ENSRNOG00000000804	Mrps18b	1.43724	0.523302	4.76133	4.88532	8.67039e-06	0.000352909	3.44451
ENSRNOG00000007654	Lrig3	1.43666	0.522717	6.22826	4.76083	1.35111e-05	0.000476695	2.97439
ENSRNOG00000009341	Hivep3	1.43626	0.522315	3.48053	2.74032	0.0081698	0.0483044	-2.69075
ENSRNOG00000018267	B3gnt7	1.43617	0.522227	9.63297	3.00198	0.00396885	0.0286562	-2.24805
ENSRNOG00000006383	Atoh1	1.43587	0.521925	5.83334	3.95181	0.000215249	0.00350773	0.377344
ENSRNOG00000019014	Ndst1	1.43502	0.521074	5.47547	5.03325	5.0922e-06	0.000232443	3.91755
ENSRNOG00000009370	Tbkbp1	1.43392	0.519968	2.61551	3.17437	0.00241615	0.0200031	-1.56102
ENSRNOG00000005609	Neurod1	1.43342	0.519459	1.01349	2.90567	0.00520036	0.0348394	-2.15961
ENSRNOG00000014530	Nav2	1.4333	0.519345	6.40167	4.66239	1.91317e-05	0.000623589	2.64351
ENSRNOG00000047545	Adra2a	1.433	0.519034	1.51103	2.82601	0.0064774	0.0409619	-2.34166
ENSRNOG00000014753	Tcf7l1	1.43286	0.518901	4.82006	4.14905	0.000111882	0.00218952	1.04865
ENSRNOG00000002129	Lrrc8b	1.43253	0.518569	4.29448	3.05302	0.00343216	0.0257835	-2.04416
ENSRNOG00000042326	Smpdl3b	1.43191	0.517943	2.71112	4.27856	7.22452e-05	0.00162286	1.52103
ENSRNOG00000006137	Arid1a	1.43074	0.516764	7.89626	5.65126	5.24429e-07	5.29641e-05	6.06753
ENSRNOG00000014311	Slc7a8	1.43048	0.516499	4.75211	3.49515	0.000921433	0.00999962	-0.890136
ENSRNOG00000012386	Zbtb38	1.43044	0.516455	5.04094	4.02013	0.000171883	0.00297372	0.631698
ENSRNOG00000001449	Pom121	1.43031	0.516331	5.66378	4.87129	9.11666e-06	0.000367372	3.36189
ENSRNOG00000015977	Zfp609	1.4303	0.516313	6.06626	6.17901	7.17851e-08	1.46077e-05	7.96215
ENSRNOG00000001767	RGD1562339	1.43026	0.516273	3.91629	3.47109	0.000992246	0.0105554	-0.876839
ENSRNOG00000052087	Ubap2	1.43023	0.516247	6.0591	5.51142	8.8256e-07	6.95673e-05	5.56932
ENSRNOG00000053881	Baz2a	1.42977	0.515785	7.16739	4.58646	2.49732e-05	0.000750078	2.39273
ENSRNOG00000056118	Cic	1.42976	0.515774	6.47538	4.95589	6.7307e-06	0.000292369	3.63333
ENSRNOG00000017108	Syngr1	1.42958	0.515591	2.66521	2.73085	0.00837994	0.0491634	-2.63652
ENSRNOG00000002258	Tmem150c	1.42948	0.51549	4.77519	5.53811	7.99295e-07	6.55625e-05	5.68433
ENSRNOG00000015911	Lrp5	1.4294	0.515407	7.01761	5.13558	3.51348e-06	0.000175229	4.25087
ENSRNOG00000050072	Jmjd7	1.42789	0.513889	2.60672	3.32934	0.00152624	0.014431	-1.16379
ENSRNOG00000053691	Lama5	1.42753	0.513526	6.79623	2.88304	0.00553712	0.0364309	-2.62795
ENSRNOG00000026474	Cad	1.42655	0.512529	6.40736	4.27901	7.21343e-05	0.00162286	1.39166
ENSRNOG00000007606	Rnf43	1.42651	0.512495	5.10446	4.5256	3.08807e-05	0.000889486	2.2324
ENSRNOG00000030630	Ehmt2	1.42602	0.511997	7.55311	7.20755	1.39579e-09	1.61104e-06	11.7255
ENSRNOG00000019553	Ipo4	1.4259	0.51187	5.65864	5.3143	1.82767e-06	0.00011447	4.8845
ENSRNOG00000014199	Zfp703	1.42535	0.511312	4.7744	4.04869	0.000156373	0.00279469	0.741748
ENSRNOG00000020867	Numbl	1.42395	0.509894	4.56882	3.00619	0.00392181	0.0284494	-2.18353
ENSRNOG00000009286	Noxa1	1.42383	0.509776	5.09453	2.8259	0.00647928	0.0409619	-2.70584
ENSRNOG00000049970	AABR07044570.1	1.42315	0.509086	0.969511	3.19011	0.00230732	0.0194188	-1.51026
ENSRNOG00000046245	AABR07057423.1	1.42314	0.509081	2.45509	2.74576	0.00805135	0.0477964	-2.5877
ENSRNOG00000024846	Ier5l	1.4231	0.509036	2.83001	3.56475	0.000742646	0.00860862	-0.539311
ENSRNOG00000028460	Lrrc8e	1.42118	0.507091	5.51761	4.38779	4.9734e-05	0.00124791	1.76301
ENSRNOG00000014576	Dock3	1.42083	0.506734	2.67809	2.79162	0.00711341	0.0435565	-2.49405
ENSRNOG00000018745	Sgsm3	1.42068	0.506582	6.55574	5.5423	7.86944e-07	6.48788e-05	5.67462
ENSRNOG00000032618	Mst1r	1.42051	0.506405	6.17088	4.5373	2.96475e-05	0.000860098	2.23283
ENSRNOG00000011407	Prag1	1.41998	0.505874	5.41132	5.97728	1.54128e-07	2.22056e-05	7.23814
ENSRNOG00000006689	Chd7	1.41931	0.505189	6.13067	5.74317	3.71875e-07	4.14457e-05	6.39197
ENSRNOG00000021011	Fut2	1.41917	0.505052	7.87687	3.86763	0.000283296	0.0042823	0.124688
ENSRNOG00000033791	Apc2	1.41831	0.504176	3.3531	3.35348	0.00141932	0.013676	-1.14454
ENSRNOG00000014477	Acvr2b	1.41705	0.502888	1.81052	2.98816	0.00412708	0.0294579	-1.98128
ENSRNOG00000009019	Slc6a6	1.41575	0.501563	4.58504	3.33614	0.00149538	0.0141973	-1.32349
ENSRNOG00000014226	Plch2	1.41571	0.501528	6.65963	3.58551	0.000696059	0.00820395	-0.729167
ENSRNOG00000013323	Rnf217	1.41546	0.50127	3.3742	4.81276	1.12342e-05	0.000421191	3.21827
ENSRNOG00000046602	AABR07006030.1	1.41545	0.501265	11.9661	3.19449	0.00227788	0.0192731	-1.67598
ENSRNOG00000000867	Vars1	1.41466	0.500458	5.92291	4.12597	0.00012088	0.00230303	0.918328
ENSRNOG00000048433	Tshz2	1.41433	0.500115	5.49192	4.42553	4.36745e-05	0.00113099	1.88547
ENSRNOG00000019977	Ptprf	1.41396	0.499745	9.13439	5.7607	3.48234e-07	3.9882e-05	6.46506
ENSRNOG00000001465	Ids	1.41364	0.499413	5.39053	2.87911	0.00559767	0.0367545	-2.59234
ENSRNOG00000014742	Ankrd13b	1.41325	0.499013	4.07621	3.57618	0.000716633	0.00838528	-0.603954
ENSRNOG00000014243	Pear1	1.41291	0.498664	4.85691	3.47604	0.000977275	0.0104374	-0.955886
ENSRNOG00000017129	Ttll4	1.41278	0.498536	4.2711	3.70634	0.000475625	0.00619808	-0.251025
ENSRNOG00000013178	Cmip	1.41238	0.498132	6.93656	6.03113	1.25743e-07	1.99906e-05	7.42509
ENSRNOG00000022804	Foxp4	1.41227	0.498017	6.71461	4.80715	1.14609e-05	0.000426719	3.12746
ENSRNOG00000000860	Vwa7	1.41164	0.497373	3.43806	3.22875	0.00205931	0.0180012	-1.49246
ENSRNOG00000006367	Slc5a8	1.41126	0.496984	7.95684	2.92803	0.00488639	0.0333871	-2.49102
ENSRNOG00000014259	Mycl	1.41125	0.496971	5.9607	4.25808	7.74491e-05	0.00168893	1.33213
ENSRNOG00000001704	Runx1	1.41087	0.496583	3.82241	4.04579	0.000157883	0.00281185	0.802269
ENSRNOG00000016816	Phf2	1.41023	0.495933	6.36771	5.99944	1.41749e-07	2.1014e-05	7.31121
ENSRNOG00000002251	Sec31a	1.40993	0.495624	7.25312	5.888	2.15837e-07	2.81267e-05	6.91014
ENSRNOG00000018012	Tulp4	1.40988	0.495567	4.97224	3.39938	0.00123524	0.0123792	-1.1848
ENSRNOG00000048145	Sstr1	1.40959	0.495271	6.4631	2.95883	0.00448255	0.0313429	-2.43625
ENSRNOG00000001304	Bcr	1.40941	0.495089	5.55405	5.97121	1.57704e-07	2.22309e-05	7.21522
ENSRNOG00000020161	Zbtb7a	1.4085	0.494157	7.22019	4.86488	9.32812e-06	0.000373102	3.32568
ENSRNOG00000012369	Fam174b	1.40833	0.49399	3.97859	5.25744	2.25168e-06	0.000132791	4.71436
ENSRNOG00000061121	Wdfy3	1.40825	0.493899	6.48992	3.5004	0.000906616	0.00991464	-0.972864
ENSRNOG00000000483	Syngap1	1.40814	0.493794	4.18238	3.66251	0.000546495	0.00687758	-0.359804
ENSRNOG00000010217	Prrc2b	1.40766	0.493302	7.10811	3.56075	0.000751945	0.00868526	-0.7984
ENSRNOG00000011431	Mfhas1	1.40725	0.492876	5.35042	4.84784	9.91352e-06	0.000386006	3.29294
ENSRNOG00000006298	Cpne3	1.40718	0.49281	5.65022	3.45698	0.00103614	0.0109004	-1.07239
ENSRNOG00000050841	Ache	1.40633	0.491935	6.27899	3.19467	0.00227667	0.0192731	-1.81768
ENSRNOG00000006353	Large2	1.40546	0.49104	4.12941	4.51827	3.1678e-05	0.000905992	2.26091
ENSRNOG00000004642	Lmx1a	1.40536	0.490938	0.331764	3.01286	0.0038483	0.028049	-1.94864
ENSRNOG00000027350	Tns4	1.40528	0.490859	6.66469	4.34804	5.69984e-05	0.00138294	1.61143
ENSRNOG00000045931	Sik3	1.40298	0.488497	6.11676	6.29738	4.57602e-08	1.17371e-05	8.39191
ENSRNOG00000060615	Rai1	1.40276	0.488268	5.77921	5.21367	2.64286e-06	0.000148801	4.53211
ENSRNOG00000028526	Mansc1	1.40186	0.487344	3.88647	4.78197	1.25344e-05	0.000451501	3.12364
ENSRNOG00000013605	AC120568.1	1.40107	0.486533	5.59673	3.51486	0.00086702	0.00963238	-0.902777
ENSRNOG00000016322	Camk2n1	1.40082	0.486274	5.44544	4.02714	0.000167947	0.00292127	0.628463
ENSRNOG00000020950	Syvn1	1.40019	0.485623	6.52779	3.40428	0.00121698	0.0122754	-1.24437
ENSRNOG00000020710	Raver1	1.39975	0.485165	6.33459	4.2942	6.85018e-05	0.00156788	1.44125
ENSRNOG00000010365	Syn1	1.39845	0.48383	4.59206	2.95605	0.00451766	0.0315203	-2.33237
ENSRNOG00000018330	Fam83f	1.39828	0.483657	6.7599	3.9494	0.000216962	0.0035306	0.3566
ENSRNOG00000038074	LOC498555	1.3979	0.48326	6.17489	2.91502	0.00506685	0.0342177	-2.53773
ENSRNOG00000002833	Gsk3b	1.39761	0.482959	5.01174	5.10679	3.90112e-06	0.000190627	4.18398
ENSRNOG00000051915	Spred3	1.39677	0.482093	2.84867	4.59797	2.3987e-05	0.000728583	2.51065
ENSRNOG00000060464	Plxna3	1.39677	0.48209	4.12121	3.8663	0.000284519	0.00428875	0.238852
ENSRNOG00000010344	B4galnt3	1.39663	0.481951	3.69185	3.50555	0.000892323	0.0098191	-0.764362
ENSRNOG00000017489	Gse1	1.39656	0.481877	6.17783	4.34106	5.83764e-05	0.00140792	1.59423
ENSRNOG00000010718	Gpr153	1.39578	0.481069	3.38271	2.89777	0.00531575	0.0353341	-2.30541
ENSRNOG00000009465	Sfrp2	1.39518	0.480452	5.38138	4.13582	0.000116957	0.00225256	0.968042
ENSRNOG00000014230	Map1a	1.39419	0.479431	5.86542	3.17323	0.00242426	0.0200171	-1.85679
ENSRNOG00000043364	Zfp362	1.39329	0.478493	3.38882	3.60671	0.000651382	0.00780836	-0.452206
ENSRNOG00000008659	Arhgap21	1.39315	0.478354	6.48367	5.31578	1.81778e-06	0.000114294	4.87735
ENSRNOG00000049496	Trim62	1.39299	0.478188	1.08067	3.56612	0.00073947	0.00858412	-0.585736
ENSRNOG00000013240	Ptger4	1.39297	0.478166	4.54438	3.23081	0.00204683	0.0179461	-1.60387
ENSRNOG00000060146	Six5	1.39234	0.477511	4.16091	3.50499	0.000893861	0.0098191	-0.800482
ENSRNOG00000012434	Zfp598	1.39177	0.476922	6.58154	5.03083	5.137e-06	0.000233827	3.88914
ENSRNOG00000004283	Camta2	1.39159	0.476733	7.70324	4.51624	3.19026e-05	0.000909195	2.16876
ENSRNOG00000002598	Hnf1b	1.39147	0.476607	5.14849	4.64783	2.01374e-05	0.000643083	2.63662
ENSRNOG00000020862	Ptpn23	1.39092	0.476041	6.05462	5.69222	4.50012e-07	4.74472e-05	6.21147
ENSRNOG00000020742	Pcnx3	1.39055	0.475653	6.89108	5.9528	1.69051e-07	2.315e-05	7.14234
ENSRNOG00000007707	Zfp467	1.38935	0.47441	4.94662	3.60834	0.000648061	0.0077845	-0.590666
ENSRNOG00000005393	Sertad2	1.38904	0.47409	3.96617	4.07865	0.000141555	0.0025993	0.887673
ENSRNOG00000024635	Cramp1	1.38856	0.473587	5.27401	3.98684	0.000191846	0.00320253	0.516114
ENSRNOG00000012972	Alox5	1.38821	0.473226	4.18795	3.54419	0.00079169	0.00901545	-0.699212
ENSRNOG00000013013	Tle3	1.38809	0.473096	6.61343	3.52274	0.000846137	0.0094621	-0.9096
ENSRNOG00000022712	Bend7	1.38803	0.473035	1.87392	2.96122	0.00445255	0.0312007	-2.04791
ENSRNOG00000018823	Nisch	1.38777	0.472764	8.20776	5.34712	1.61986e-06	0.000105122	4.99783
ENSRNOG00000021401	Lpar5	1.3877	0.472698	4.63765	3.45459	0.00104377	0.0109528	-0.997981
ENSRNOG00000017912	Atp2a3	1.38723	0.472207	9.95792	4.45735	3.91296e-05	0.00104858	2.02154
ENSRNOG00000022791	AABR07064386.1	1.38688	0.471845	2.45629	3.37449	0.00133206	0.0131008	-1.04362
ENSRNOG00000052745	Met	1.38595	0.470875	5.28892	3.49879	0.000911141	0.00992793	-0.930681
ENSRNOG00000017944	Tbx10	1.38563	0.470544	1.88362	3.07211	0.00324946	0.0248853	-1.78424
ENSRNOG00000019476	Agap1	1.3846	0.46947	6.33125	6.23737	5.75038e-08	1.32743e-05	8.17303
ENSRNOG00000007722	Tlcd3a	1.38423	0.469083	3.79065	4.40741	4.64894e-05	0.00118864	1.91742
ENSRNOG00000012475	Prr5	1.38418	0.46903	3.64296	3.18856	0.00231785	0.019462	-1.61285
ENSRNOG00000042855	Ahdc1	1.38396	0.468807	5.7286	3.87863	0.000273352	0.00416707	0.162864
ENSRNOG00000001169	Slc37a1	1.38375	0.468582	6.87495	4.11663	0.000124714	0.00235703	0.875545
ENSRNOG00000026110	Scml4	1.38369	0.468516	5.14903	3.32425	0.00154977	0.0145851	-1.40589
ENSRNOG00000001255	Mlxip	1.38318	0.467986	6.37348	3.67743	0.000521299	0.00661719	-0.458445
ENSRNOG00000008709	Arhgap32	1.38304	0.46784	7.64197	4.76442	1.33402e-05	0.000472728	2.99173
ENSRNOG00000053706	Lonrf1	1.38298	0.467779	3.99248	4.8239	1.07971e-05	0.000412459	3.26046
ENSRNOG00000026649	Dnmt3a	1.38292	0.467715	4.96502	2.99797	0.00401424	0.0289065	-2.25333
ENSRNOG00000012499	Rarg	1.38282	0.467613	5.02092	3.10617	0.00294594	0.0231534	-1.97612
ENSRNOG00000007646	Sipa1l1	1.38242	0.467199	5.59581	5.07955	4.30636e-06	0.000205877	4.07284
ENSRNOG00000055340	Ski	1.38212	0.466883	5.79949	5.36149	1.53638e-06	0.000101771	5.04688
ENSRNOG00000027194	Sgsm2	1.3818	0.466554	6.02078	6.5776	1.56928e-08	6.0776e-06	9.41403
ENSRNOG00000004585	Tmtc2	1.38115	0.465866	3.11494	3.55089	0.000775367	0.00885776	-0.598994
ENSRNOG00000017516	Bcl9	1.38104	0.465757	5.37472	5.1891	2.89088e-06	0.000154467	4.45606
ENSRNOG00000017220	Tcirg1	1.38098	0.46569	4.78836	2.78633	0.00721634	0.0439868	-2.75772
ENSRNOG00000011026	Irf2bpl	1.38085	0.465561	5.99767	3.73671	0.000431772	0.00574713	-0.272568
ENSRNOG00000046601	Unc5cl	1.38073	0.465436	5.0435	4.34448	5.76972e-05	0.0013957	1.65262
ENSRNOG00000017641	Rnf44	1.38052	0.46521	7.37806	5.83364	2.64821e-07	3.28595e-05	6.71547
ENSRNOG00000012946	Mov10	1.37988	0.464543	5.74344	4.28713	7.01697e-05	0.00159252	1.43351
ENSRNOG00000047356	LOC100909750	1.37977	0.464433	3.13432	2.8629	0.00585369	0.0379422	-2.3738
ENSRNOG00000018349	Polr1b	1.37928	0.463915	4.34388	3.07598	0.00321363	0.0247117	-1.98292
ENSRNOG00000021657	Pld6	1.37873	0.463339	1.85189	3.19685	0.00226214	0.0191985	-1.47862
ENSRNOG00000015003	Pex11a	1.37838	0.462976	4.80601	3.29956	0.0016687	0.0154171	-1.45547
ENSRNOG00000002414	Tfcp2l1	1.37833	0.462919	8.05781	3.00894	0.00389137	0.0282483	-2.28281
ENSRNOG00000011111	Cipc	1.37819	0.462776	7.21606	3.77924	0.000376825	0.00521328	-0.153278
ENSRNOG00000058586	Tyro3	1.37816	0.46274	4.88226	4.2138	8.99734e-05	0.00185444	1.24611
ENSRNOG00000010980	Proser1	1.37795	0.462519	5.73413	6.32706	4.08678e-08	1.08259e-05	8.50049
ENSRNOG00000009620	Cybrd1	1.37684	0.46136	5.44115	4.14292	0.000114208	0.00221282	0.989033
ENSRNOG00000012645	Mecom	1.37654	0.46105	6.93027	3.84145	0.000308374	0.00456738	0.0291613
ENSRNOG00000001792	Slc12a8	1.37613	0.460618	5.63775	3.08641	0.00311866	0.0242048	-2.0795
ENSRNOG00000002983	Nfix	1.37526	0.4597	5.65207	3.38257	0.00129986	0.0128625	-1.27666
ENSRNOG00000058561	Srrm2	1.3747	0.459119	9.7771	4.40301	4.7199e-05	0.00120318	1.84183
ENSRNOG00000004310	Caskin2	1.37467	0.459083	6.93511	3.14478	0.00263393	0.0213206	-1.95278
ENSRNOG00000047628	Khsrp	1.37323	0.457575	6.48075	4.70035	1.67356e-05	0.000566941	2.76978
ENSRNOG00000015655	Ptgfrn	1.37266	0.45698	7.573	4.65631	1.95455e-05	0.000629154	2.62922
ENSRNOG00000047781	Slc25a23	1.37242	0.456723	5.30563	3.64822	0.000571694	0.00707351	-0.502423
ENSRNOG00000032840	Sumo4	1.37181	0.456081	3.56519	2.84943	0.00607465	0.0390144	-2.43889
ENSRNOG00000008332	Smo	1.37107	0.455305	5.59263	4.16698	0.000105347	0.00209385	1.05969
ENSRNOG00000014320	Inhba	1.37078	0.454997	1.72717	2.89746	0.00532031	0.0353499	-2.18894
ENSRNOG00000015948	Slc1a5	1.37036	0.454557	5.93338	3.75623	0.000405667	0.0054855	-0.215506
ENSRNOG00000045998	Sema6b	1.37029	0.454485	2.76423	2.72663	0.0084753	0.049477	-2.64797
ENSRNOG00000033688	Cep170b	1.36962	0.453776	7.72107	4.43018	4.29803e-05	0.001122	1.88757
ENSRNOG00000016229	Bicral	1.36899	0.453108	5.40811	4.88188	8.7778e-06	0.000356383	3.40517
ENSRNOG00000014722	Raph1	1.36895	0.453071	4.79787	3.21182	0.00216472	0.0185766	-1.68001
ENSRNOG00000016566	Arhgap39	1.36816	0.452241	5.47597	4.64866	2.00792e-05	0.000643083	2.62165
ENSRNOG00000000467	Ring1	1.36775	0.451806	5.61964	4.86335	9.37911e-06	0.000373293	3.3371
ENSRNOG00000056786	Piezo1	1.36746	0.451498	6.02853	2.9866	0.0041453	0.0295735	-2.35189
ENSRNOG00000005406	Clint1	1.36738	0.451409	8.60292	4.92147	7.61673e-06	0.000323041	3.53704
ENSRNOG00000013166	Wnt4	1.36737	0.4514	4.6236	2.8726	0.00569922	0.0371777	-2.52645
ENSRNOG00000026432	Syt7	1.3665	0.450481	4.66864	2.79125	0.0071206	0.0435675	-2.74059
ENSRNOG00000008113	RGD1561149	1.36632	0.4503	8.13989	4.15105	0.000111134	0.00218355	1.00463
ENSRNOG00000013912	Slc30a7	1.36628	0.450253	4.10696	4.21175	9.05977e-05	0.00186255	1.28715
ENSRNOG00000009566	Phf12	1.36621	0.450176	6.39704	5.09439	4.08071e-06	0.000198018	4.1089
ENSRNOG00000013944	Zc3hav1l	1.36592	0.449869	0.375518	3.06306	0.00333493	0.025312	-1.84215
ENSRNOG00000013825	Rap1gap	1.36576	0.449705	6.28111	3.22962	0.00205402	0.0179702	-1.7217
ENSRNOG00000012503	Dnajc16	1.36561	0.449547	3.83287	5.02563	5.23452e-06	0.000236932	3.93073
ENSRNOG00000006770	Brd4	1.3655	0.449428	7.35856	5.54982	7.6524e-07	6.407e-05	5.70367
ENSRNOG00000016309	Rgp1	1.3654	0.44932	5.37576	6.16223	7.65073e-08	1.47176e-05	7.90373
ENSRNOG00000031544	Larp1	1.36521	0.449122	6.94299	5.14012	3.45592e-06	0.000175229	4.26611
ENSRNOG00000027942	Eps8l1	1.36516	0.449071	4.66253	4.21433	8.98116e-05	0.00185347	1.25599
ENSRNOG00000013993	AABR07007000.1	1.36469	0.448579	3.28646	3.3514	0.00142823	0.0137357	-1.15221
ENSRNOG00000032048	Zfp462	1.3646	0.448483	4.68233	3.68231	0.000513305	0.00655666	-0.351327
ENSRNOG00000018689	RGD1305464	1.36458	0.448462	4.11323	3.26427	0.00185369	0.0167153	-1.46238
ENSRNOG00000014268	Abca2	1.36454	0.448413	6.14108	4.26891	7.46532e-05	0.00165698	1.36448
ENSRNOG00000031312	Tnfrsf1a	1.3643	0.448166	6.36384	3.69132	0.000498858	0.00642827	-0.41705
ENSRNOG00000022196	Bmpr2	1.36395	0.447796	4.99098	2.76421	0.00766123	0.0460643	-2.84048
ENSRNOG00000046922	Phactr4	1.36383	0.447665	4.77004	3.5766	0.000715714	0.0083806	-0.664929
ENSRNOG00000012471	Thbs4	1.3634	0.447206	8.04396	3.56158	0.000750013	0.00866914	-0.77782
ENSRNOG00000006209	Mbd6	1.36316	0.44696	6.73082	5.25054	2.3093e-06	0.000134715	4.64908
ENSRNOG00000038832	AABR07064415.1	1.36305	0.446835	3.69692	2.74611	0.00804373	0.0477863	-2.72131
ENSRNOG00000017244	Rnf186	1.3626	0.446366	6.19266	2.91499	0.00506732	0.0342177	-2.5402
ENSRNOG00000003120	Prelp	1.36184	0.445561	8.71643	3.57151	0.000727152	0.00848992	-0.731386
ENSRNOG00000003276	Myo1d	1.3618	0.445516	8.01177	4.38705	4.98612e-05	0.00124916	1.75354
ENSRNOG00000008885	Chst11	1.36128	0.444965	1.57099	2.85927	0.00591255	0.0382164	-2.26757
ENSRNOG00000003464	Hid1	1.36101	0.444679	7.47547	3.75482	0.000407505	0.00550115	-0.223402
ENSRNOG00000016608	Zfp579	1.3598	0.443395	3.50834	3.29461	0.00169353	0.0155753	-1.31618
ENSRNOG00000019240	Ampd2	1.35949	0.443071	6.07923	5.57285	7.02428e-07	6.16877e-05	5.78673
ENSRNOG00000055226	Dab2ip	1.35935	0.44292	7.6903	4.65695	1.95021e-05	0.000629154	2.63334
ENSRNOG00000019743	Tmem63b	1.3592	0.442756	7.48062	5.05428	4.71928e-06	0.000218507	3.97471
ENSRNOG00000019356	Lrfn4	1.35888	0.44242	3.73251	3.59781	0.000669794	0.00796203	-0.508613
ENSRNOG00000017882	Camk1d	1.3588	0.442332	6.43971	2.92131	0.00497889	0.0337616	-2.53116
ENSRNOG00000012363	Peli2	1.3583	0.441802	4.36237	3.42598	0.00113916	0.01168	-1.04919
ENSRNOG00000001072	Cers4	1.35723	0.440667	6.15428	2.79894	0.00697355	0.043092	-2.82858
ENSRNOG00000053574	Tarbp1	1.35709	0.440511	3.1954	2.94088	0.00471402	0.0326087	-2.18716
ENSRNOG00000016541	Enc1	1.35675	0.440151	5.46681	3.05375	0.00342504	0.0257527	-2.15265
ENSRNOG00000020353	Sh3pxd2a	1.35648	0.439864	5.95235	2.96917	0.0043542	0.0307247	-2.39272
ENSRNOG00000001455	Kif13a	1.35636	0.43974	7.12486	6.37977	3.3427e-08	9.47626e-06	8.69146
ENSRNOG00000043212	Dip2a	1.35602	0.439375	4.71331	4.91092	7.91057e-06	0.000329451	3.53049
ENSRNOG00000004168	Slc35e4	1.35586	0.43921	4.61732	2.84534	0.00614337	0.0393151	-2.59701
ENSRNOG00000014678	Fzd5	1.35494	0.438228	5.34849	2.90124	0.00526473	0.0350816	-2.53266
ENSRNOG00000010789	Dusp7	1.35493	0.438214	4.60695	3.0116	0.00386209	0.0281115	-2.17713
ENSRNOG00000008283	B4galt5	1.3547	0.437978	5.61943	3.32808	0.00153202	0.0144596	-1.42757
ENSRNOG00000026186	Syde2	1.35421	0.437456	5.38307	3.9804	0.000195953	0.00325762	0.489055
ENSRNOG00000021086	Dtx4	1.35396	0.437189	4.52641	3.42439	0.0011447	0.0117219	-1.07028
ENSRNOG00000048431	Nynrin	1.35361	0.436817	4.83897	3.95676	0.000211781	0.00346374	0.455629
ENSRNOG00000010161	Myo10	1.35346	0.436648	6.71092	4.04318	0.000159254	0.00283101	0.64583
ENSRNOG00000048978	Nphp3	1.35324	0.436419	3.92991	3.01702	0.00380312	0.0278327	-2.09482
ENSRNOG00000003088	Arhgap31	1.35305	0.43622	3.56197	3.55371	0.00076861	0.00882727	-0.61567
ENSRNOG00000017037	Otud3	1.3528	0.435952	3.36494	3.78249	0.00037292	0.00518349	0.0465079
ENSRNOG00000042728	Fbrs	1.35258	0.435712	5.5723	4.17727	0.000101764	0.00203768	1.09344
ENSRNOG00000000503	Ppard	1.35251	0.435643	6.89356	3.867	0.000283878	0.00428709	0.105586
ENSRNOG00000010188	Satb2	1.35123	0.434278	7.47622	3.401	0.00122918	0.0123522	-1.24435
ENSRNOG00000021156	Vegfb	1.35122	0.434261	4.30383	3.88874	0.000264512	0.00406684	0.294047
ENSRNOG00000008016	Ckap4	1.35119	0.434231	5.71075	3.36143	0.00138567	0.0134941	-1.34136
ENSRNOG00000028659	Szt2	1.35114	0.434173	6.21288	5.15229	3.30617e-06	0.000169601	4.31111
ENSRNOG00000014690	Pigt	1.35111	0.43415	7.23427	5.02242	5.29549e-06	0.000239022	3.86268
ENSRNOG00000061348	Fam53b	1.35086	0.433874	5.4364	4.13785	0.000116166	0.00224668	0.978646
ENSRNOG00000013397	Foxo1	1.34942	0.432341	5.239	3.13457	0.00271329	0.0218021	-1.91718
ENSRNOG00000026870	Clic6	1.34889	0.431769	3.78633	3.55957	0.000754715	0.00870952	-0.624556
ENSRNOG00000019382	Zbtb47	1.34874	0.431615	4.70635	3.39019	0.00127016	0.0126072	-1.17918
ENSRNOG00000059487	AABR07045405.1	1.34839	0.43124	3.38214	3.93829	0.000225001	0.00360335	0.498494
ENSRNOG00000003195	Caskin1	1.34827	0.431105	2.73736	3.00025	0.00398834	0.0287712	-1.99884
ENSRNOG00000019268	Pelp1	1.34787	0.430683	5.29098	4.57093	2.63659e-05	0.000787529	2.3746
ENSRNOG00000011882	Gab2	1.34757	0.430364	4.36023	4.35087	5.64499e-05	0.00137517	1.715
ENSRNOG00000024625	Proser3	1.34731	0.430082	4.79374	5.15688	3.25135e-06	0.000167855	4.36185
ENSRNOG00000008812	Tmem214	1.3469	0.429639	6.41844	5.56487	7.23607e-07	6.25282e-05	5.75536
ENSRNOG00000029510	Plxnb1	1.34632	0.429024	4.58421	3.7921	0.000361584	0.00507202	-0.0212293
ENSRNOG00000003635	Disp1	1.34602	0.428697	4.61096	4.6009	2.37423e-05	0.000722509	2.50716
ENSRNOG00000017523	H6pd	1.34511	0.427723	6.02839	3.38016	0.00130938	0.0129329	-1.30118
ENSRNOG00000049552	AABR07030903.1	1.3448	0.427391	2.09647	2.94452	0.00466616	0.0323618	-2.09511
ENSRNOG00000047476	Wasf1	1.3447	0.427287	1.91816	2.7643	0.00765938	0.0460643	-2.49914
ENSRNOG00000025371	Spry1	1.34449	0.427054	4.34977	3.36444	0.00137314	0.0134313	-1.21956
ENSRNOG00000028941	Zbed3	1.34433	0.426891	5.44552	3.41278	0.00118591	0.0120523	-1.18365
ENSRNOG00000023995	Ankrd39	1.34427	0.426826	1.93725	3.40869	0.00120075	0.0121725	-0.943827
ENSRNOG00000055307	AABR07058886.1	1.34303	0.425486	3.96189	3.81001	0.000341328	0.00488099	0.0788543
ENSRNOG00000000474	Rgl2	1.34286	0.425304	6.16779	4.03034	0.000166175	0.00289981	0.613037
ENSRNOG00000017916	Rexo1	1.34194	0.424316	6.4056	5.50087	9.17781e-07	7.07312e-05	5.52912
ENSRNOG00000008065	Wwc1	1.34149	0.423836	4.83507	2.96035	0.00446355	0.03125	-2.33171
ENSRNOG00000017431	RGD1304884	1.34133	0.423663	5.82513	3.23338	0.00203134	0.0178506	-1.69732
ENSRNOG00000013581	Extl3	1.3412	0.423527	4.94607	4.00304	0.000181868	0.00309348	0.586768
ENSRNOG00000033496	Igdcc4	1.34091	0.42321	3.46712	2.91193	0.00511056	0.0343837	-2.2834
ENSRNOG00000013515	Ptpru	1.34013	0.422373	4.0971	3.23093	0.0020461	0.0179461	-1.54647
ENSRNOG00000001851	Far2	1.33979	0.422005	4.26517	3.58746	0.000691848	0.00816034	-0.592061
ENSRNOG00000001229	Col18a1	1.33893	0.421081	6.93891	2.93153	0.00483889	0.0331461	-2.50562
ENSRNOG00000020239	Capn15	1.33881	0.420946	5.91326	4.41773	4.4866e-05	0.00115628	1.84923
ENSRNOG00000023152	Tmem201	1.33877	0.420913	4.4739	4.22842	8.56346e-05	0.0017971	1.32125
ENSRNOG00000012878	Atp7b	1.33855	0.420666	6.10674	3.33423	0.001504	0.0142625	-1.4328
ENSRNOG00000012730	Lrrk1	1.3385	0.42062	6.10167	4.9755	6.27214e-06	0.000275412	3.70522
ENSRNOG00000001194	Rrp1b	1.33836	0.420469	4.75275	3.43458	0.00110965	0.0114501	-1.06233
ENSRNOG00000004670	Ddx56	1.33827	0.420366	3.9101	3.85208	0.000297948	0.00443737	0.21715
ENSRNOG00000025394	Tanc1	1.33823	0.420326	5.27328	4.89847	8.27166e-06	0.000341846	3.46692
ENSRNOG00000001010	Tecpr1	1.33817	0.420261	6.05002	3.9573	0.000211407	0.00346164	0.390039
ENSRNOG00000003496	Tbc1d9	1.33807	0.420158	5.55538	3.26371	0.0018568	0.016734	-1.59986
ENSRNOG00000025815	Cdr2l	1.33806	0.420145	5.31702	3.10828	0.00292802	0.0230388	-1.9958
ENSRNOG00000010466	Chpf2	1.33624	0.418178	4.761	4.55173	2.81941e-05	0.000826839	2.33998
ENSRNOG00000019730	Inppl1	1.33556	0.417447	6.8686	5.91883	1.9216e-07	2.58759e-05	7.02003
ENSRNOG00000001720	Hes1	1.33532	0.417183	6.93079	3.18364	0.0023515	0.0196473	-1.8483
ENSRNOG00000005823	Utp20	1.33519	0.417048	5.92845	3.35097	0.00143007	0.0137357	-1.37886
ENSRNOG00000014347	Slc4a2	1.33506	0.416908	7.41678	3.07552	0.00321781	0.024725	-2.127
ENSRNOG00000058975	Iqsec2	1.33463	0.41644	6.00736	5.37754	1.44814e-06	9.95768e-05	5.09896
ENSRNOG00000059801	Lima1	1.33445	0.416246	8.11765	3.76989	0.000388304	0.00532649	-0.163633
ENSRNOG00000017525	Epha1	1.33401	0.415767	5.13185	4.06936	0.000146001	0.00264192	0.776828
ENSRNOG00000039976	Ptk7	1.33361	0.415339	5.50106	3.12768	0.00276806	0.0221103	-1.96043
ENSRNOG00000029971	Mt-nd5	1.3334	0.415104	10.4007	3.03237	0.00364057	0.0269235	-2.14676
ENSRNOG00000004831	Arid2	1.33335	0.415054	5.42233	4.3896	4.94259e-05	0.0012421	1.77549
ENSRNOG00000047526	Zfp526	1.33333	0.415032	4.34307	3.4676	0.00100292	0.0106479	-0.93133
ENSRNOG00000021871	Gcn1	1.3333	0.414997	7.07128	4.64379	2.04258e-05	0.000648449	2.58162
ENSRNOG00000060410	Pcdh1	1.33289	0.414559	6.3986	4.24547	8.08314e-05	0.00173691	1.28451
ENSRNOG00000008517	Cdc42ep1	1.33252	0.414161	4.97186	2.90965	0.00514317	0.0345278	-2.47263
ENSRNOG00000002882	Zcchc2	1.33243	0.414055	5.05359	3.86041	0.000290009	0.00434112	0.147528
ENSRNOG00000002291	Brwd3	1.33226	0.413881	3.88689	3.16212	0.00250422	0.0205409	-1.71645
ENSRNOG00000002488	Galnt10	1.33204	0.413638	7.05938	5.23944	2.40509e-06	0.000138306	4.61159
ENSRNOG00000029740	Slc35g1	1.33174	0.413312	4.74535	2.81603	0.00665636	0.0417385	-2.69206
ENSRNOG00000050500	Tob2	1.33156	0.413116	5.41322	4.35608	5.54499e-05	0.00135966	1.66948
ENSRNOG00000049768	Adcy9	1.33151	0.413058	5.14468	3.21969	0.00211512	0.0183587	-1.68765
ENSRNOG00000014872	Sec24d	1.3313	0.412837	6.26624	3.66041	0.000550128	0.00689645	-0.506388
ENSRNOG00000029698	Pim3	1.33121	0.412738	5.16343	3.17426	0.00241693	0.0200031	-1.81773
ENSRNOG00000005783	Dlg5	1.33088	0.412382	6.02116	3.26235	0.00186429	0.0167733	-1.62506
ENSRNOG00000034240	Bcor	1.33077	0.412258	6.10628	4.54185	2.91818e-05	0.000849636	2.24946
ENSRNOG00000007900	Tspan33	1.33059	0.412067	5.35311	4.30884	6.51669e-05	0.00150944	1.5206
ENSRNOG00000016913	Stk36	1.33043	0.411887	4.38808	4.84037	1.01815e-05	0.000392655	3.30459
ENSRNOG00000005227	Tfap4	1.33026	0.411713	4.615	4.42823	4.32709e-05	0.00112595	1.94881
ENSRNOG00000027012	Usp54	1.33023	0.411676	6.07463	3.45872	0.00103064	0.0108708	-1.08351
ENSRNOG00000016433	Prrc1	1.33001	0.411442	5.26899	3.70156	0.000482906	0.00625467	-0.341952
ENSRNOG00000013642	Lrrc41	1.3297	0.411096	6.29348	4.7923	1.20827e-05	0.000439739	3.07993
ENSRNOG00000009360	Sh3bp1	1.32966	0.411058	5.4951	4.01829	0.000172935	0.00298552	0.600604
ENSRNOG00000012323	Cherp	1.32964	0.411033	6.06312	4.39401	4.86815e-05	0.00123192	1.76881
ENSRNOG00000009446	Rxra	1.32952	0.410907	6.16078	4.54003	2.93676e-05	0.000853509	2.24234
ENSRNOG00000016258	Zfp516	1.32946	0.41084	4.03626	3.43798	0.00109819	0.0113889	-0.983586
ENSRNOG00000002876	Eef2kmt	1.3293	0.410666	3.23013	3.62041	0.000623982	0.00756976	-0.406769
ENSRNOG00000023348	Tbc1d2	1.32914	0.410492	6.02948	2.96051	0.00446148	0.0312497	-2.42255
ENSRNOG00000005580	Itgb4	1.32836	0.40965	9.49606	3.92832	0.000232469	0.00368738	0.34714
ENSRNOG00000014278	Zfp710	1.32833	0.409611	4.47799	4.35057	5.65081e-05	0.00137517	1.70744
ENSRNOG00000054757	Adcy6	1.32751	0.408718	8.80817	4.15701	0.000108934	0.00214666	1.03644
ENSRNOG00000057957	Crybg2	1.32747	0.408682	6.16366	4.0991	0.000132232	0.00246451	0.827306
ENSRNOG00000003144	Gprc5c	1.32725	0.408441	4.26418	3.8521	0.000297927	0.00443737	0.181574
ENSRNOG00000011066	Marchf6	1.3272	0.408382	6.03942	2.93374	0.00480908	0.03304	-2.48983
ENSRNOG00000019354	Ptch1	1.32715	0.408328	7.00952	3.40182	0.0012261	0.0123366	-1.2508
ENSRNOG00000006570	Plekhg3	1.32711	0.408289	6.51184	4.71727	1.57649e-05	0.000541671	2.82624
ENSRNOG00000018797	Myrip	1.32702	0.408187	4.89705	3.53637	0.000811137	0.00919156	-0.795514
ENSRNOG00000017073	Ca9	1.32687	0.408032	6.32568	2.95346	0.00455073	0.0317099	-2.44847
ENSRNOG00000017737	Dgkz	1.32647	0.407596	7.1427	2.75798	0.00779095	0.046662	-2.93147
ENSRNOG00000010777	Tox	1.32641	0.407527	4.64254	4.25401	7.85268e-05	0.00169414	1.38732
ENSRNOG00000003785	Usp43	1.3261	0.407192	4.57596	3.82955	0.000320478	0.00468652	0.0899082
ENSRNOG00000000105	Cplx2	1.32577	0.406832	4.49523	3.50169	0.000903027	0.00989289	-0.847088
ENSRNOG00000003235	Mgat4b	1.32571	0.406767	6.41719	4.037	0.000162549	0.00287063	0.628326
ENSRNOG00000053234	Cnot3	1.32565	0.406695	5.49414	4.32421	6.18373e-05	0.00146327	1.56544
ENSRNOG00000053384	Bmp7	1.32563	0.406674	4.56389	3.57118	0.00072791	0.00849167	-0.66156
ENSRNOG00000021312	Dnaaf5	1.32549	0.406525	3.99787	4.84274	1.00955e-05	0.000391205	3.32326
ENSRNOG00000020363	Med25	1.32544	0.406469	6.06021	4.50643	3.30088e-05	0.000929251	2.13418
ENSRNOG00000055028	Setd1a	1.32498	0.405969	6.18744	4.94912	6.89657e-06	0.000297323	3.61361
ENSRNOG00000027193	AABR07051376.1	1.3243	0.405228	4.69706	3.35085	0.00143061	0.0137357	-1.29361
ENSRNOG00000005003	Ptprn2	1.32419	0.405113	5.95492	3.38078	0.00130693	0.0129245	-1.29839
ENSRNOG00000059984	Dll1	1.32404	0.404946	4.99562	4.39507	4.85054e-05	0.00123146	1.81426
ENSRNOG00000018288	Ncoa6	1.32399	0.404894	6.40908	6.56825	1.62646e-08	6.0776e-06	9.38009
ENSRNOG00000018385	Chrm1	1.32284	0.403643	3.87906	3.14043	0.00266748	0.0215196	-1.77013
ENSRNOG00000032574	Scrib	1.32273	0.403521	6.95	5.04038	4.96261e-06	0.000227815	3.92225
ENSRNOG00000033639	Zfp777	1.32248	0.403251	4.87409	5.83884	2.59692e-07	3.28595e-05	6.7452
ENSRNOG00000017604	Ripor1	1.32227	0.403016	5.68504	4.01241	0.000176329	0.00302153	0.574809
ENSRNOG00000033835	Dnm1	1.32202	0.402748	5.18309	3.21244	0.00216075	0.0185622	-1.70834
ENSRNOG00000036697	Mafg	1.32199	0.402712	5.34318	3.94147	0.000222675	0.00359102	0.374276
ENSRNOG00000001232	Slc19a1	1.32193	0.402642	3.83148	3.67066	0.000532599	0.00674719	-0.310563
ENSRNOG00000061499	Kmt2d	1.32177	0.402476	8.35799	4.38093	5.09199e-05	0.00126392	1.73973
ENSRNOG00000004978	Prkacb	1.32168	0.402374	6.84864	3.05894	0.00337457	0.0254812	-2.17867
ENSRNOG00000061450	Homer2	1.32167	0.40236	4.38958	3.06605	0.00330645	0.0251312	-2.02541
ENSRNOG00000018704	Nolc1	1.32122	0.401871	5.93175	2.84109	0.00621546	0.0396665	-2.71315
ENSRNOG00000019349	Sf3a2	1.32083	0.40144	5.13884	4.45286	3.9742e-05	0.00105798	1.99821
ENSRNOG00000005209	Spred1	1.32079	0.401397	3.62934	2.73381	0.00831387	0.0489413	-2.73763
ENSRNOG00000037715	RGD1560854	1.32063	0.401229	2.85865	3.82565	0.000324539	0.0047244	0.18736
ENSRNOG00000009406	Tm9sf4	1.32044	0.40102	7.09976	3.6239	0.000617182	0.00750417	-0.6146
ENSRNOG00000022173	Gatad2a	1.31958	0.40008	6.57011	4.07727	0.000142208	0.00260255	0.752349
ENSRNOG00000002980	Tsr1	1.3194	0.399886	5.85803	2.81554	0.00666529	0.0417783	-2.77694
ENSRNOG00000019005	Pde8a	1.31927	0.399739	5.52029	5.07678	4.34978e-06	0.00020734	4.06424
ENSRNOG00000010219	Ralgds	1.31784	0.398178	6.14086	2.82857	0.00643216	0.0407597	-2.75411
ENSRNOG00000034007	Nr3c2	1.3178	0.398135	6.00077	2.75397	0.0078755	0.0470637	-2.93211
ENSRNOG00000007982	Slc9a1	1.31734	0.397624	6.93306	4.28848	6.98472e-05	0.00158743	1.42073
ENSRNOG00000055925	Zc3h7b	1.31691	0.397156	6.90776	6.17403	7.31538e-08	1.46077e-05	7.94261
ENSRNOG00000017548	Fam53a	1.31641	0.396611	4.2976	4.56685	2.67445e-05	0.000795883	2.41085
ENSRNOG00000016117	Myof	1.31629	0.39648	6.4755	4.26813	7.48525e-05	0.00165698	1.35543
ENSRNOG00000002669	Cluh	1.31629	0.396474	7.95587	5.2517	2.29954e-06	0.000134631	4.66216
ENSRNOG00000011457	Lrrc26	1.3162	0.396376	4.67999	3.19532	0.0022723	0.0192731	-1.71497
ENSRNOG00000020930	Atxn7l3	1.31618	0.396355	5.46006	4.31981	6.27738e-05	0.00147223	1.54941
ENSRNOG00000021184	Mark2	1.31617	0.396347	7.25916	5.82344	2.75164e-07	3.3182e-05	6.67855
ENSRNOG00000015430	Nlgn2	1.31604	0.396201	5.19354	3.11555	0.00286708	0.0226993	-1.96716
ENSRNOG00000009594	Snai1	1.31581	0.395955	3.36726	3.00328	0.00395425	0.0285939	-2.04426
ENSRNOG00000025596	Ago4	1.3158	0.395939	3.36398	2.94311	0.00468465	0.0324382	-2.20517
ENSRNOG00000023177	Esrp2	1.3156	0.395726	6.49676	4.03046	0.000166109	0.00289981	0.607195
ENSRNOG00000005882	Tle1	1.31471	0.394749	4.90388	5.06691	4.50826e-06	0.00021177	4.05217
ENSRNOG00000015269	Atf7	1.31454	0.394554	5.06415	2.97717	0.00425716	0.0301849	-2.31411
ENSRNOG00000011015	Hivep2	1.3143	0.394298	5.5144	3.21023	0.0021749	0.0186441	-1.73839
ENSRNOG00000011203	Farp1	1.31382	0.393773	6.13585	4.07723	0.000142225	0.00260255	0.757394
ENSRNOG00000045952	Ephb4	1.31362	0.393544	7.54281	3.21225	0.002162	0.0185631	-1.76176
ENSRNOG00000009571	Wipf3	1.31354	0.393459	2.7774	3.36598	0.00136674	0.0134012	-1.07736
ENSRNOG00000018309	Chd4	1.31342	0.393333	8.86546	4.65638	1.95413e-05	0.000629154	2.6518
ENSRNOG00000018553	Pitpnm1	1.31338	0.393288	7.05918	3.77118	0.000386694	0.00530892	-0.180826
ENSRNOG00000048736	Mllt1	1.31293	0.392788	6.0146	4.78129	1.25646e-05	0.000451501	3.04856
ENSRNOG00000032660	Adgrl2	1.31285	0.392698	5.87814	3.23659	0.00201215	0.0177394	-1.68796
ENSRNOG00000029941	Grina	1.31284	0.392693	7.02066	3.12818	0.0027641	0.0220914	-1.99575
ENSRNOG00000011592	Lrp10	1.31268	0.392515	7.80559	4.24311	8.14819e-05	0.00174698	1.28748
ENSRNOG00000016150	Ifrd2	1.31252	0.392343	5.13202	3.41689	0.00117117	0.0119325	-1.14783
ENSRNOG00000009675	Cdc42bpb	1.31215	0.391936	7.20583	3.7902	0.000363801	0.00508975	-0.12268
ENSRNOG00000032715	AABR07010705.1	1.31183	0.391585	1.99141	2.88149	0.00556096	0.036558	-2.23708
ENSRNOG00000012108	Thsd1	1.31176	0.391499	2.59398	2.86844	0.00576495	0.0375023	-2.30602
ENSRNOG00000033508	Mink1	1.31096	0.390626	8.2711	5.15911	3.22497e-06	0.000167026	4.34493
ENSRNOG00000006990	Grb7	1.31056	0.390183	6.52712	3.05717	0.00339167	0.0255745	-2.18268
ENSRNOG00000019122	Sec16a	1.31052	0.390138	7.60285	5.36125	1.53773e-06	0.000101771	5.04125
ENSRNOG00000024632	Atf6	1.31049	0.390104	6.14252	3.75438	0.000408076	0.00550425	-0.226759
ENSRNOG00000025174	Kat6a	1.31002	0.389583	6.62833	2.85154	0.00603956	0.0388199	-2.706
ENSRNOG00000049437	Gpc1	1.30976	0.389301	5.68807	3.68426	0.000510154	0.00653215	-0.414736
ENSRNOG00000025353	Ears2	1.30948	0.388997	2.68158	3.18773	0.00232348	0.0194837	-1.52937
ENSRNOG00000028586	Mcph1	1.30948	0.388997	2.25493	3.10805	0.00292993	0.0230388	-1.7124
ENSRNOG00000019000	Limk2	1.30898	0.388442	6.16087	3.7809	0.000374826	0.00519452	-0.147732
ENSRNOG00000028461	Gnl3	1.30812	0.387494	5.53193	3.10077	0.00299223	0.0234716	-2.03281
ENSRNOG00000033984	Ifnlr1	1.30761	0.386929	5.20189	2.96869	0.00435999	0.0307389	-2.35176
ENSRNOG00000022307	Acap3	1.30728	0.386563	4.64478	3.09587	0.00303481	0.0237365	-1.96979
ENSRNOG00000023208	Myorg	1.3072	0.386484	3.63773	3.10475	0.00295799	0.0232368	-1.82746
ENSRNOG00000060206	Zfp592	1.30717	0.38645	6.1952	3.93007	0.000231137	0.00367613	0.303044
ENSRNOG00000030830	Mex3d	1.30715	0.386423	3.76059	2.72296	0.00855871	0.0497662	-2.77753
ENSRNOG00000013460	Zfp319	1.30656	0.385779	3.83348	3.48085	0.000962898	0.0103043	-0.839905
ENSRNOG00000000519	Stk38	1.30651	0.385722	7.13439	3.12517	0.00278829	0.022217	-2.00239
ENSRNOG00000010776	Atp13a1	1.30647	0.385678	6.58093	3.90483	0.000250998	0.00391494	0.22076
ENSRNOG00000027924	Fam83g	1.30632	0.385505	4.32621	3.65963	0.000551489	0.0069028	-0.386242
ENSRNOG00000042411	Rps6ka1	1.30597	0.385123	6.88414	3.38021	0.00130918	0.0129329	-1.31213
ENSRNOG00000000692	Ung	1.30593	0.38508	4.74117	2.92644	0.0049081	0.03345	-2.40695
ENSRNOG00000004793	Ncln	1.30546	0.384561	6.85113	3.92824	0.00023253	0.00368738	0.291785
ENSRNOG00000001352	Hectd4	1.30546	0.38456	6.33529	2.97086	0.00433346	0.0306062	-2.40241
ENSRNOG00000002341	Trim25	1.30528	0.38436	6.34405	3.71549	0.000461987	0.00606437	-0.345488
ENSRNOG00000007106	Sos1	1.30483	0.383867	5.89172	6.57643	1.57635e-08	6.0776e-06	9.40955
ENSRNOG00000023509	Irs2	1.30483	0.383862	6.36646	3.1941	0.00228046	0.0192731	-1.81776
ENSRNOG00000010890	Bmp1	1.30454	0.383545	6.18098	3.82323	0.000327086	0.00475108	-0.0213351
ENSRNOG00000027204	Map6	1.30394	0.382877	3.1487	3.20379	0.00221646	0.0188703	-1.5206
ENSRNOG00000020423	Apc	1.30381	0.382737	6.66928	3.07328	0.00323857	0.0248136	-2.14207
ENSRNOG00000022395	Tnrc6c	1.30373	0.382641	5.92892	3.38509	0.00128998	0.0127725	-1.2827
ENSRNOG00000014997	Igf2r	1.30368	0.382586	7.67124	4.8037	1.16026e-05	0.000428669	3.12457
ENSRNOG00000029570	Fam222b	1.30291	0.381742	4.52883	4.5078	3.28522e-05	0.000929251	2.20933
ENSRNOG00000020298	Bag3	1.30278	0.381598	6.35974	3.7657	0.00039355	0.0053711	-0.196087
ENSRNOG00000042929	LOC100361087	1.30254	0.381329	4.15326	3.66216	0.000547101	0.00687985	-0.36718
ENSRNOG00000018145	Crat	1.30211	0.380851	5.69367	2.9277	0.00489082	0.0333871	-2.48956
ENSRNOG00000019316	Sh3bp4	1.30143	0.380099	5.22183	3.14387	0.00264096	0.021359	-1.89436
ENSRNOG00000009687	Ccdc120	1.30089	0.379496	5.17748	4.80847	1.14073e-05	0.000425706	3.1675
ENSRNOG00000019688	Diaph1	1.3008	0.379396	7.38704	3.983	0.000194284	0.00323652	0.465997
ENSRNOG00000013907	Sall1	1.30074	0.379337	4.15251	2.7334	0.00832292	0.0489417	-2.79869
ENSRNOG00000060350	Iqsec1	1.30012	0.378642	5.52693	2.84006	0.00623291	0.0397465	-2.69448
ENSRNOG00000051719	AABR07065498.1	1.29964	0.378115	4.28101	3.01138	0.00386454	0.0281167	-2.14527
ENSRNOG00000024019	Ccdc6	1.29958	0.378049	4.68757	3.21378	0.00215224	0.0185187	-1.65998
ENSRNOG00000032364	Tbcel	1.29941	0.377852	3.95925	2.84342	0.00617575	0.0395067	-2.51991
ENSRNOG00000014689	Zbtb4	1.29926	0.377686	6.06175	4.26873	7.46986e-05	0.00165698	1.36563
ENSRNOG00000014460	Hivep1	1.29901	0.377414	5.26951	4.05475	0.000153258	0.00274861	0.72698
ENSRNOG00000017069	Mark4	1.29879	0.377172	4.80085	3.63607	0.000593999	0.00728055	-0.492779
ENSRNOG00000005108	Wfs1	1.29862	0.376979	4.48083	3.17376	0.00242051	0.0200031	-1.74079
ENSRNOG00000024207	Fgfrl1	1.29798	0.376268	4.30726	2.75674	0.00781696	0.046783	-2.77596
ENSRNOG00000007307	Syde1	1.29736	0.375577	4.37863	3.35028	0.00143305	0.0137447	-1.25524
ENSRNOG00000011774	Fblim1	1.29685	0.375007	7.18162	3.68308	0.000512063	0.0065514	-0.439725
ENSRNOG00000002408	Rbm47	1.29657	0.3747	6.709	2.99541	0.00404338	0.0290387	-2.34365
ENSRNOG00000012055	Man2a2	1.29656	0.374687	5.09158	3.30884	0.00162302	0.0151248	-1.44076
ENSRNOG00000007271	Map3k9	1.29617	0.374258	3.71147	3.46193	0.00102053	0.0108065	-0.879615
ENSRNOG00000017212	Spsb1	1.29567	0.373699	4.9127	3.08846	0.00310032	0.0240963	-2.01217
ENSRNOG00000017265	Tmem131	1.29561	0.373634	6.99893	5.45101	1.10398e-06	8.07418e-05	5.35271
ENSRNOG00000018194	Srrm1	1.2956	0.373622	7.43819	6.65587	1.16276e-08	5.21916e-06	9.70067
ENSRNOG00000018366	RGD1310819	1.2956	0.373615	5.84922	2.76326	0.00768092	0.0461398	-2.9031
ENSRNOG00000010653	Elmsan1	1.2954	0.373395	6.9735	3.70552	0.000476865	0.00620424	-0.377012
ENSRNOG00000042320	Slc41a1	1.29533	0.37332	5.40214	3.71469	0.000463168	0.00607495	-0.309723
ENSRNOG00000000809	Atat1	1.29497	0.372923	5.19674	3.87052	0.000280649	0.00425823	0.168595
ENSRNOG00000011659	Alpk3	1.29495	0.372891	5.32492	2.88361	0.00552842	0.0363885	-2.57841
ENSRNOG00000021614	Kmt2e	1.29491	0.372849	7.82415	4.05382	0.000153735	0.00275411	0.693262
ENSRNOG00000001256	Atxn2	1.29473	0.372653	5.84193	5.05534	4.70113e-06	0.000218292	3.98327
ENSRNOG00000011352	Furin	1.29461	0.372518	7.58544	4.92881	7.41863e-06	0.000317978	3.54599
ENSRNOG00000010107	AABR07025295.1	1.29461	0.372517	6.88108	3.40131	0.001228	0.0123481	-1.2534
ENSRNOG00000003781	Atp10b	1.29443	0.372312	7.70203	2.97534	0.00427913	0.0303094	-2.37964
ENSRNOG00000020532	Kcnq1	1.29414	0.37199	5.81388	3.71388	0.000464364	0.00608076	-0.335172
ENSRNOG00000002864	Nacc1	1.29406	0.3719	7.30202	4.32704	6.12421e-05	0.00145468	1.54787
ENSRNOG00000015553	Gatad2b	1.29376	0.371566	5.58838	3.76775	0.000390981	0.00535412	-0.162887
ENSRNOG00000029986	Insr	1.29366	0.371461	6.9932	2.98822	0.00412646	0.0294579	-2.36015
ENSRNOG00000014241	Ece1	1.29315	0.370885	7.45761	4.22878	8.55307e-05	0.0017971	1.23618
ENSRNOG00000010109	Nol9	1.29287	0.370582	4.31814	3.07796	0.00319537	0.0246806	-1.97643
ENSRNOG00000022171	Dhx37	1.29253	0.3702	4.77946	3.00983	0.0038815	0.0281893	-2.20177
ENSRNOG00000009832	Slc39a14	1.29237	0.370019	5.94046	4.65335	1.97502e-05	0.000634479	2.62085
ENSRNOG00000055597	Hdac7	1.29228	0.369921	5.93882	3.03508	0.00361256	0.0267777	-2.22449
ENSRNOG00000011975	Crtc3	1.29182	0.369401	2.86256	2.82228	0.00654384	0.0412249	-2.43086
ENSRNOG00000016932	Simc1	1.29181	0.369391	3.8241	3.6846	0.000509591	0.00653011	-0.26792
ENSRNOG00000028930	Dab2	1.29162	0.369183	5.20608	2.91309	0.00509416	0.0342985	-2.48803
ENSRNOG00000003330	Acsf2	1.29126	0.368777	7.83533	2.96854	0.00436192	0.0307389	-2.39294
ENSRNOG00000028569	Arhgap27	1.29103	0.368526	6.47357	3.21459	0.00214716	0.018496	-1.76607
ENSRNOG00000007000	Grhl2	1.29082	0.368283	5.73825	4.03198	0.000165278	0.00289981	0.629432
ENSRNOG00000018372	Cul9	1.29075	0.368207	5.28819	3.36529	0.00136962	0.0134213	-1.29917
ENSRNOG00000060707	Atg2a	1.29074	0.368193	6.53161	3.68148	0.000514655	0.00656378	-0.448129
ENSRNOG00000007133	Plxnb2	1.29062	0.368063	9.14276	4.62394	2.18998e-05	0.000685122	2.54985
ENSRNOG00000009805	Wasf2	1.29054	0.367975	6.06072	3.4883	0.000941089	0.0101345	-0.996648
ENSRNOG00000045553	Proser2	1.29039	0.367812	3.69397	3.23807	0.00200339	0.0176998	-1.48827
ENSRNOG00000016167	Spata2L	1.29016	0.367546	3.18129	3.946	0.000219392	0.0035594	0.531549
ENSRNOG00000019039	Inpp5e	1.29004	0.367416	4.57027	5.16773	3.1253e-06	0.000162909	4.40631
ENSRNOG00000018118	Atad3a	1.28989	0.367252	5.51125	3.86669	0.000284162	0.00428737	0.137935
ENSRNOG00000023538	Aldh5a1	1.28988	0.367234	4.79278	4.57095	2.63648e-05	0.000787529	2.39656
ENSRNOG00000014766	Galt	1.28969	0.367024	4.12824	3.0468	0.00349381	0.0261372	-2.03437
ENSRNOG00000002821	Phlpp1	1.2891	0.366365	5.45042	6.57266	1.59926e-08	6.0776e-06	9.39289
ENSRNOG00000024657	Mfsd4a	1.28901	0.366265	5.75955	3.67826	0.000519939	0.00660525	-0.440449
ENSRNOG00000019340	Cep250	1.28784	0.364949	5.30316	2.83308	0.00635329	0.0403708	-2.69043
ENSRNOG00000020812	Gys1	1.28743	0.364491	5.20581	3.95169	0.000215339	0.00350773	0.411725
ENSRNOG00000014328	Frs3	1.28729	0.36434	2.79848	3.6718	0.000530666	0.0067308	-0.246204
ENSRNOG00000018796	Herpud1	1.2871	0.364125	7.08641	3.46077	0.00102416	0.0108293	-1.08346
ENSRNOG00000026787	Disp2	1.28693	0.363938	5.17649	2.85451	0.00599055	0.0385872	-2.634
ENSRNOG00000001479	Gtf2i	1.28673	0.363706	7.3916	5.2618	2.21602e-06	0.000131649	4.69191
ENSRNOG00000016780	RGD1310951	1.28655	0.363504	2.63226	3.84382	0.000306019	0.00454083	0.241351
ENSRNOG00000020385	Fads3	1.28652	0.363473	5.75747	3.48798	0.000942015	0.0101345	-0.989375
ENSRNOG00000025669	Tmem104	1.28613	0.363036	3.18044	3.35961	0.00139332	0.0135335	-1.11247
ENSRNOG00000037871	Sfxn5	1.28611	0.363014	6.06802	2.90363	0.0052299	0.0349503	-2.565
ENSRNOG00000015121	N4bp1	1.28567	0.362521	6.03951	4.48378	3.57079e-05	0.000986332	2.06015
ENSRNOG00000004280	Tcn2	1.28558	0.362416	5.64767	4.22981	8.5233e-05	0.00179567	1.25464
ENSRNOG00000007364	Rab15	1.28517	0.361956	6.6602	3.50806	0.000885439	0.0097731	-0.951855
ENSRNOG00000029938	Pik3c2b	1.28505	0.36182	8.02085	4.22988	8.5213e-05	0.00179567	1.24994
ENSRNOG00000039876	LOC681410	1.28492	0.361677	6.68117	3.60764	0.000649492	0.00779149	-0.66472
ENSRNOG00000008857	Adamts10	1.28486	0.361615	6.2035	2.82169	0.0065543	0.0412587	-2.77204
ENSRNOG00000002104	Scaf4	1.28475	0.361489	5.79233	4.81595	1.11073e-05	0.00042052	3.17097
ENSRNOG00000031778	Mef2d	1.28457	0.361289	6.54359	4.01608	0.000174203	0.003001	0.562799
ENSRNOG00000011339	Slk	1.28441	0.361105	7.02868	2.91475	0.00507065	0.0342259	-2.54547
ENSRNOG00000003213	Helz	1.28426	0.360932	5.35558	2.79005	0.00714381	0.0436434	-2.8029
ENSRNOG00000056009	Rab11fip5	1.28405	0.360699	5.79852	3.12094	0.0028227	0.0224305	-1.99215
ENSRNOG00000006600	Unk	1.28404	0.36069	4.63034	3.41715	0.00117024	0.0119305	-1.1001
ENSRNOG00000004482	Ccdc88c	1.2839	0.360537	7.11007	3.7465	0.000418492	0.00561996	-0.253932
ENSRNOG00000056837	Abr	1.28379	0.360409	5.58394	3.57553	0.000718093	0.00839628	-0.725096
ENSRNOG00000017299	Phrf1	1.28332	0.359879	6.46492	5.41901	1.24263e-06	8.80684e-05	5.24004
ENSRNOG00000025806	Prr3	1.28321	0.359755	5.45762	4.02953	0.000166623	0.00290136	0.637255
ENSRNOG00000037500	Pus1	1.28276	0.359247	4.75613	3.16866	0.00245681	0.0202411	-1.77829
ENSRNOG00000028255	Usp36	1.28261	0.359084	5.51825	4.13116	0.000118795	0.00227643	0.952755
ENSRNOG00000030721	Fbrsl1	1.2824	0.358847	5.13116	3.4367	0.00110248	0.0114125	-1.09323
ENSRNOG00000000955	Lnx2	1.28231	0.358741	5.35926	5.48698	9.66281e-07	7.29632e-05	5.49575
ENSRNOG00000003970	Tnpo2	1.2823	0.358739	7.02451	5.99015	1.46815e-07	2.15671e-05	7.27735
ENSRNOG00000052707	Cacna1a	1.28209	0.358502	4.91804	2.98885	0.00411913	0.0294518	-2.27488
ENSRNOG00000009605	Tfe3	1.282	0.358392	4.53154	3.87723	0.000274596	0.00418209	0.241444
ENSRNOG00000004314	Ppm1h	1.28165	0.357999	4.37767	3.68257	0.000512884	0.00655666	-0.324638
ENSRNOG00000047295	Prr22	1.28139	0.357707	1.51658	2.74829	0.00799682	0.04756	-2.51583
ENSRNOG00000000894	Fry	1.28123	0.357531	5.13115	3.21481	0.00214572	0.018496	-1.70107
ENSRNOG00000021904	Tecpr2	1.2812	0.357492	5.3908	2.9318	0.00483524	0.0331351	-2.45777
ENSRNOG00000031171	Wdr46	1.28099	0.357262	4.84293	3.86498	0.000285745	0.00429922	0.179494
ENSRNOG00000020302	Klhl17	1.28093	0.357194	3.67958	2.82051	0.00657552	0.04136	-2.53083
ENSRNOG00000011373	Reep4	1.28086	0.357114	5.56571	3.55083	0.00077551	0.00885776	-0.798351
ENSRNOG00000055082	Maz	1.28077	0.357017	6.09577	3.87428	0.000277242	0.00421444	0.136567
ENSRNOG00000060603	Nhsl1	1.28019	0.356358	6.56937	3.39926	0.0012357	0.0123792	-1.25873
ENSRNOG00000016145	Strn4	1.27995	0.356083	6.65927	4.38397	5.03913e-05	0.00125659	1.72764
ENSRNOG00000055391	Eif4ebp2	1.27992	0.356059	6.3737	4.36258	5.42291e-05	0.00133784	1.66049
ENSRNOG00000057823	Ubc	1.27966	0.355757	7.81483	2.90976	0.00514162	0.0345278	-2.54546
ENSRNOG00000002948	Abcc3	1.27961	0.355705	7.92796	3.59867	0.000668004	0.00794865	-0.672525
ENSRNOG00000012447	Setd6	1.27929	0.355347	3.14622	3.58136	0.000705157	0.00828101	-0.509562
ENSRNOG00000020466	Apba3	1.2791	0.355134	5.32219	4.91853	7.69748e-06	0.000324761	3.53408
ENSRNOG00000023753	Afdn	1.27904	0.355067	6.76582	2.99719	0.00402303	0.0289311	-2.33882
ENSRNOG00000031364	Kif1c	1.27898	0.354991	8.77837	3.93844	0.000224891	0.00360335	0.359641
ENSRNOG00000001237	Cabin1	1.27847	0.354423	5.87556	3.93947	0.000224138	0.003603	0.342032
ENSRNOG00000021725	Unc119b	1.27847	0.354416	7.62224	5.08443	4.23091e-06	0.00020287	4.07977
ENSRNOG00000030537	Slc26a11	1.27835	0.354288	3.46157	3.80338	0.000348694	0.00493392	0.0983585
ENSRNOG00000015236	Mybbp1a	1.27833	0.354259	6.82824	3.6016	0.000661888	0.00789783	-0.682287
ENSRNOG00000014744	Pacs2	1.27826	0.354184	5.71948	3.45107	0.00105507	0.0110277	-1.08906
ENSRNOG00000014478	Fndc3a	1.27736	0.353165	6.38947	2.72304	0.00855701	0.0497662	-3.01626
ENSRNOG00000057125	Ddr1	1.27694	0.352686	7.63586	3.44949	0.00106021	0.01106	-1.10644
ENSRNOG00000024594	Fhdc1	1.27671	0.352432	5.0828	3.29636	0.00168469	0.0155382	-1.47349
ENSRNOG00000010477	Pomt1	1.2766	0.352305	4.54597	3.69441	0.000493984	0.00637876	-0.304015
ENSRNOG00000013780	Nf1	1.27649	0.352187	5.37005	2.96232	0.00443883	0.0311451	-2.37946
ENSRNOG00000032058	Pogk	1.27646	0.352149	5.99855	4.4711	3.73114e-05	0.00101844	2.0199
ENSRNOG00000020284	Prkar2a	1.27633	0.352006	5.92455	4.67956	1.80093e-05	0.000597591	2.70893
ENSRNOG00000017940	Rere	1.27631	0.351982	7.48019	5.20916	2.68675e-06	0.00015032	4.50945
ENSRNOG00000006490	Neo1	1.27625	0.351905	7.33774	3.94045	0.000223418	0.00359942	0.334935
ENSRNOG00000016256	Myo9b	1.2762	0.351855	7.47631	2.89276	0.00539004	0.0356519	-2.59485
ENSRNOG00000011544	Zfp219	1.27618	0.351828	6.87091	4.23915	8.25822e-05	0.00176748	1.26258
ENSRNOG00000004932	Sel1l3	1.27581	0.351413	6.68582	3.72731	0.000444916	0.00588812	-0.31349
ENSRNOG00000014252	Irf2bp1	1.27578	0.351379	5.46968	3.57007	0.000730421	0.00850964	-0.73327
ENSRNOG00000016414	Slc22a17	1.27462	0.35007	4.71562	3.76413	0.000395537	0.0053871	-0.1106
ENSRNOG00000032546	Dot1l	1.27422	0.349618	5.62639	3.8624	0.000288146	0.0043313	0.118854
ENSRNOG00000046445	Rcor3	1.274	0.349363	2.96925	2.93441	0.00480004	0.0330199	-2.18675
ENSRNOG00000007684	Zc3h3	1.2736	0.348918	5.34018	4.26712	7.51089e-05	0.00165804	1.38904
ENSRNOG00000017879	Gab1	1.27336	0.348636	4.91618	3.75871	0.000402456	0.00546428	-0.146527
ENSRNOG00000020889	Nucb1	1.27324	0.348505	8.26937	4.16704	0.000105325	0.00209385	1.05567
ENSRNOG00000005933	Yap1	1.273	0.348231	5.74962	4.13077	0.00011895	0.00227643	0.940402
ENSRNOG00000015888	Larp4b	1.27254	0.347705	5.63381	3.11825	0.00284479	0.0225892	-1.9954
ENSRNOG00000018342	Ctif	1.27225	0.347385	5.52913	2.7922	0.00710222	0.0435375	-2.81021
ENSRNOG00000001662	Dyrk1a	1.27184	0.346913	5.84572	4.51757	3.17549e-05	0.000906586	2.17699
ENSRNOG00000003749	Xk	1.27183	0.346907	3.79766	3.16229	0.00250292	0.0205407	-1.70535
ENSRNOG00000012864	Ern1	1.27167	0.346725	6.3674	3.15311	0.00257084	0.0209915	-1.92882
ENSRNOG00000004834	Llgl2	1.27164	0.346694	8.08762	3.46049	0.00102506	0.0108293	-1.06425
ENSRNOG00000018516	Impa2	1.27157	0.346606	4.51273	3.30165	0.00165829	0.0153473	-1.40687
ENSRNOG00000024562	Tgfbrap1	1.2706	0.345508	5.11165	5.54371	7.82824e-07	6.487e-05	5.70001
ENSRNOG00000052354	Arhgef40	1.27052	0.34542	6.05629	2.93624	0.00477557	0.0329169	-2.48122
ENSRNOG00000019831	Samd4b	1.27026	0.345126	5.95774	3.83202	0.000317927	0.00466186	0.0132809
ENSRNOG00000019968	Trim8	1.27019	0.345046	6.59462	4.54568	2.87943e-05	0.000841386	2.25595
ENSRNOG00000008829	Sorbs3	1.27009	0.344927	4.84493	2.96618	0.00439098	0.0308898	-2.3173
ENSRNOG00000030232	Hacd3	1.26949	0.344252	6.29895	3.30205	0.00165632	0.0153378	-1.52514
ENSRNOG00000000431	Atf6b	1.26933	0.344069	6.6277	3.80401	0.000347992	0.00492831	-0.084315
ENSRNOG00000012701	Map7	1.26912	0.343831	7.72719	3.56691	0.000737655	0.00856921	-0.767637
ENSRNOG00000005958	Rrbp1	1.26898	0.343669	8.87624	3.52826	0.000831797	0.00937256	-0.850541
ENSRNOG00000005417	Zhx2	1.26869	0.343344	4.61874	3.88258	0.000269863	0.00412294	0.248429
ENSRNOG00000010196	Glb1	1.26854	0.343169	6.40566	3.12207	0.00281346	0.0223734	-2.01214
ENSRNOG00000057096	Gnai1	1.26837	0.342978	4.47078	3.16855	0.00245764	0.0202411	-1.76078
ENSRNOG00000054625	Fhod1	1.26821	0.342798	5.87369	4.27425	7.33104e-05	0.00163848	1.38926
ENSRNOG00000010134	Acot2	1.26803	0.342593	5.00933	4.47175	3.72275e-05	0.00101787	2.06237
ENSRNOG00000020339	Neurl1	1.26784	0.342373	5.52702	3.49212	0.000930065	0.0100595	-0.965339
ENSRNOG00000024322	Shroom2	1.26768	0.342191	4.4003	4.50238	3.34766e-05	0.000937519	2.19408
ENSRNOG00000013387	Tpcn2	1.2674	0.341871	6.1022	3.72583	0.000447018	0.0059111	-0.309986
ENSRNOG00000022598	Trerf1	1.26671	0.34109	3.32949	3.00612	0.00392259	0.0284494	-2.03889
ENSRNOG00000032492	Usp22	1.26657	0.340929	5.87932	3.89489	0.000259268	0.0040091	0.205273
ENSRNOG00000028834	Polr2a	1.26652	0.340864	8.22004	3.23821	0.00200258	0.0176998	-1.67646
ENSRNOG00000022417	Prickle3	1.26627	0.340588	5.57751	4.09409	0.000134458	0.00249451	0.831943
ENSRNOG00000033059	Galnt6	1.266	0.340281	8.23736	3.7955	0.000357653	0.00502597	-0.0852948
ENSRNOG00000007472	Setd5	1.2656	0.339824	7.43368	5.35144	1.59428e-06	0.0001043	5.00589
ENSRNOG00000014254	Cpt1a	1.2656	0.339818	8.45422	2.80697	0.00682277	0.0424035	-2.7767
ENSRNOG00000018231	Nacc2	1.26557	0.33979	6.04489	3.13131	0.00273908	0.0219498	-1.97746
ENSRNOG00000020205	Agrn	1.26554	0.33975	7.59219	4.04556	0.000158003	0.00281185	0.66291
ENSRNOG00000018781	Map1s	1.2651	0.339252	4.43308	2.85255	0.00602283	0.0387432	-2.55114
ENSRNOG00000020374	Tmem8a	1.26498	0.339114	7.39651	3.45147	0.00105377	0.0110269	-1.10448
ENSRNOG00000014516	Hs6st1	1.26465	0.338735	5.05767	3.87903	0.000272994	0.00416554	0.207174
ENSRNOG00000008965	Socs2	1.26447	0.338531	5.64453	3.08834	0.00310137	0.0240963	-2.07187
ENSRNOG00000057754	Tcf12	1.2643	0.338335	5.33372	2.97921	0.00423266	0.0300508	-2.33281
ENSRNOG00000021732	Hsf1	1.26426	0.338295	5.19529	3.33045	0.00152118	0.0144084	-1.38569
ENSRNOG00000010897	Nek6	1.26385	0.337821	4.59174	2.79255	0.00709554	0.043513	-2.72422
ENSRNOG00000010086	Plagl2	1.26357	0.337511	6.18056	4.08977	0.00013641	0.00252517	0.796233
ENSRNOG00000016879	Ldlrad4	1.26343	0.337342	4.27319	3.31766	0.00158068	0.0148156	-1.34134
ENSRNOG00000057817	LOC100911769	1.26301	0.336862	5.80335	3.58974	0.000686918	0.00811991	-0.6969
ENSRNOG00000008287	Nle1	1.26287	0.336707	3.86487	3.09138	0.00307434	0.0239304	-1.88503
ENSRNOG00000046252	Tbl2	1.26251	0.336298	5.28765	4.25476	7.8327e-05	0.00169209	1.35153
ENSRNOG00000027849	Wipf2	1.26237	0.336132	4.69489	3.40304	0.00122156	0.0123139	-1.14608
ENSRNOG00000010652	Dock6	1.26225	0.335994	6.64398	3.43559	0.00110622	0.0114359	-1.15734
ENSRNOG00000013987	Sbno2	1.26212	0.335851	6.89699	4.18256	9.99682e-05	0.00200669	1.08323
ENSRNOG00000019807	Sufu	1.26202	0.335731	2.9972	3.51426	0.000868631	0.00963363	-0.686414
ENSRNOG00000018183	Ubr4	1.26201	0.335718	8.34523	3.27282	0.00180717	0.0163964	-1.57962
ENSRNOG00000001120	Med13l	1.26196	0.335664	6.66442	4.71758	1.57476e-05	0.000541671	2.82658
ENSRNOG00000058662	Ano8	1.26195	0.335653	5.53847	3.86027	0.000290142	0.00434112	0.117241
ENSRNOG00000010526	Dennd1a	1.2618	0.335489	4.57144	3.7653	0.000394051	0.00537339	-0.0962357
ENSRNOG00000000986	Camsap3	1.26166	0.335326	6.45725	3.11676	0.00285706	0.0226532	-2.02627
ENSRNOG00000011517	Tnfrsf21	1.26156	0.33521	4.8802	3.73269	0.000437349	0.00580224	-0.217599
ENSRNOG00000024602	Plekha7	1.26144	0.335068	5.95963	3.80551	0.000346316	0.0049175	-0.0684382
ENSRNOG00000011541	Cygb	1.26133	0.334943	5.92453	2.76414	0.00766266	0.0460643	-2.9018
ENSRNOG00000033608	Cd276	1.26086	0.334412	5.18592	3.2602	0.00187621	0.0168619	-1.58339
ENSRNOG00000061100	Tmem150a	1.26055	0.334056	4.01663	2.968	0.00436853	0.0307721	-2.21842
ENSRNOG00000017871	Sidt2	1.26036	0.333833	7.03057	5.83363	2.64827e-07	3.28595e-05	6.71402
ENSRNOG00000045838	Hps1	1.26006	0.333493	5.87057	5.23304	2.46213e-06	0.000140871	4.59663
ENSRNOG00000037165	Nipal3	1.25996	0.333383	5.04134	3.51339	0.000870959	0.00964621	-0.867447
ENSRNOG00000045918	Jarid2	1.25983	0.333229	5.73521	5.13758	3.48798e-06	0.000175229	4.269
ENSRNOG00000037299	Smpd5	1.25975	0.333132	3.77646	2.94632	0.00464271	0.0322535	-2.24658
ENSRNOG00000014316	Rapgef1	1.25957	0.332928	5.73065	3.52438	0.000841858	0.00944037	-0.879468
ENSRNOG00000026286	Nhlrc1	1.25954	0.332897	2.36324	2.96656	0.0043862	0.0308696	-2.05528
ENSRNOG00000003284	Epn3	1.25938	0.332713	5.63685	2.72231	0.00857379	0.0498001	-2.98999
ENSRNOG00000024952	Atp8b1	1.25923	0.332539	7.83445	3.49831	0.00091248	0.00992913	-0.9614
ENSRNOG00000027487	Trim28	1.25882	0.332068	7.54189	4.48187	3.59446e-05	0.000991174	2.05303
ENSRNOG00000017854	Ucp2	1.25878	0.332025	8.30832	3.09747	0.00302081	0.0236613	-2.04731
ENSRNOG00000001129	Fbxo21	1.25823	0.331399	4.17798	3.40753	0.00120501	0.0121927	-1.07915
ENSRNOG00000021085	Sf1	1.25791	0.331027	7.7515	4.47041	3.74008e-05	0.00101916	2.01888
ENSRNOG00000013030	Pip4k2b	1.25786	0.330974	4.23562	2.82149	0.00655784	0.0412648	-2.60309
ENSRNOG00000019883	Pak4	1.25739	0.330435	6.08443	3.59726	0.000670944	0.00796604	-0.685889
ENSRNOG00000011981	Slc39a13	1.25719	0.330203	4.77914	3.04291	0.00353282	0.0263681	-2.11546
ENSRNOG00000014984	Dmwd	1.25595	0.32878	3.7805	2.78707	0.00720174	0.0439309	-2.61618
ENSRNOG00000004743	Cdcp1	1.25576	0.328566	6.75411	3.42024	0.00115928	0.0118337	-1.20049
ENSRNOG00000028910	Ccdc9b	1.25526	0.327985	6.5638	3.13655	0.00269775	0.0217205	-1.97478
ENSRNOG00000020902	G6pc3	1.25512	0.327826	5.10292	2.788	0.00718374	0.0438542	-2.78609
ENSRNOG00000000695	Ssh1	1.25425	0.326825	4.09416	2.89631	0.00533736	0.0354049	-2.40105
ENSRNOG00000029238	Hgh1	1.2532	0.325621	4.67214	3.09678	0.00302681	0.0236944	-1.9578
ENSRNOG00000037483	Ep400	1.25225	0.324521	6.98446	3.23317	0.00203262	0.0178506	-1.71572
ENSRNOG00000012954	Eefsec	1.25216	0.324423	3.64426	3.05261	0.00343625	0.0257903	-1.95284
ENSRNOG00000020713	Osbpl5	1.25194	0.324167	5.90777	3.83851	0.00031133	0.00460168	0.033019
ENSRNOG00000051420	Cables2	1.25142	0.323564	4.22564	4.31549	6.37062e-05	0.00149193	1.60828
ENSRNOG00000019560	Pde2a	1.25141	0.323555	6.93991	2.90615	0.00519347	0.0348163	-2.56877
ENSRNOG00000000043	Idua	1.25026	0.322229	6.65624	3.07056	0.003264	0.024944	-2.14892
ENSRNOG00000001738	Eif4g1	1.24985	0.321761	7.68377	3.49393	0.000924909	0.0100239	-0.979811
ENSRNOG00000017154	Atp11a	1.24982	0.321724	6.66143	3.17912	0.00238283	0.019827	-1.86205
ENSRNOG00000030705	Cpsf1	1.2494	0.32124	5.9879	3.53119	0.000824287	0.00932074	-0.870692
ENSRNOG00000021517	Tmem231	1.24817	0.319818	4.81268	3.62553	0.000614022	0.00747701	-0.530602
ENSRNOG00000001769	Tnk2	1.24754	0.31909	7.49206	3.1472	0.00261551	0.0212275	-1.93774
ENSRNOG00000021026	Zfp687	1.24719	0.318684	5.41017	4.78103	1.25765e-05	0.000451501	3.06599
ENSRNOG00000006995	Ano6	1.24714	0.318624	6.7574	3.08311	0.00314836	0.0243885	-2.11624
ENSRNOG00000001410	Gigyf1	1.24689	0.318334	6.74237	2.93313	0.00481726	0.03304	-2.50207
ENSRNOG00000016645	Sfmbt1	1.24679	0.318216	5.06902	3.81245	0.000338649	0.00486318	0.00108607
ENSRNOG00000001009	Bri3	1.24654	0.317935	5.34515	2.73076	0.00838205	0.0491634	-2.9419
ENSRNOG00000004711	Mta1	1.24647	0.317845	5.69593	3.96958	0.000203054	0.00335496	0.442583
ENSRNOG00000005218	Sf3a1	1.24641	0.317783	6.27261	3.8296	0.000320425	0.00468652	-0.00302455
ENSRNOG00000017422	Ambra1	1.24628	0.317632	5.95795	6.20209	6.57584e-08	1.41679e-05	8.04629
ENSRNOG00000017508	Kmt5c	1.24538	0.31659	6.44174	3.28115	0.00176288	0.016094	-1.58467
ENSRNOG00000010448	Ptbp1	1.24522	0.316401	8.0675	3.66554	0.000541287	0.00682305	-0.475122
ENSRNOG00000004602	Rnf145	1.24463	0.315713	7.37603	3.17951	0.00238006	0.0198142	-1.85386
ENSRNOG00000000440	Pbx2	1.24417	0.315178	6.18131	2.94567	0.00465114	0.0322981	-2.46381
ENSRNOG00000000435	Ppt2	1.24395	0.314923	5.8708	3.51475	0.000867325	0.00963238	-0.915076
ENSRNOG00000033378	Rnf123	1.24361	0.31453	6.30782	4.03381	0.000164281	0.00289173	0.620818
ENSRNOG00000003495	Prpf8	1.2435	0.314409	8.22604	3.35357	0.00141894	0.013676	-1.36054
ENSRNOG00000018518	AABR07005779.1	1.24335	0.314232	5.50522	4.2327	8.4406e-05	0.00179082	1.27092
ENSRNOG00000016398	Clstn1	1.24276	0.313542	7.41921	3.45457	0.00104384	0.0109528	-1.09721
ENSRNOG00000058461	Sfpq	1.24256	0.313319	7.18036	3.26828	0.00183172	0.0165633	-1.6179
ENSRNOG00000051204	Dop1b	1.24254	0.313294	6.84041	3.64257	0.000581975	0.00716779	-0.562713
ENSRNOG00000011582	Rab3d	1.2425	0.313242	6.8155	2.74175	0.00813866	0.0481378	-2.973
ENSRNOG00000010409	Nol6	1.24238	0.313104	5.61008	3.30503	0.00164158	0.0152502	-1.48456
ENSRNOG00000014901	Uggt1	1.24208	0.312755	7.21808	2.72784	0.00844782	0.0494356	-3.00188
ENSRNOG00000051490	Plcg1	1.24201	0.312673	7.34297	2.80907	0.00678394	0.042276	-2.80349
ENSRNOG00000006985	Ccnk	1.24173	0.312354	5.32741	4.56162	2.7237e-05	0.000805639	2.34333
ENSRNOG00000022570	Pus7l	1.24153	0.312114	3.69219	3.36149	0.0013854	0.0134941	-1.15605
ENSRNOG00000009936	Dido1	1.2415	0.31209	6.6402	3.93274	0.000229129	0.00365138	0.305538
ENSRNOG00000016655	Pex6	1.24119	0.311724	5.38494	3.57938	0.000709514	0.00832005	-0.702524
ENSRNOG00000018642	Leng8	1.24109	0.311612	8.86229	3.01421	0.0038336	0.0279798	-2.24828
ENSRNOG00000012240	Supt6h	1.24051	0.310932	7.57621	5.31595	1.81666e-06	0.000114294	4.88241
ENSRNOG00000005291	Slc38a1	1.24049	0.310911	6.14071	3.14299	0.00264774	0.0213924	-1.95057
ENSRNOG00000012473	Cflar	1.23959	0.309863	5.00847	2.75093	0.00794026	0.0473307	-2.86555
ENSRNOG00000007837	Acot11	1.23955	0.30982	3.92966	3.15237	0.00257643	0.0210159	-1.74149
ENSRNOG00000024335	Fastkd1	1.23902	0.309199	5.13091	3.48804	0.000941847	0.0101345	-0.949237
ENSRNOG00000009266	Anp32b	1.23878	0.308921	7.36565	4.26639	7.52952e-05	0.00165847	1.35442
ENSRNOG00000012270	Med26	1.23832	0.308384	3.49408	3.50115	0.000904529	0.00990263	-0.75425
ENSRNOG00000019915	Xrcc1	1.23784	0.307825	5.94077	3.76372	0.000396057	0.0053871	-0.191262
ENSRNOG00000017883	Camsap1	1.23769	0.307653	5.49268	4.13121	0.000118777	0.00227643	0.953989
ENSRNOG00000000407	Dcbld1	1.23761	0.307561	5.01198	3.66527	0.000541739	0.00682305	-0.431825
ENSRNOG00000030355	Mroh1	1.23758	0.30752	6.59449	5.23248	2.46714e-06	0.000140871	4.58648
ENSRNOG00000011150	Arsb	1.23745	0.307371	6.44797	4.00018	0.000183591	0.00310969	0.514491
ENSRNOG00000023951	Tbc1d30	1.23723	0.307118	3.1969	4.0421	0.000159827	0.00283184	0.811959
ENSRNOG00000061603	Asxl1	1.23721	0.307094	6.02074	3.81433	0.000336608	0.00484782	-0.0426733
ENSRNOG00000010257	Cuedc1	1.23681	0.306622	5.34189	3.40619	0.00120994	0.0122272	-1.19172
ENSRNOG00000001126	Fbxw8	1.23671	0.306511	6.08615	3.66166	0.000547963	0.00688533	-0.497223
ENSRNOG00000017225	Fam160b1	1.23636	0.306101	4.4597	3.02642	0.0037028	0.0272963	-2.12636
ENSRNOG00000022694	Plekhg5	1.23617	0.305877	4.83528	2.76692	0.00760542	0.0458225	-2.81013
ENSRNOG00000003234	Mgrn1	1.23617	0.305874	6.757	4.33402	5.97981e-05	0.00143995	1.56632
ENSRNOG00000020857	Ppfia1	1.23597	0.305644	5.48447	3.41521	0.00117719	0.0119862	-1.1777
ENSRNOG00000048553	Iqcc	1.2358	0.30545	4.11298	3.57697	0.000714885	0.00837696	-0.594827
ENSRNOG00000002353	Rab3gap2	1.23538	0.304957	5.92861	3.93288	0.000229022	0.00365138	0.318152
ENSRNOG00000016246	Tshz1	1.23504	0.304558	6.06854	3.45757	0.00103429	0.0108913	-1.08514
ENSRNOG00000007088	Xpot	1.23429	0.303683	5.29418	3.89536	0.000258871	0.0040068	0.236315
ENSRNOG00000000977	Pnpla6	1.23414	0.303506	5.92349	4.61291	2.27643e-05	0.000703341	2.48843
ENSRNOG00000026005	Ints5	1.23405	0.303406	5.14486	3.20984	0.00217739	0.0186457	-1.71164
ENSRNOG00000002722	Sec14l1	1.23382	0.303127	6.06671	3.10931	0.00291934	0.023034	-2.03595
ENSRNOG00000010616	Ndor1	1.23374	0.303038	5.727	3.44688	0.00106869	0.0111413	-1.10025
ENSRNOG00000014890	Mrpl43	1.23358	0.302852	5.51055	2.99241	0.00407784	0.0292212	-2.31046
ENSRNOG00000010169	Atpaf1	1.23347	0.302718	5.20732	4.44312	4.11031e-05	0.00108174	1.95851
ENSRNOG00000019253	Bcar1	1.23328	0.302505	7.10113	3.01163	0.00386182	0.0281115	-2.29945
ENSRNOG00000059880	Rubcn	1.23327	0.302494	5.35796	3.32944	0.00152577	0.014431	-1.40509
ENSRNOG00000000511	Srpk1	1.23322	0.302433	6.20011	3.03627	0.00360033	0.0267238	-2.23128
ENSRNOG00000036696	Hgs	1.23297	0.302142	6.76994	4.94899	6.89993e-06	0.000297323	3.60887
ENSRNOG00000004677	Zeb2	1.23254	0.301634	5.01831	2.86232	0.00586302	0.0379874	-2.59489
ENSRNOG00000003707	Zmym3	1.23233	0.301392	5.71457	4.31159	6.45585e-05	0.0015027	1.5121
ENSRNOG00000039730	Orai3	1.23233	0.301384	4.42213	3.49269	0.000928443	0.0100554	-0.866583
ENSRNOG00000055761	Zfp574	1.23229	0.301344	5.04458	3.32381	0.00155182	0.0145959	-1.39369
ENSRNOG00000015578	Tnk1	1.23203	0.301033	6.01677	3.65784	0.000554617	0.00692794	-0.506956
ENSRNOG00000009932	Mctp2	1.23174	0.300694	4.88583	2.72234	0.00857297	0.0498001	-2.9283
ENSRNOG00000003948	Llgl1	1.2317	0.300651	5.28839	3.40682	0.00120761	0.0122114	-1.18487
ENSRNOG00000053729	Tesk1	1.23132	0.30021	5.0465	4.2557	7.80774e-05	0.00169122	1.37254
ENSRNOG00000019964	Taok2	1.23103	0.299863	7.76913	4.61472	2.26202e-05	0.000700228	2.49355
ENSRNOG00000010048	Dctn1	1.23087	0.299684	7.9762	4.59106	2.45742e-05	0.000742231	2.41895
ENSRNOG00000010771	Pkd1	1.23069	0.299467	7.65341	3.0802	0.00317489	0.0245614	-2.11218
ENSRNOG00000011781	Oplah	1.23065	0.299419	5.9693	3.55234	0.000771899	0.00884618	-0.811823
ENSRNOG00000021274	Fermt1	1.23036	0.299079	6.08119	3.0416	0.00354608	0.0264182	-2.2144
ENSRNOG00000016367	Vasp	1.23029	0.299	8.26812	2.99926	0.00399961	0.0288268	-2.30416
ENSRNOG00000002959	Shroom4	1.23015	0.298836	4.2697	3.06921	0.00327667	0.0249871	-1.99755
ENSRNOG00000032437	Pard3	1.22979	0.298411	5.93331	3.65474	0.000560057	0.00695616	-0.511925
ENSRNOG00000025695	Tns3	1.22972	0.298331	7.16714	4.5004	3.37075e-05	0.000942353	2.10944
ENSRNOG00000001621	C2cd2	1.22908	0.297574	4.10789	3.80438	0.000347575	0.00492672	0.0570585
ENSRNOG00000008635	Mks1	1.22903	0.297522	4.16133	2.87534	0.00565626	0.0370338	-2.46729
ENSRNOG00000025679	Stk40	1.22855	0.296958	6.45234	3.12606	0.00278114	0.0221763	-2.00111
ENSRNOG00000015558	Zfp512b	1.22815	0.296484	6.23925	2.97414	0.00429361	0.0303767	-2.39218
ENSRNOG00000016029	Rb1	1.228	0.296315	4.81747	3.21883	0.00212049	0.0183628	-1.66759
ENSRNOG00000012653	Ppp1r13b	1.22783	0.296105	5.41366	4.15854	0.000108375	0.00214087	1.04178
ENSRNOG00000018980	Tjap1	1.22745	0.295662	5.64439	3.97532	0.000199257	0.00329897	0.46286
ENSRNOG00000016054	Tab2	1.22697	0.2951	7.09173	6.13685	8.4244e-08	1.54693e-05	7.80811
ENSRNOG00000020918	Ccnd1	1.22686	0.294976	8.19829	2.79825	0.00698663	0.0431371	-2.80813
ENSRNOG00000003243	Wdr81	1.22676	0.294858	6.16188	2.85331	0.00601028	0.0386779	-2.69159
ENSRNOG00000021082	Kdelr1	1.22669	0.294773	7.33486	3.21575	0.00213984	0.018471	-1.75678
ENSRNOG00000014353	Sympk	1.22655	0.294605	6.21336	3.78666	0.000367959	0.00513015	-0.130527
ENSRNOG00000023393	Nup214	1.22628	0.29429	5.73437	2.7241	0.00853274	0.0497274	-2.98477
ENSRNOG00000016960	Polr3e	1.22601	0.293967	5.24529	3.39358	0.00125719	0.0125169	-1.21781
ENSRNOG00000008142	Brpf1	1.22594	0.293891	5.67221	3.48614	0.000947356	0.0101784	-0.986605
ENSRNOG00000021682	Dcakd	1.22583	0.293763	4.07941	3.15153	0.00258272	0.021046	-1.7548
ENSRNOG00000014483	Ino80	1.22566	0.293563	5.59805	3.00568	0.00392752	0.0284724	-2.28625
ENSRNOG00000020194	Hes6	1.22555	0.293424	5.90939	2.90606	0.00519476	0.0348163	-2.55409
ENSRNOG00000000498	Anks1a	1.22535	0.29319	6.58638	3.91001	0.000246798	0.00386061	0.236581
ENSRNOG00000027906	Ankrd11	1.22521	0.293029	8.51751	3.45588	0.00103964	0.010923	-1.06586
ENSRNOG00000058940	Rab11fip1	1.22519	0.293008	7.85355	2.90131	0.0052638	0.0350816	-2.56307
ENSRNOG00000000893	Tmem248	1.22518	0.29299	5.5675	3.31972	0.00157097	0.0147332	-1.44464
ENSRNOG00000003779	Dedd	1.22508	0.29287	5.40487	4.39624	4.831e-05	0.00122936	1.79975
ENSRNOG00000001888	Arvcf	1.22506	0.292854	5.17419	3.17006	0.00244681	0.0201725	-1.82238
ENSRNOG00000046109	LOC689574	1.22488	0.292644	4.78199	3.69473	0.000493486	0.00637876	-0.323825
ENSRNOG00000019507	Hnrnpul2	1.22473	0.292469	7.95482	4.17052	0.000104101	0.00207676	1.05986
ENSRNOG00000014589	Arpin	1.22466	0.292376	5.74395	3.53549	0.00081335	0.00921017	-0.851492
ENSRNOG00000007649	Dnm2	1.22454	0.29224	7.77874	4.35778	5.51282e-05	0.00135589	1.65464
ENSRNOG00000015026	Arhgef11	1.22334	0.29083	7.0565	3.27357	0.00180312	0.0163688	-1.60471
ENSRNOG00000007242	Ehmt1	1.2232	0.290666	6.13722	4.14422	0.000113712	0.00221115	0.968529
ENSRNOG00000026048	Gbf1	1.22159	0.288757	7.31156	3.82538	0.000324822	0.0047244	-0.0152497
ENSRNOG00000047656	Gaa	1.22152	0.288679	5.87496	3.21927	0.00211774	0.0183587	-1.73475
ENSRNOG00000019463	Mad2l1bp	1.22023	0.287154	3.76599	3.12902	0.00275735	0.0220574	-1.78019
ENSRNOG00000016779	Fam120a	1.22003	0.286922	8.08848	3.62354	0.000617875	0.00750695	-0.596142
ENSRNOG00000002121	Lrrc8d	1.22	0.286877	5.80208	3.89929	0.000255579	0.00396753	0.221428
ENSRNOG00000053469	AABR07030861.1	1.21967	0.286494	6.5081	2.84597	0.00613268	0.0392623	-2.71899
ENSRNOG00000022623	Ttll12	1.21959	0.286401	4.33995	2.82938	0.00641795	0.0407176	-2.59217
ENSRNOG00000004099	R3hdm1	1.21918	0.285911	5.38229	3.92085	0.000238213	0.00375907	0.310042
ENSRNOG00000054497	Taf4	1.21918	0.285905	5.11532	4.46621	3.7949e-05	0.00102889	2.04154
ENSRNOG00000023210	Trappc10	1.21913	0.285849	6.94726	4.62364	2.19231e-05	0.000685122	2.51409
ENSRNOG00000020134	Upf1	1.21889	0.285571	7.00344	3.76374	0.000396036	0.0053871	-0.204047
ENSRNOG00000006934	Acvr1b	1.21868	0.28532	7.90738	2.75839	0.0077824	0.0466453	-2.91305
ENSRNOG00000038140	Nsd2	1.21863	0.285263	5.21851	3.32523	0.00154521	0.0145592	-1.40854
ENSRNOG00000009001	Mtss1	1.21834	0.284919	6.57878	3.65811	0.000554136	0.00692794	-0.517185
ENSRNOG00000056946	Scaf1	1.21832	0.284894	7.15082	4.26976	7.44396e-05	0.00165698	1.36241
ENSRNOG00000002225	Scarb2	1.21811	0.28465	7.13987	2.93648	0.00477236	0.0329136	-2.48999
ENSRNOG00000001090	Stard13	1.21806	0.284582	5.53809	3.25086	0.00192891	0.0172301	-1.63277
ENSRNOG00000010252	Hexa	1.21784	0.284319	7.19105	3.83344	0.000316472	0.00465321	0.00686828
ENSRNOG00000003268	Maml1	1.21778	0.284254	5.54955	3.70146	0.000483064	0.00625467	-0.355617
ENSRNOG00000015800	Elmo3	1.21698	0.283308	7.19793	3.35715	0.00140367	0.0135982	-1.37276
ENSRNOG00000000841	Ddx39b	1.21688	0.283187	8.63049	2.9627	0.00443407	0.0311252	-2.38692
ENSRNOG00000009195	Tnks1bp1	1.21637	0.282578	8.09404	3.5531	0.000770068	0.00883773	-0.80099
ENSRNOG00000043498	Sik2	1.21634	0.282551	6.70224	4.92355	7.56013e-06	0.000321485	3.52218
ENSRNOG00000028341	Alkbh5	1.21609	0.282247	6.77412	3.30754	0.00162931	0.0151747	-1.51373
ENSRNOG00000031174	Arnt	1.21552	0.281578	5.48071	4.10825	0.000128252	0.002407	0.880405
ENSRNOG00000017990	Ubap2l	1.21541	0.281442	6.99932	4.32674	6.13055e-05	0.00145468	1.54401
ENSRNOG00000020457	Tacc2	1.21535	0.281368	7.61593	3.13908	0.00267795	0.0215718	-1.95677
ENSRNOG00000020266	Eef2	1.21529	0.281305	11.5879	3.26216	0.00186532	0.0167733	-1.50725
ENSRNOG00000009889	Pgm1	1.21441	0.280257	5.45239	3.18135	0.00236728	0.0197358	-1.81402
ENSRNOG00000033101	Myo18a	1.21422	0.280027	8.28901	4.146	0.000113034	0.00220062	0.990031
ENSRNOG00000007801	R3hdm2	1.21408	0.27986	7.01965	4.00824	0.00017877	0.00305687	0.538907
ENSRNOG00000001518	Itga6	1.21368	0.279384	7.94362	3.65676	0.000556499	0.00692794	-0.502384
ENSRNOG00000055236	Gemin4	1.21351	0.279184	4.79492	3.17464	0.00241427	0.0200031	-1.77754
ENSRNOG00000021899	Tmem115	1.21326	0.278886	5.71387	3.36102	0.00138738	0.0134971	-1.33854
ENSRNOG00000032700	Zbtb34	1.21279	0.27833	4.83695	2.99765	0.00401784	0.0289117	-2.24091
ENSRNOG00000003075	Tmem39a	1.21261	0.278112	4.56129	3.30613	0.0016362	0.0152132	-1.39657
ENSRNOG00000001424	Cux1	1.21211	0.277518	5.55812	2.7373	0.00823635	0.0485912	-2.94646
ENSRNOG00000028628	LOC100911196	1.21177	0.277115	5.18479	3.33677	0.00149256	0.0141789	-1.36827
ENSRNOG00000024879	Polrmt	1.21118	0.276414	5.03922	2.89323	0.00538314	0.0356209	-2.51628
ENSRNOG00000019262	Trak1	1.211	0.276193	8.25129	3.18252	0.00235918	0.0197013	-1.82545
ENSRNOG00000012808	Tmem259	1.21044	0.275532	6.75559	3.0183	0.00378933	0.0277695	-2.28457
ENSRNOG00000021338	Tmem132a	1.21013	0.275163	5.79816	3.0444	0.00351777	0.0262922	-2.19224
ENSRNOG00000002272	Lnx1	1.2101	0.275132	5.46313	2.75414	0.00787193	0.0470597	-2.90013
ENSRNOG00000053203	Mical3	1.21009	0.275113	6.56158	3.01549	0.00381969	0.0279034	-2.29069
ENSRNOG00000003026	Rad23a	1.20945	0.274357	5.41622	3.79582	0.000357285	0.00502597	-0.0666749
ENSRNOG00000059268	Ppp1r10	1.20885	0.273641	6.40652	3.61818	0.000628355	0.00760569	-0.63189
ENSRNOG00000015685	Mfsd3	1.20879	0.273562	4.75059	3.46039	0.00102537	0.0108293	-0.991857
ENSRNOG00000019900	Slc35b2	1.20875	0.273517	6.1794	2.88924	0.00544291	0.0359722	-2.60612
ENSRNOG00000010358	Sh3rf1	1.20855	0.273283	6.26555	4.14293	0.000114203	0.00221282	0.961518
ENSRNOG00000023816	Aph1a	1.20817	0.272823	7.78816	3.33564	0.00149765	0.0142105	-1.42021
ENSRNOG00000005228	Gnptab	1.20771	0.27227	6.4548	2.7516	0.00792595	0.0472879	-2.94853
ENSRNOG00000017613	Tent4a	1.20767	0.272225	5.00645	3.40059	0.00123072	0.0123599	-1.17987
ENSRNOG00000002652	Rap1gap2	1.20736	0.271856	7.10725	3.22974	0.00205329	0.0179702	-1.72324
ENSRNOG00000009473	Osbpl7	1.207	0.27142	5.05076	2.88841	0.00545543	0.0360255	-2.5363
ENSRNOG00000018977	Ap3d1	1.2066	0.270945	7.72349	4.6428	2.04965e-05	0.000649418	2.58653
ENSRNOG00000017022	Cerk	1.20639	0.270697	6.49426	2.78156	0.0073102	0.0444415	-2.8756
ENSRNOG00000018271	Scamp4	1.2062	0.270467	5.80696	3.23975	0.00199346	0.0176506	-1.67582
ENSRNOG00000017219	Vac14	1.20606	0.270305	5.14341	3.04985	0.00346343	0.0259581	-2.12905
ENSRNOG00000010694	Tpbg	1.20562	0.269777	3.66834	2.76893	0.00756415	0.0456157	-2.65857
ENSRNOG00000022448	Htra2	1.2054	0.269513	5.58319	3.04178	0.00354421	0.0264182	-2.18523
ENSRNOG00000010308	Nr2f2	1.20444	0.268368	5.53529	2.75077	0.00794361	0.0473307	-2.91232
ENSRNOG00000054080	Cgnl1	1.20406	0.267904	5.23915	2.75858	0.00777841	0.0466387	-2.87422
ENSRNOG00000059463	Slc39a1	1.20349	0.26722	7.92281	4.38263	5.06239e-05	0.00126045	1.73723
ENSRNOG00000025023	Stat6	1.20333	0.267035	7.74403	3.46214	0.00101986	0.0108065	-1.06915
ENSRNOG00000001877	Med15	1.20328	0.266975	7.25074	4.25598	7.80018e-05	0.00169122	1.31967
ENSRNOG00000002142	Cds1	1.20317	0.266845	6.03189	3.25537	0.00190331	0.017058	-1.64517
ENSRNOG00000003099	Ubqln2	1.20313	0.266798	5.30527	3.60361	0.000657747	0.00786716	-0.626754
ENSRNOG00000036676	Csnk1d	1.20259	0.266142	7.80139	3.52331	0.000844643	0.00945848	-0.893234
ENSRNOG00000026243	Ap2a1	1.20251	0.266049	6.28454	3.90214	0.000253211	0.00394184	0.21673
ENSRNOG00000018840	Rnf40	1.20213	0.265588	6.4389	4.06558	0.000147847	0.00266338	0.717504
ENSRNOG00000016109	Neurl4	1.20206	0.265511	6.28835	4.06772	0.000146797	0.00265038	0.726502
ENSRNOG00000014251	Capn5	1.20206	0.26551	8.6735	2.91363	0.00508646	0.0342687	-2.50817
ENSRNOG00000042068	Otud7b	1.20182	0.265221	6.34415	3.77484	0.000382192	0.005265	-0.168961
ENSRNOG00000016635	LOC361646	1.20169	0.265064	5.9766	3.98135	0.000195345	0.00325086	0.465991
ENSRNOG00000027410	Ccdc125	1.20125	0.264533	5.37937	3.14551	0.00262841	0.0212937	-1.90597
ENSRNOG00000016722	Xpo6	1.2012	0.264471	6.46392	3.50526	0.000893124	0.0098191	-0.958056
ENSRNOG00000000230	Lmf1	1.20058	0.263735	3.85908	2.99926	0.00399957	0.0288268	-2.1184
ENSRNOG00000020379	Cog8	1.19962	0.262573	5.06414	4.46377	3.82709e-05	0.00103588	2.0363
ENSRNOG00000056337	Crtc2	1.19947	0.262392	6.82201	3.08502	0.00313118	0.0242787	-2.11102
ENSRNOG00000049281	Gba	1.19905	0.261887	6.54898	3.58142	0.00070502	0.00828101	-0.740082
ENSRNOG00000025702	Kdm2b	1.19904	0.261875	5.54385	3.61586	0.000632954	0.00764418	-0.607289
ENSRNOG00000024492	Ap1ar	1.199	0.261828	4.80136	3.39418	0.0012549	0.0125018	-1.18031
ENSRNOG00000050057	Abca3	1.19897	0.261801	7.26127	3.89605	0.000258285	0.00400517	0.19791
ENSRNOG00000002579	Parm1	1.1984	0.261115	8.45936	2.74278	0.00811614	0.0480574	-2.93358
ENSRNOG00000012073	Abhd14b	1.19781	0.2604	6.5038	3.2551	0.00190485	0.0170623	-1.65617
ENSRNOG00000027282	Cep68	1.19779	0.260374	4.7767	3.83311	0.000316811	0.00465395	0.0872858
ENSRNOG00000049181	Sh2b1	1.19751	0.260036	6.79288	3.71549	0.000461978	0.00606437	-0.348305
ENSRNOG00000023910	Man2b1	1.19727	0.259753	8.08815	3.07136	0.00325649	0.0249274	-2.12301
ENSRNOG00000021118	Nomo1	1.19712	0.259563	6.6325	4.01297	0.000176004	0.00301916	0.55262
ENSRNOG00000012163	Plekhm2	1.19698	0.259402	5.57435	3.09137	0.00307442	0.0239304	-2.05614
ENSRNOG00000025185	Nup188	1.19673	0.259096	5.57771	2.73892	0.0082007	0.0484516	-2.93929
ENSRNOG00000015807	Pyroxd2	1.19597	0.258179	5.84155	3.34684	0.001448	0.0138533	-1.38492
ENSRNOG00000001285	Atp2a2	1.19586	0.25805	9.01395	3.73406	0.000435438	0.00578638	-0.248109
ENSRNOG00000007971	Wbp2	1.19547	0.257578	6.10658	3.84322	0.000306619	0.00454556	0.0431613
ENSRNOG00000002055	Noa1	1.19513	0.257162	3.82982	2.72951	0.00841011	0.0492566	-2.77126
ENSRNOG00000005330	Crebbp	1.19451	0.256419	6.9101	2.72542	0.0085027	0.0496011	-3.01228
ENSRNOG00000006949	C1qbp	1.19362	0.255339	6.37629	3.28242	0.00175625	0.0160607	-1.57972
ENSRNOG00000029826	Cep164	1.19335	0.255013	5.29826	3.21587	0.00213908	0.018471	-1.70916
ENSRNOG00000002627	Kctd3	1.19324	0.25488	5.8654	3.07588	0.00321456	0.0247117	-2.11496
ENSRNOG00000028956	Mbd3	1.19317	0.254806	5.95232	2.73008	0.00839723	0.0492168	-2.98179
ENSRNOG00000025832	Zer1	1.19308	0.254696	6.1807	3.43519	0.00110757	0.0114359	-1.14991
ENSRNOG00000050200	Kdm3b	1.19294	0.254522	7.14619	3.83702	0.000312832	0.00460807	0.0177382
ENSRNOG00000002001	Itsn1	1.1929	0.254474	5.43096	2.92428	0.00493772	0.0335725	-2.47695
ENSRNOG00000012014	Fam160b2	1.19256	0.254066	6.28143	4.39322	4.88147e-05	0.00123243	1.76123
ENSRNOG00000008377	Wdtc1	1.19246	0.253946	6.97399	4.0036	0.000181533	0.00309103	0.524301
ENSRNOG00000011709	Pum1	1.19233	0.253785	6.81161	4.6057	2.33461e-05	0.000716607	2.45418
ENSRNOG00000029194	Dhx30	1.19155	0.252837	6.17565	2.86116	0.00588181	0.0380634	-2.67251
ENSRNOG00000027596	Mbd5	1.19118	0.252393	4.46763	2.91355	0.0050876	0.0342687	-2.41495
ENSRNOG00000000421	Skiv2l	1.19104	0.252227	6.1124	3.67834	0.000519795	0.00660525	-0.448679
ENSRNOG00000018975	Atg9a	1.191	0.252177	6.66865	3.35587	0.00140913	0.0136185	-1.38012
ENSRNOG00000037505	Ulk1	1.19088	0.252023	6.24313	2.79953	0.00696232	0.0430548	-2.82675
ENSRNOG00000029127	Parp16	1.19071	0.251817	3.17017	2.88023	0.00558035	0.0366556	-2.33508
ENSRNOG00000027016	Cobll1	1.19064	0.251736	4.54412	3.27742	0.0017826	0.0162369	-1.47437
ENSRNOG00000000480	Phf1	1.19051	0.251583	6.43655	2.82719	0.0064566	0.0408665	-2.76281
ENSRNOG00000016773	Sap130	1.19045	0.25151	5.65783	3.76646	0.000392597	0.00536262	-0.16951
ENSRNOG00000045765	MGC94207	1.1903	0.251324	4.77865	3.39581	0.00124871	0.0124632	-1.16759
ENSRNOG00000021131	Mindy1	1.18973	0.250629	5.90216	3.30712	0.00163139	0.0151852	-1.49889
ENSRNOG00000018574	Qsox2	1.1895	0.250361	4.90599	3.0034	0.00395296	0.0285939	-2.23208
ENSRNOG00000007681	Brd3	1.18949	0.250345	5.79918	3.63619	0.000593777	0.00728055	-0.56069
ENSRNOG00000001228	Pofut2	1.18939	0.250224	5.63325	3.03729	0.00358987	0.0266585	-2.20106
ENSRNOG00000000851	Bag6	1.18894	0.249676	7.71023	4.37576	5.18317e-05	0.00128458	1.7108
ENSRNOG00000015077	Acsf3	1.18876	0.249458	5.34806	2.90421	0.00522146	0.0349229	-2.52385
ENSRNOG00000019766	Exoc8	1.1884	0.249018	4.85169	3.05896	0.00337431	0.0254812	-2.08155
ENSRNOG00000020345	Slc25a42	1.18803	0.248577	4.79491	2.84888	0.00608393	0.0390585	-2.60452
ENSRNOG00000033790	Hnrnpu	1.18802	0.24856	9.00743	3.80694	0.000344725	0.00490353	-0.0318508
ENSRNOG00000014305	Fbxo42	1.18802	0.248554	5.82222	4.2011	9.39141e-05	0.00191369	1.15851
ENSRNOG00000006483	Heatr5a	1.18782	0.248315	5.30746	3.07633	0.00321038	0.024705	-2.08215
ENSRNOG00000004660	Fzd6	1.18712	0.247466	5.26528	3.35279	0.00142228	0.0136947	-1.33837
ENSRNOG00000001417	Plod3	1.1871	0.247444	5.6265	3.1905	0.00230465	0.0194188	-1.79654
ENSRNOG00000001453	Baz1b	1.18626	0.246416	7.37609	3.34859	0.00144039	0.0137924	-1.39382
ENSRNOG00000011991	Slc10a7	1.18607	0.246187	5.16747	4.15392	0.000110069	0.00216639	1.039
ENSRNOG00000059344	Tpcn1	1.18555	0.245556	7.19244	3.10429	0.00296195	0.0232566	-2.05663
ENSRNOG00000001007	Baiap2l1	1.18551	0.245503	7.29569	3.18194	0.0023632	0.0197247	-1.8487
ENSRNOG00000018986	Fbxl19	1.18455	0.244338	6.19913	3.14544	0.00262893	0.0212937	-1.94362
ENSRNOG00000016705	Prpf4b	1.18379	0.243416	7.47734	2.8134	0.00670433	0.0419416	-2.78864
ENSRNOG00000020683	Hnrnpul1	1.18277	0.242164	7.59712	3.65676	0.000556495	0.00692794	-0.511423
ENSRNOG00000021218	Pias3	1.18265	0.24202	5.25724	2.85788	0.00593516	0.0382859	-2.62978
ENSRNOG00000028521	Plekhm1	1.18259	0.241944	6.484	3.02157	0.00375427	0.0275877	-2.27411
ENSRNOG00000009643	Msl1	1.1821	0.241352	6.79022	3.22435	0.00208621	0.0181633	-1.74024
ENSRNOG00000028384	Npepl1	1.182	0.24123	6.35641	2.7909	0.00712732	0.0435921	-2.85088
ENSRNOG00000019333	Hipk1	1.18198	0.241207	8.10526	3.23935	0.00199584	0.017662	-1.67544
ENSRNOG00000000464	Rxrb	1.18195	0.241163	6.60626	3.80833	0.000343185	0.00489806	-0.0711563
ENSRNOG00000012953	Arsa	1.18187	0.241077	6.44559	3.39601	0.00124794	0.0124632	-1.26622
ENSRNOG00000004068	Ncoa1	1.18157	0.240704	6.64782	4.13543	0.000117108	0.0022528	0.934495
ENSRNOG00000008364	Cat	1.18135	0.240435	6.32969	3.42494	0.00114277	0.0117096	-1.1837
ENSRNOG00000009271	Smarca4	1.18131	0.240385	7.31524	3.17364	0.00242131	0.0200031	-1.87102
ENSRNOG00000011884	Golga2	1.18115	0.240192	6.96143	3.69335	0.00049566	0.00639216	-0.412827
ENSRNOG00000007764	Frmd4b	1.18098	0.239982	6.51058	2.7334	0.00832303	0.0489417	-2.99192
ENSRNOG00000060869	Irak1	1.1799	0.238662	6.4071	3.52585	0.000838022	0.00940388	-0.898572
ENSRNOG00000003905	Nsf	1.17962	0.238324	6.10085	4.20866	9.15499e-05	0.00187497	1.1735
ENSRNOG00000002292	Hnrnpd	1.1796	0.238297	7.3997	2.81854	0.00661094	0.041502	-2.77931
ENSRNOG00000027317	Ylpm1	1.17958	0.238269	6.31175	3.56723	0.000736922	0.00856685	-0.777519
ENSRNOG00000014634	Gtpbp1	1.17956	0.238248	5.93147	3.51276	0.000872658	0.00965841	-0.922226
ENSRNOG00000002914	Trmt1	1.17945	0.238118	6.25745	3.33782	0.00148784	0.0141424	-1.4247
ENSRNOG00000027498	Engase	1.17912	0.237706	5.80982	3.04471	0.00351474	0.0262817	-2.19501
ENSRNOG00000006720	Rnpep	1.17903	0.237602	6.15432	3.1261	0.00278083	0.0221763	-1.99386
ENSRNOG00000010711	Dicer1	1.17856	0.23702	6.35505	3.65317	0.000562845	0.00698005	-0.528785
ENSRNOG00000003310	Tmem63a	1.17842	0.236851	7.70029	2.91364	0.00508632	0.0342687	-2.53596
ENSRNOG00000018158	Tmem181	1.17829	0.236697	5.70102	2.85445	0.00599142	0.0385872	-2.67074
ENSRNOG00000053680	Kansl1	1.178	0.236335	6.02306	2.80644	0.00683263	0.0424158	-2.80294
ENSRNOG00000029028	Mknk2	1.17794	0.236261	8.19852	2.7277	0.00845106	0.0494356	-2.9778
ENSRNOG00000028674	Fbxw5	1.1773	0.235479	6.95654	3.20039	0.00223872	0.0190297	-1.80395
ENSRNOG00000021054	Men1	1.17725	0.235426	5.44279	2.87328	0.00568857	0.037136	-2.6039
ENSRNOG00000028501	Zc3h18	1.1771	0.235238	6.30591	2.86735	0.0057823	0.0375698	-2.66105
ENSRNOG00000021117	Rps6ka4	1.17616	0.234087	6.20637	3.1662	0.00247456	0.0203597	-1.8889
ENSRNOG00000024437	Blcap	1.17596	0.233836	5.93987	3.13147	0.00273784	0.0219498	-1.9717
ENSRNOG00000025295	Mavs	1.17581	0.23365	5.86112	3.60977	0.000645164	0.0077742	-0.640045
ENSRNOG00000009049	Usp11	1.17577	0.233608	4.72403	3.32824	0.00153128	0.0144596	-1.35162
ENSRNOG00000047219	Ube3b	1.17523	0.232945	6.23195	2.94378	0.0046758	0.0324038	-2.46829
ENSRNOG00000006062	Hs1bp3	1.17519	0.232894	5.38996	3.29477	0.00169274	0.0155753	-1.50245
ENSRNOG00000027569	Trappc9	1.17465	0.232229	4.9799	3.04306	0.00353126	0.0263681	-2.13487
ENSRNOG00000050277	Uckl1	1.17449	0.232038	5.65832	3.60843	0.000647883	0.0077845	-0.635755
ENSRNOG00000017610	Nedd4l	1.17437	0.231885	6.67144	3.34603	0.00145155	0.0138722	-1.40743
ENSRNOG00000004556	Dcaf5	1.17429	0.231787	6.03756	3.50597	0.000891176	0.0098163	-0.945995
ENSRNOG00000004131	Pkn1	1.1742	0.231684	7.79166	3.29278	0.00170281	0.0156428	-1.53903
ENSRNOG00000004524	Desi2	1.17405	0.231494	4.62054	2.97833	0.00424322	0.0300993	-2.26518
ENSRNOG00000013442	Ciz1	1.17393	0.231341	5.65421	3.14214	0.00265424	0.0214342	-1.92781
ENSRNOG00000009184	Foxp1	1.17362	0.230964	6.55128	2.76887	0.00756545	0.0456157	-2.90736
ENSRNOG00000016665	Tpra1	1.17295	0.230141	5.40702	3.40598	0.0012107	0.0122273	-1.19351
ENSRNOG00000012397	Zmym4	1.17234	0.229389	5.40669	3.86821	0.000282764	0.00427826	0.145129
ENSRNOG00000004685	Mta3	1.17178	0.228696	5.92957	4.04889	0.000156267	0.00279469	0.676627
ENSRNOG00000012812	Sharpin	1.17148	0.228331	5.49965	3.14915	0.00260066	0.0211397	-1.89978
ENSRNOG00000009000	Foxj2	1.17116	0.227936	6.39653	4.23007	8.51595e-05	0.00179567	1.23624
ENSRNOG00000019145	Kdm2a	1.17035	0.226936	7.96427	2.8224	0.00654161	0.0412249	-2.75655
ENSRNOG00000018132	Hmgxb3	1.17021	0.226766	5.04822	3.06975	0.0032716	0.0249733	-2.0748
ENSRNOG00000018849	Tcerg1	1.17018	0.226734	6.6936	2.78374	0.00726711	0.0441962	-2.87207
ENSRNOG00000020075	Eef1g	1.17017	0.226715	9.26818	2.80404	0.00687738	0.0426282	-2.75768
ENSRNOG00000051061	Prep	1.16993	0.226418	5.41693	2.79354	0.00707658	0.0434457	-2.79692
ENSRNOG00000016610	Arhgap1	1.16973	0.226181	7.07009	2.75168	0.00792426	0.0472879	-2.94727
ENSRNOG00000009224	E4f1	1.16889	0.225145	5.63778	2.92757	0.00489267	0.0333871	-2.48001
ENSRNOG00000021581	Rapgef2	1.16852	0.224677	5.47795	3.37149	0.00134418	0.013204	-1.29657
ENSRNOG00000045775	Rnpepl1	1.16816	0.224233	7.02317	2.91518	0.00506465	0.0342177	-2.54589
ENSRNOG00000031135	Smarcc2	1.16813	0.224205	7.6594	2.90382	0.00522722	0.0349469	-2.56273
ENSRNOG00000013934	Dennd2b	1.16813	0.224203	7.08704	2.91412	0.00507956	0.0342687	-2.54705
ENSRNOG00000008639	Pabpc1	1.16791	0.223927	10.2689	2.99306	0.00407035	0.0291805	-2.25202
ENSRNOG00000008298	Dock7	1.16768	0.223639	5.95692	2.85796	0.00593387	0.0382859	-2.67557
ENSRNOG00000012764	Agap3	1.1676	0.223551	6.15776	2.81045	0.00675842	0.0421495	-2.79655
ENSRNOG00000057378	Clec16a	1.16754	0.223468	4.3599	2.80809	0.00680201	0.0423234	-2.64808
ENSRNOG00000013875	Fbxl17	1.1671	0.222922	4.95522	2.94374	0.00467638	0.0324038	-2.38934
ENSRNOG00000002262	Enoph1	1.16706	0.222884	4.82463	2.7933	0.0070811	0.0434457	-2.74193
ENSRNOG00000004050	Snrk	1.1667	0.222438	5.54333	2.84801	0.0060984	0.0391203	-2.67465
ENSRNOG00000004519	Atg2b	1.1667	0.222435	6.36775	3.15903	0.0025269	0.020685	-1.91236
ENSRNOG00000001443	Rhbdd2	1.16667	0.222399	4.62199	3.07374	0.0032343	0.0248051	-2.02104
ENSRNOG00000020541	Nprl3	1.16594	0.221493	4.30173	2.85823	0.00592953	0.0382802	-2.5222
ENSRNOG00000050748	Dpp9	1.16587	0.22141	6.3497	2.74006	0.00817557	0.0483208	-2.97312
ENSRNOG00000007349	Ascc2	1.16514	0.2205	5.34501	3.1814	0.00236694	0.0197358	-1.80482
ENSRNOG00000019164	Uba1	1.16451	0.219727	8.15513	2.96313	0.0044288	0.0311017	-2.39982
ENSRNOG00000020675	Ccdc97	1.16424	0.219388	5.69603	3.83806	0.00031178	0.00460168	0.0442768
ENSRNOG00000015987	Rap1gds1	1.16341	0.218365	5.78673	2.72761	0.00845291	0.0494356	-2.98098
ENSRNOG00000037620	Mob3c	1.16338	0.218318	3.87134	2.90715	0.005179	0.0347395	-2.34919
ENSRNOG00000060623	Fam3a	1.16246	0.217178	5.96668	3.83867	0.000311166	0.00460168	0.0322956
ENSRNOG00000019729	Jmjd8	1.16219	0.216848	6.14554	3.21931	0.00211751	0.0183587	-1.74537
ENSRNOG00000008815	Fbxo46	1.16178	0.216342	4.60668	3.28616	0.00173677	0.0159096	-1.45125
ENSRNOG00000026248	Nmt2	1.16112	0.215513	3.89888	2.72216	0.00857712	0.0498015	-2.79712
ENSRNOG00000025155	Lmtk2	1.16096	0.215314	6.88038	3.4083	0.00120219	0.0121795	-1.23359
ENSRNOG00000048718	Ccdc71	1.1605	0.214746	4.98361	3.60475	0.000655402	0.00785073	-0.599191
ENSRNOG00000025000	Cep104	1.15999	0.214109	5.12908	2.94451	0.00466631	0.0323618	-2.40058
ENSRNOG00000012269	Lpcat3	1.15989	0.213992	5.93451	2.83055	0.00639742	0.040618	-2.74107
ENSRNOG00000036698	Nploc4	1.15946	0.213455	6.13899	2.90204	0.00525301	0.0350613	-2.57006
ENSRNOG00000015970	Tbc1d13	1.15917	0.21309	4.97319	3.17571	0.0024067	0.0199742	-1.78827
ENSRNOG00000020235	Hnrnpl	1.1589	0.212756	8.50594	3.30612	0.00163627	0.0152132	-1.48355
ENSRNOG00000010520	Wrap53	1.15735	0.210829	4.02857	2.7524	0.00790885	0.047228	-2.74148
ENSRNOG00000030888	Rela	1.15734	0.210814	6.23237	3.01162	0.00386185	0.0281115	-2.29422
ENSRNOG00000001243	Zcchc8	1.15712	0.210533	6.12639	3.81171	0.000339465	0.00486318	-0.0535835
ENSRNOG00000032034	Supt5h	1.15708	0.21049	7.69879	3.78041	0.000375417	0.00519825	-0.143768
ENSRNOG00000006747	Cc2d1a	1.15651	0.209784	6.99881	2.77983	0.00734446	0.0445943	-2.88026
ENSRNOG00000057881	Sppl2b	1.1563	0.209514	6.34894	2.76569	0.00763056	0.0459397	-2.91166
ENSRNOG00000024737	Tnrc6a	1.15617	0.209348	6.97265	3.07805	0.00319456	0.0246806	-2.12789
ENSRNOG00000045926	Lrrc45	1.15609	0.209252	5.25471	2.89163	0.00540692	0.035749	-2.54443
ENSRNOG00000006989	Vamp2	1.15558	0.208617	7.06188	2.77113	0.00751943	0.045406	-2.90058
ENSRNOG00000046128	Gpr108	1.1548	0.207647	6.53425	3.23484	0.00202259	0.0178013	-1.71109
ENSRNOG00000021044	Gpatch8	1.15433	0.207061	7.14647	2.92571	0.00491815	0.0334912	-2.51728
ENSRNOG00000011931	Smarca2	1.15366	0.206218	6.60831	2.7612	0.00772357	0.0463615	-2.92607
ENSRNOG00000011614	Tmcc1	1.15336	0.205842	4.05212	3.20501	0.00220854	0.01882	-1.61471
ENSRNOG00000028103	Psmd3	1.15281	0.205149	6.59728	3.3146	0.00159524	0.0149089	-1.49348
ENSRNOG00000002368	Iars2	1.15104	0.202932	6.67585	3.35755	0.001402	0.0135903	-1.37542
ENSRNOG00000002452	Txndc11	1.15087	0.202728	5.93821	3.92893	0.000232005	0.0036863	0.307802
ENSRNOG00000017023	Tcf25	1.15053	0.2023	7.95808	4.18377	9.95616e-05	0.00200101	1.10214
ENSRNOG00000024945	Dusp18	1.15039	0.202128	5.15902	2.92459	0.00493357	0.0335669	-2.45462
ENSRNOG00000018877	Zfp629	1.15006	0.201714	5.5656	3.68494	0.000509055	0.00652842	-0.406398
ENSRNOG00000053370	Adnp2	1.14994	0.201561	4.56	2.72379	0.00853985	0.0497281	-2.88196
ENSRNOG00000059015	Triobp	1.14885	0.20019	6.36936	2.82899	0.00642491	0.0407348	-2.75767
ENSRNOG00000020140	Pigq	1.1481	0.199242	6.2476	2.92718	0.00489792	0.0334014	-2.51074
ENSRNOG00000002940	Ankrd17	1.14661	0.197379	7.43763	3.20833	0.0021871	0.018709	-1.7746
ENSRNOG00000010557	Smarcd2	1.14632	0.197007	6.80266	2.89789	0.00531393	0.0353341	-2.59035
ENSRNOG00000019281	Glmp	1.14587	0.196448	6.15834	2.76636	0.00761677	0.0458738	-2.90497
ENSRNOG00000021081	Vps72	1.14538	0.195824	5.41378	3.06562	0.00331058	0.0251507	-2.11382
ENSRNOG00000021295	Rae1	1.14517	0.195558	5.15715	2.86901	0.00575594	0.0374739	-2.58956
ENSRNOG00000021052	Patl1	1.14418	0.194314	5.8717	3.24572	0.00195855	0.0174466	-1.66364
ENSRNOG00000003041	Smg6	1.14408	0.194187	5.53934	3.07871	0.00318846	0.0246518	-2.08851
ENSRNOG00000010989	Ipo5	1.14342	0.193352	6.89528	2.73859	0.00820793	0.0484766	-2.98033
ENSRNOG00000010007	Srsf4	1.14299	0.192817	6.40136	3.22142	0.00210436	0.0183016	-1.74516
ENSRNOG00000016968	Gramd4	1.14246	0.192146	6.80485	3.02506	0.00371715	0.0273771	-2.26675
ENSRNOG00000009729	Ubp1	1.14234	0.191994	6.5159	2.90154	0.00526031	0.0350816	-2.58026
ENSRNOG00000014543	Tbc1d2b	1.14228	0.191912	6.69599	2.80102	0.00693414	0.0429141	-2.82987
ENSRNOG00000001149	Pxn	1.14216	0.191761	7.89172	2.78391	0.00726373	0.0441922	-2.8524
ENSRNOG00000021120	Prune1	1.14213	0.191733	4.86169	3.12685	0.0027748	0.0221532	-1.90742
ENSRNOG00000023373	Sec24b	1.1421	0.191694	6.27458	3.48304	0.000956446	0.0102692	-1.01782
ENSRNOG00000018408	RGD1307554	1.14103	0.190338	4.80316	3.24104	0.00198586	0.0176026	-1.59335
ENSRNOG00000019724	Ganab	1.14031	0.189425	8.24609	3.51504	0.000866531	0.00963238	-0.905502
ENSRNOG00000006983	Nr2c1	1.14029	0.189401	4.7108	3.37661	0.00132353	0.0130409	-1.22505
ENSRNOG00000052704	Atp6v0a2	1.13891	0.187654	6.27084	3.32253	0.00155777	0.0146262	-1.46763
ENSRNOG00000019746	Paf1	1.13768	0.186091	6.25689	2.75818	0.00778684	0.0466546	-2.92629
ENSRNOG00000020411	Sec23ip	1.13754	0.185917	6.27802	3.29203	0.00170663	0.015669	-1.55153
ENSRNOG00000018102	Coa5	1.13738	0.185719	7.32207	2.92789	0.00488829	0.0333871	-2.508
ENSRNOG00000020417	Gsk3a	1.13722	0.18551	6.32029	3.08126	0.00316515	0.0245068	-2.11549
ENSRNOG00000003847	Gid4	1.13695	0.185173	6.23729	3.06958	0.00327323	0.0249733	-2.14468
ENSRNOG00000017030	Arid1b	1.13687	0.18507	6.57875	4.12366	0.000121816	0.00231273	0.898093
ENSRNOG00000010567	Angel1	1.13685	0.185046	4.55334	2.82573	0.00648229	0.0409628	-2.63207
ENSRNOG00000008981	Pdcd6ip	1.1359	0.183836	8.33208	3.19374	0.00228285	0.0192731	-1.79289
ENSRNOG00000011887	RGD1307929	1.1353	0.183075	7.97227	2.74243	0.00812372	0.0480671	-2.94914
ENSRNOG00000031387	Dazap1	1.13438	0.1819	6.31441	3.02832	0.00368288	0.0271867	-2.25444
ENSRNOG00000017213	Cdk11b	1.13333	0.180563	7.15389	3.01925	0.00377909	0.0277196	-2.27842
ENSRNOG00000015417	Kansl3	1.13296	0.180101	6.66709	3.56291	0.000746923	0.0086396	-0.793901
ENSRNOG00000001101	Rnf216	1.1325	0.179517	6.61506	2.77267	0.00748818	0.0453189	-2.89836
ENSRNOG00000010117	Eif3a	1.13159	0.178356	8.71084	3.12254	0.00280965	0.0223541	-1.96876
ENSRNOG00000005107	Recql5	1.13066	0.177165	5.16379	2.8613	0.00587958	0.0380634	-2.61193
ENSRNOG00000018077	Gpat4	1.13022	0.176605	6.51817	2.74288	0.008114	0.0480574	-2.96953
ENSRNOG00000006832	Zdhhc5	1.1294	0.175551	6.57792	2.81723	0.00663455	0.0416179	-2.78963
ENSRNOG00000016015	Dcp1a	1.12919	0.175289	5.62331	2.73688	0.00824568	0.0486285	-2.94856
ENSRNOG00000027962	Smg7	1.12867	0.174618	6.65294	2.79683	0.00701357	0.0431815	-2.83982
ENSRNOG00000004538	Brd1	1.1276	0.173257	6.55059	3.17531	0.00240951	0.019977	-1.87101
ENSRNOG00000010171	Elk1	1.12702	0.172514	5.17067	3.16067	0.00251483	0.0205966	-1.84721
ENSRNOG00000017553	Mief1	1.12664	0.172024	6.05728	3.63528	0.000595491	0.0072898	-0.573681
ENSRNOG00000020500	Scamp3	1.12584	0.171004	7.01566	2.75962	0.00775667	0.0465256	-2.92911
ENSRNOG00000009139	Fubp3	1.12548	0.170543	6.34225	3.03275	0.00363665	0.0269069	-2.24332
ENSRNOG00000004395	Fbxw11	1.12406	0.168713	6.58873	2.8655	0.00581189	0.0377469	-2.67044
ENSRNOG00000003428	Rufy3	1.12304	0.167412	5.84537	3.42684	0.00113616	0.0116567	-1.16209
ENSRNOG00000024533	Eogt	1.1227	0.166972	5.46345	2.83042	0.00639974	0.040618	-2.7146
ENSRNOG00000024104	Mbd1	1.12111	0.164924	5.93036	3.18663	0.00233097	0.0195262	-1.82459
ENSRNOG00000014382	C2cd5	1.12107	0.164875	6.19711	3.01775	0.00379524	0.0277876	-2.27886
ENSRNOG00000002697	Mtmr1	1.12013	0.163672	5.98039	2.81348	0.00670291	0.0419416	-2.78207
ENSRNOG00000013659	Tex2	1.1185	0.161564	6.03875	3.23432	0.00202571	0.017819	-1.70149
ENSRNOG00000013351	Stxbp5	1.11775	0.160599	5.99488	3.01464	0.00382893	0.0279583	-2.27892
ENSRNOG00000019235	Rbm22	1.11574	0.158002	5.30602	2.90477	0.00521341	0.0349123	-2.51655
ENSRNOG00000009716	Casc3	1.11386	0.155574	6.90692	2.97085	0.00433362	0.0306062	-2.40548
ENSRNOG00000004344	Zdhhc3	1.1109	0.151731	6.70871	2.96869	0.00436003	0.0307389	-2.41138
ENSRNOG00000023577	Gigyf2	1.10974	0.150221	6.60055	2.731	0.0083766	0.0491634	-2.99856
ENSRNOG00000036814	Atp6v0a1	1.10866	0.148818	7.11199	2.82464	0.00650174	0.0410557	-2.76942
ENSRNOG00000020715	Ddb1	1.10342	0.141983	8.53755	2.79071	0.00713108	0.0435986	-2.81597
ENSRNOG00000006247	Copa	1.10095	0.138754	8.46583	2.82894	0.00642571	0.0407348	-2.72464
ENSRNOG00000019169	RGD1562218	1.10025	0.137829	6.19158	3.22672	0.0020717	0.0180759	-1.72664
ENSRNOG00000031827	Arih2	1.09175	0.126639	6.60762	2.876	0.00564599	0.0370067	-2.6445
ENSRNOG00000003065	Glyr1	1.09089	0.125508	7.30589	3.06729	0.0032948	0.0250662	-2.15152
ENSRNOG00000000524	RGD735065	-1.10231	-0.140524	5.64763	-3.0763	0.00321062	0.024705	-2.0995
ENSRNOG00000007838	Ddx47	-1.10282	-0.141203	6.91291	-2.94042	0.0047201	0.0326228	-2.48133
ENSRNOG00000003747	Get3	-1.10387	-0.142566	5.78562	-2.75013	0.0079574	0.0473954	-2.92351
ENSRNOG00000022877	Poldip3	-1.10687	-0.146481	6.93317	-2.79125	0.0071206	0.0435675	-2.85158
ENSRNOG00000054863	Usp4	-1.10812	-0.14811	6.77747	-3.59766	0.000670113	0.00796203	-0.69203
ENSRNOG00000003536	Rufy1	-1.10915	-0.149453	5.93725	-2.81205	0.00672893	0.041998	-2.78101
ENSRNOG00000018411	Pold3	-1.11112	-0.152015	5.0576	-3.08016	0.00317525	0.0245614	-2.04146
ENSRNOG00000021758	Tnpo3	-1.11501	-0.157053	6.67842	-3.65499	0.000559617	0.00695603	-0.524624
ENSRNOG00000016937	Mtfr1l	-1.11568	-0.157927	6.52549	-2.80608	0.00683924	0.0424406	-2.81399
ENSRNOG00000020452	Nsmce4a	-1.11588	-0.15818	5.90463	-3.13088	0.00274252	0.0219605	-1.96816
ENSRNOG00000059919	Mtg2	-1.11645	-0.158913	5.03348	-2.77145	0.00751287	0.0454003	-2.81474
ENSRNOG00000014531	Hbs1l	-1.11682	-0.159403	6.17383	-3.78693	0.000367644	0.00513015	-0.126371
ENSRNOG00000017730	Psmd1	-1.11853	-0.161604	6.90155	-2.92958	0.00486525	0.0332984	-2.50875
ENSRNOG00000003461	Zfp330	-1.12034	-0.163941	5.63814	-3.15019	0.00259282	0.0210964	-1.90372
ENSRNOG00000013381	Tsg101	-1.12062	-0.164292	6.32862	-2.84669	0.00612055	0.039225	-2.71062
ENSRNOG00000003981	Zfp18	-1.12287	-0.167186	5.03573	-2.78733	0.00719684	0.0439176	-2.77639
ENSRNOG00000054172	Ctnnb1	-1.12417	-0.16886	8.81612	-2.75344	0.00788685	0.0471141	-2.89675
ENSRNOG00000009176	Mkrn2	-1.12531	-0.170327	4.89418	-3.28265	0.00175506	0.0160589	-1.48994
ENSRNOG00000059550	Ppp1r8	-1.12533	-0.170349	5.26941	-2.91092	0.00512499	0.0344487	-2.48939
ENSRNOG00000008117	Galnt11	-1.12617	-0.171426	5.06594	-2.95995	0.00446852	0.0312584	-2.34978
ENSRNOG00000010861	Atad1	-1.1268	-0.172225	6.48391	-2.77083	0.0075255	0.0454257	-2.89919
ENSRNOG00000014462	Fnta	-1.12707	-0.172575	6.03142	-3.41324	0.00118426	0.0120431	-1.20445
ENSRNOG00000020255	Sars1	-1.12842	-0.1743	6.70236	-3.06115	0.00335324	0.0254151	-2.17122
ENSRNOG00000019978	Parg	-1.129	-0.175044	5.64509	-3.10292	0.00297366	0.0233372	-2.02848
ENSRNOG00000002246	Slc30a9	-1.12937	-0.175515	6.33885	-2.90236	0.00524844	0.0350453	-2.57304
ENSRNOG00000019618	Hdac3	-1.13002	-0.176345	5.7072	-3.19043	0.00230517	0.0194188	-1.79991
ENSRNOG00000007892	Tram1	-1.13032	-0.176734	7.73519	-2.74562	0.00805443	0.0477971	-2.94725
ENSRNOG00000020688	Ccdc51	-1.13074	-0.177261	4.01704	-2.77163	0.00750927	0.0453955	-2.69082
ENSRNOG00000019725	Actr1a	-1.13238	-0.179358	7.5717	-2.95316	0.00455452	0.0317226	-2.43954
ENSRNOG00000019981	Sdf4	-1.13282	-0.179915	7.44429	-2.77856	0.0073697	0.0447023	-2.87511
ENSRNOG00000014173	Smc3	-1.13405	-0.181479	7.03659	-3.63903	0.000588493	0.00723703	-0.570412
ENSRNOG00000005015	Rabep1	-1.13475	-0.182372	5.73846	-2.82281	0.0065343	0.041213	-2.74426
ENSRNOG00000001238	Rsrc2	-1.13476	-0.182389	6.5494	-2.76385	0.00766865	0.0460832	-2.91694
ENSRNOG00000009896	Tmem199	-1.13502	-0.182718	4.48033	-2.87465	0.00566702	0.0370743	-2.49759
ENSRNOG00000013256	Ric8a	-1.13529	-0.183058	6.47962	-3.33925	0.00148146	0.0141067	-1.42208
ENSRNOG00000059402	Itgb1bp1	-1.13561	-0.183464	5.09919	-2.94863	0.00461276	0.032073	-2.38431
ENSRNOG00000014097	Psmd7	-1.13581	-0.183724	6.21696	-3.00446	0.00394109	0.0285579	-2.3093
ENSRNOG00000047394	Ufd1	-1.13583	-0.18375	5.50394	-4.01857	0.000172774	0.00298552	0.605906
ENSRNOG00000019501	Rmnd1	-1.13584	-0.183757	4.96768	-3.2151	0.00214389	0.018496	-1.6789
ENSRNOG00000033560	Polr3c	-1.13658	-0.184697	5.9645	-3.01889	0.00378294	0.0277353	-2.26416
ENSRNOG00000017222	Abraxas2	-1.13704	-0.185287	5.39608	-3.51807	0.000858453	0.00956672	-0.876557
ENSRNOG00000015969	Rpf1	-1.13759	-0.185981	5.29986	-2.79564	0.00703623	0.0432642	-2.77869
ENSRNOG00000013536	Cdc42	-1.13801	-0.186513	7.76686	-2.78396	0.00726282	0.0441922	-2.85495
ENSRNOG00000011168	Micu2	-1.13818	-0.186732	6.96023	-2.79326	0.00708187	0.0434457	-2.84624
ENSRNOG00000010099	Asb8	-1.13839	-0.186997	5.75995	-3.52276	0.000846096	0.0094621	-0.883096
ENSRNOG00000014109	Psmd13	-1.13872	-0.187413	6.56794	-3.32734	0.00153545	0.0144757	-1.45577
ENSRNOG00000005890	Serbp1	-1.139	-0.18777	8.72434	-3.43595	0.00110503	0.0114316	-1.11628
ENSRNOG00000012247	Rab7a	-1.13918	-0.187992	7.95886	-2.81206	0.00672873	0.041998	-2.7813
ENSRNOG00000000098	Rnf115	-1.13929	-0.18813	5.94798	-2.94305	0.00468535	0.0324382	-2.45792
ENSRNOG00000012500	Ddx10	-1.13998	-0.189014	4.8868	-2.80771	0.00680906	0.0423509	-2.7087
ENSRNOG00000027622	Slc35e3	-1.14036	-0.189483	5.03806	-2.89444	0.00536506	0.0355229	-2.50927
ENSRNOG00000018687	Fbxw2	-1.14038	-0.189509	6.08831	-3.56489	0.000742321	0.00860862	-0.77526
ENSRNOG00000003879	Rnf167	-1.14038	-0.189509	6.89849	-2.77633	0.00741432	0.0449393	-2.88789
ENSRNOG00000021881	Metap2	-1.14042	-0.189568	7.2277	-2.79939	0.00696486	0.0430548	-2.82831
ENSRNOG00000020233	Rabac1	-1.14123	-0.190592	6.55657	-2.83076	0.00639373	0.0406117	-2.75238
ENSRNOG00000039528	Fam32a	-1.14228	-0.191917	6.89771	-3.06388	0.00332711	0.0252645	-2.16413
ENSRNOG00000021263	Tmem230	-1.14358	-0.193561	5.4369	-4.02398	0.00016971	0.00294558	0.626689
ENSRNOG00000005397	Maea	-1.14385	-0.1939	7.12346	-3.83801	0.000311829	0.00460168	0.0211217
ENSRNOG00000005087	Cebpz	-1.14391	-0.193971	6.10717	-3.33902	0.00148249	0.0141081	-1.41359
ENSRNOG00000004481	Adss	-1.14415	-0.194282	6.95859	-3.09294	0.00306053	0.0238784	-2.08761
ENSRNOG00000010958	Prdx3	-1.14529	-0.195709	6.66578	-2.75474	0.00785918	0.0470009	-2.93963
ENSRNOG00000002851	Fam104a	-1.14546	-0.195929	5.49064	-3.15459	0.00255978	0.0209224	-1.88178
ENSRNOG00000001681	Vps26c	-1.14573	-0.196263	6.03084	-4.59538	2.42054e-05	0.000733837	2.42967
ENSRNOG00000018996	Phf7	-1.14578	-0.196335	4.72946	-3.0336	0.00362792	0.0268669	-2.13186
ENSRNOG00000026008	Gtf2e1	-1.14608	-0.196704	4.14584	-2.79677	0.00701476	0.0431815	-2.64385
ENSRNOG00000006148	RGD1310352	-1.14613	-0.196775	6.55308	-3.36247	0.00138132	0.0134869	-1.35849
ENSRNOG00000019975	Cdc5l	-1.14615	-0.196793	6.42106	-3.73988	0.000427425	0.00570336	-0.271269
ENSRNOG00000024779	Polr2b	-1.14628	-0.196956	6.36286	-3.0038	0.00394851	0.0285939	-2.31467
ENSRNOG00000009749	Wdr45	-1.14686	-0.197684	5.88077	-3.10816	0.00292902	0.0230388	-2.0267
ENSRNOG00000052429	Stard3nl	-1.14711	-0.198003	4.89829	-3.07646	0.00320914	0.024705	-2.03481
ENSRNOG00000055572	Idh3g	-1.14795	-0.199062	6.81439	-3.43247	0.00111682	0.0115094	-1.16407
ENSRNOG00000006652	Ddx1	-1.14805	-0.19919	6.67302	-3.23657	0.00201228	0.0177394	-1.70503
ENSRNOG00000021638	Eef1d	-1.14811	-0.199258	6.88886	-2.99759	0.00401855	0.0289117	-2.33557
ENSRNOG00000012650	Mrpl3	-1.14823	-0.199412	5.65196	-3.44981	0.00105914	0.011056	-1.08433
ENSRNOG00000032436	Tmod3	-1.14863	-0.199917	6.87529	-2.82561	0.00648449	0.0409628	-2.76737
ENSRNOG00000003858	Atp6ap2	-1.14912	-0.200527	6.62655	-2.75517	0.00785007	0.0469638	-2.93832
ENSRNOG00000010882	Sptlc1	-1.15069	-0.202502	6.53004	-3.5297	0.000828096	0.0093379	-0.886041
ENSRNOG00000003625	Ubxn4	-1.15091	-0.202779	6.93869	-3.81357	0.000337432	0.00485347	-0.053636
ENSRNOG00000017029	Snx1	-1.15124	-0.203186	6.9769	-4.52162	3.13114e-05	0.000897895	2.17853
ENSRNOG00000018128	Unc50	-1.15136	-0.203337	5.51775	-3.13234	0.00273096	0.0219114	-1.94149
ENSRNOG00000042114	Erich1	-1.15215	-0.204324	3.78234	-3.24634	0.00195497	0.017434	-1.46544
ENSRNOG00000008892	Parp2	-1.15238	-0.204612	5.22136	-3.5365	0.00081082	0.00919156	-0.808585
ENSRNOG00000010895	Tmem30a	-1.15263	-0.204928	6.82546	-2.81532	0.00666933	0.0417874	-2.79276
ENSRNOG00000005083	Rtfdc1	-1.15272	-0.205048	6.67101	-3.48854	0.000940389	0.0101345	-1.00486
ENSRNOG00000002546	Rchy1	-1.1534	-0.205893	5.6578	-2.79813	0.00698886	0.0431371	-2.80069
ENSRNOG00000006500	Snf8	-1.15352	-0.206045	6.09186	-3.07088	0.00326102	0.0249384	-2.13289
ENSRNOG00000000881	Mmgt1	-1.15354	-0.206074	5.32179	-2.84661	0.006122	0.039225	-2.65655
ENSRNOG00000031453	Manbal	-1.15366	-0.206214	5.1732	-2.87219	0.00570564	0.0371914	-2.57443
ENSRNOG00000012947	Metap1	-1.15369	-0.206252	6.42048	-3.9185	0.000240047	0.00378063	0.266653
ENSRNOG00000027039	Mrpl22	-1.154	-0.206641	4.34213	-2.7861	0.00722082	0.0439975	-2.69659
ENSRNOG00000009658	Rnf19a	-1.15484	-0.207696	6.2424	-2.91128	0.00511987	0.0344286	-2.54683
ENSRNOG00000016834	Wdr37	-1.15488	-0.207749	4.96326	-2.81225	0.00672532	0.041998	-2.7105
ENSRNOG00000020330	Wdr47	-1.15601	-0.209153	4.29634	-2.98279	0.00419015	0.0298003	-2.20579
ENSRNOG00000009781	Dync1i2	-1.15636	-0.20959	7.20275	-3.20496	0.00220886	0.01882	-1.7874
ENSRNOG00000018590	Drg1	-1.15662	-0.209911	5.24114	-2.87816	0.0056124	0.0368336	-2.57117
ENSRNOG00000001185	RGD1311899	-1.15741	-0.2109	5.84511	-2.77336	0.00747421	0.0452592	-2.87044
ENSRNOG00000026900	Ppil2	-1.15756	-0.211085	5.79269	-3.49217	0.000929927	0.0100595	-0.971247
ENSRNOG00000011804	Stx12	-1.15777	-0.211354	6.65876	-3.51837	0.000857672	0.00956461	-0.919767
ENSRNOG00000002094	Atg3	-1.15781	-0.211393	6.01572	-3.68065	0.000516021	0.00657602	-0.435251
ENSRNOG00000018671	Commd4	-1.15792	-0.211539	5.90183	-2.79747	0.00700143	0.0431815	-2.81333
ENSRNOG00000007862	Acat1	-1.15871	-0.21252	7.64226	-2.85119	0.00604541	0.038842	-2.69274
ENSRNOG00000004996	Zcrb1	-1.15888	-0.212733	4.8035	-2.82201	0.00654863	0.041239	-2.66345
ENSRNOG00000005916	Ppm1a	-1.15907	-0.212967	6.63745	-2.79179	0.00711026	0.0435537	-2.84968
ENSRNOG00000000610	Cisd1	-1.15976	-0.213832	6.26274	-2.7252	0.00850762	0.0496119	-3.00446
ENSRNOG00000013553	Ngrn	-1.15991	-0.214011	5.66511	-3.604	0.000656941	0.00786334	-0.644117
ENSRNOG00000017858	Tsr3	-1.16052	-0.21477	4.31293	-2.80196	0.00691644	0.0428374	-2.65193
ENSRNOG00000004130	Anapc4	-1.16089	-0.215228	6.06276	-3.04025	0.0035597	0.0264774	-2.21291
ENSRNOG00000015097	Kcmf1	-1.16096	-0.215318	6.27679	-4.12198	0.000122503	0.00232066	0.898553
ENSRNOG00000007988	Timm22	-1.16112	-0.215514	4.62349	-3.78237	0.000373067	0.00518349	-0.0428237
ENSRNOG00000011745	Psma1	-1.16163	-0.216156	6.48441	-3.66097	0.000549159	0.00688964	-0.505158
ENSRNOG00000012638	Ciao1	-1.16169	-0.216228	4.87767	-2.90746	0.00517462	0.0347245	-2.46525
ENSRNOG00000015528	Pja2	-1.16186	-0.216433	7.31689	-2.80359	0.00688577	0.0426638	-2.81619
ENSRNOG00000008017	Cdk5	-1.16193	-0.216529	4.99921	-3.45234	0.00105097	0.0110134	-1.02929
ENSRNOG00000003797	Mrps7	-1.16272	-0.217498	5.21054	-3.03307	0.00363332	0.0268946	-2.17659
ENSRNOG00000006593	Grpel1	-1.16361	-0.218611	5.69581	-2.76219	0.00770306	0.0462556	-2.88885
ENSRNOG00000004755	Commd9	-1.1638	-0.218842	5.21981	-3.23614	0.00201483	0.0177522	-1.64121
ENSRNOG00000016001	Chmp1a	-1.16421	-0.219355	7.75063	-2.88462	0.00551304	0.036302	-2.60749
ENSRNOG00000016399	RGD1359127	-1.16433	-0.219497	4.91073	-3.07439	0.00322832	0.0247821	-2.03965
ENSRNOG00000020753	Bnip1	-1.16443	-0.219619	4.35872	-3.25264	0.00191878	0.0171681	-1.51785
ENSRNOG00000045647	Hax1	-1.16506	-0.220408	5.30012	-2.96507	0.00440469	0.0309593	-2.35835
ENSRNOG00000016383	Commd3	-1.16513	-0.220496	5.94022	-2.82721	0.00645612	0.0408665	-2.74364
ENSRNOG00000004220	Ebag9	-1.16527	-0.220662	5.69936	-3.37238	0.00134055	0.0131764	-1.30496
ENSRNOG00000019165	Mrpl51	-1.16528	-0.220672	5.4307	-3.15289	0.0025725	0.0209944	-1.88288
ENSRNOG00000037627	Trappc1	-1.16552	-0.220968	5.28432	-2.92772	0.00489055	0.0333871	-2.45058
ENSRNOG00000003837	Mif4gd	-1.1661	-0.221686	5.72888	-2.99817	0.0040119	0.0289025	-2.30247
ENSRNOG00000054782	Ppp3cb	-1.16615	-0.221758	5.90188	-3.07712	0.00320312	0.0246943	-2.11031
ENSRNOG00000001060	Snrnp35	-1.16619	-0.2218	5.12542	-3.51349	0.000870695	0.00964621	-0.865995
ENSRNOG00000000549	Tspyl1	-1.16645	-0.222124	6.2021	-3.34195	0.00146947	0.0140255	-1.4077
ENSRNOG00000019772	Dnpep	-1.16649	-0.222169	7.27833	-3.63225	0.000601184	0.00733172	-0.587995
ENSRNOG00000003822	Slu7	-1.16679	-0.222541	6.43458	-3.4428	0.00108213	0.0112595	-1.13192
ENSRNOG00000022245	Msantd4	-1.16738	-0.223279	6.09791	-3.04026	0.0035596	0.0264774	-2.21502
ENSRNOG00000010912	Mrps25	-1.16757	-0.223509	4.6685	-2.8737	0.00568188	0.037136	-2.52189
ENSRNOG00000007316	Idh3b	-1.16795	-0.223982	7.40391	-3.38527	0.00128926	0.0127725	-1.29013
ENSRNOG00000021223	Ptpra	-1.16805	-0.224096	6.25992	-4.66168	1.91796e-05	0.000623589	2.64654
ENSRNOG00000018547	Mrpl46	-1.16837	-0.224493	4.34822	-3.35024	0.00143325	0.0137447	-1.24574
ENSRNOG00000043069	Sec22a	-1.16851	-0.224667	4.60546	-3.66543	0.000541462	0.00682305	-0.391219
ENSRNOG00000012684	Bloc1s2	-1.16867	-0.224872	4.76389	-2.84156	0.00620743	0.0396466	-2.61524
ENSRNOG00000015122	Tpd52l2	-1.1696	-0.226016	5.36341	-3.72474	0.000448579	0.00592204	-0.27253
ENSRNOG00000025383	Pdha1	-1.16969	-0.226126	7.60039	-3.01632	0.0038107	0.0278503	-2.27697
ENSRNOG00000000322	Atg5	-1.17018	-0.226726	5.1774	-3.5806	0.000706817	0.00829445	-0.679379
ENSRNOG00000060956	Zfp706	-1.17033	-0.226916	7.06719	-2.79705	0.00700933	0.0431815	-2.836
ENSRNOG00000007136	Anxa7	-1.17063	-0.227288	7.37744	-3.30482	0.00164264	0.0152502	-1.51376
ENSRNOG00000008604	Nsfl1c	-1.17072	-0.227392	6.30146	-3.43309	0.0011147	0.0114949	-1.15556
ENSRNOG00000059911	AABR07026294.1	-1.17076	-0.227448	4.51164	-3.05949	0.00336927	0.0254649	-2.03852
ENSRNOG00000013751	Plpbp	-1.17079	-0.227477	5.13924	-3.02052	0.00376545	0.0276389	-2.20219
ENSRNOG00000022860	Swi5	-1.17237	-0.229423	6.52292	-3.09238	0.00306551	0.0238955	-2.08748
ENSRNOG00000012297	Marchf8	-1.17251	-0.229598	7.56793	-2.96724	0.00437787	0.0308244	-2.40324
ENSRNOG00000007979	Phospho2	-1.17276	-0.229905	5.05595	-3.14661	0.00261996	0.021253	-1.86941
ENSRNOG00000002194	Coq2	-1.17289	-0.230071	5.46187	-4.13019	0.000119182	0.00227643	0.95528
ENSRNOG00000006180	Pum2	-1.17293	-0.230121	8.06487	-3.03561	0.00360713	0.0267612	-2.2153
ENSRNOG00000039551	Rdh14	-1.17305	-0.230266	4.05985	-2.73144	0.00836665	0.0491267	-2.78893
ENSRNOG00000013631	Slc31a2	-1.17339	-0.230688	3.66792	-2.97524	0.00428034	0.0303094	-2.14798
ENSRNOG00000005346	Tmem128	-1.17353	-0.23086	5.78072	-2.72681	0.00847121	0.0494731	-2.97866
ENSRNOG00000007874	Tamm41	-1.17373	-0.2311	4.14757	-3.49658	0.000917368	0.0099756	-0.82459
ENSRNOG00000052247	Manba	-1.17387	-0.23127	5.7632	-2.77116	0.00751869	0.045406	-2.87101
ENSRNOG00000006636	Otud6b	-1.17413	-0.231593	4.86967	-3.10823	0.00292845	0.0230388	-1.95237
ENSRNOG00000001886	Dgcr8	-1.17413	-0.231596	5.79356	-3.0883	0.00310169	0.0240963	-2.07478
ENSRNOG00000014588	Dbr1	-1.17418	-0.231658	4.4105	-3.68771	0.000504596	0.00649186	-0.302856
ENSRNOG00000002695	Tfb2m	-1.17458	-0.232141	4.61784	-3.0686	0.00328239	0.0250071	-2.02945
ENSRNOG00000021359	Mtfr1	-1.17478	-0.23239	3.93974	-2.88608	0.0054907	0.0361845	-2.40413
ENSRNOG00000008696	RGD1563365	-1.17479	-0.232408	3.83796	-2.74594	0.00804753	0.0477913	-2.72789
ENSRNOG00000018053	Fech	-1.17486	-0.232487	5.40003	-3.23286	0.00203449	0.0178573	-1.66417
ENSRNOG00000015250	Mettl14	-1.17537	-0.233109	5.94129	-3.16405	0.00249013	0.020464	-1.88171
ENSRNOG00000017585	Abt1	-1.17542	-0.233174	4.44658	-3.47423	0.000982715	0.0104747	-0.913938
ENSRNOG00000001058	Timm44	-1.17547	-0.233243	6.21024	-4.44527	4.0799e-05	0.00108059	1.93391
ENSRNOG00000057813	AABR07063281.1	-1.17551	-0.233291	4.9878	-3.91658	0.000241556	0.00379856	0.328145
ENSRNOG00000005157	Rbbp7	-1.17555	-0.233339	6.93846	-3.35949	0.00139382	0.0135335	-1.36758
ENSRNOG00000011294	Usp33	-1.17588	-0.233741	6.746	-3.06901	0.00327853	0.0249895	-2.15052
ENSRNOG00000050410	Snrpd3	-1.17595	-0.233826	6.07005	-2.93393	0.00480645	0.03304	-2.4832
ENSRNOG00000014155	Spart	-1.17604	-0.233932	5.05526	-3.48139	0.000961322	0.0102942	-0.949765
ENSRNOG00000002569	Mrps14	-1.17617	-0.234093	4.9467	-2.8859	0.00549346	0.0361879	-2.53027
ENSRNOG00000019940	Ssr2	-1.17638	-0.23435	6.74073	-2.9119	0.00511106	0.0343837	-2.55274
ENSRNOG00000008410	Cep63	-1.1764	-0.234374	5.43176	-4.32142	6.24299e-05	0.00146881	1.56011
ENSRNOG00000052620	Rack1	-1.17645	-0.234435	9.7061	-3.23819	0.00200268	0.0176998	-1.63013
ENSRNOG00000061582	Scamp1	-1.17648	-0.234483	7.57666	-2.91587	0.00505482	0.0342022	-2.53202
ENSRNOG00000009934	Emc3	-1.17683	-0.234904	6.1934	-3.98789	0.000191183	0.00319807	0.484304
ENSRNOG00000049876	Prkar1a	-1.17688	-0.234966	7.38348	-4.28979	6.95365e-05	0.00158371	1.42998
ENSRNOG00000014459	Phax	-1.177	-0.235117	5.01981	-4.42953	4.30773e-05	0.00112272	1.93294
ENSRNOG00000001489	Tbp	-1.17702	-0.235145	4.02682	-3.14739	0.00261404	0.0212263	-1.74839
ENSRNOG00000061012	Kat5	-1.17705	-0.235175	5.68193	-4.07657	0.000142537	0.00260255	0.776995
ENSRNOG00000018809	Psmd5	-1.17757	-0.235807	5.97324	-4.1983	9.48051e-05	0.00192215	1.14676
ENSRNOG00000006399	Synj2bp	-1.17759	-0.235842	6.86917	-3.18846	0.00231848	0.019462	-1.83452
ENSRNOG00000047115	Cox16	-1.17779	-0.23608	4.48244	-2.84241	0.00619285	0.0395704	-2.57818
ENSRNOG00000003724	Mrpl27	-1.17787	-0.236186	4.69776	-2.78674	0.00720828	0.0439542	-2.73413
ENSRNOG00000002632	Naca	-1.17803	-0.236378	9.03695	-3.54271	0.000795337	0.00904423	-0.804403
ENSRNOG00000015145	Ppp6c	-1.17818	-0.236561	5.78126	-4.06781	0.000146755	0.00265038	0.745036
ENSRNOG00000030216	Abcg3l1	-1.17905	-0.237628	3.44816	-2.83759	0.00627531	0.0399695	-2.46511
ENSRNOG00000011528	Alg14	-1.17952	-0.238196	4.64506	-2.88797	0.00546206	0.0360545	-2.48558
ENSRNOG00000015090	Nubp2	-1.17961	-0.238307	5.426	-4.07824	0.00014175	0.00259992	0.798183
ENSRNOG00000003816	Tada1	-1.18029	-0.23914	5.44513	-3.54283	0.000795046	0.00904423	-0.807697
ENSRNOG00000012602	Recql	-1.18031	-0.239161	5.66498	-3.5594	0.000755123	0.00870952	-0.772717
ENSRNOG00000046345	Rpn1	-1.18055	-0.239464	8.20285	-2.89437	0.00536614	0.0355229	-2.57058
ENSRNOG00000000157	Atg12	-1.18091	-0.239897	6.20018	-3.42236	0.00115181	0.0117649	-1.18458
ENSRNOG00000010482	Impa1	-1.18105	-0.240069	6.67863	-2.92187	0.00497102	0.0337309	-2.52755
ENSRNOG00000053961	Med9	-1.18117	-0.240215	4.60657	-3.09308	0.00305932	0.0238784	-1.95938
ENSRNOG00000021042	Psmd4	-1.182	-0.241224	6.50109	-3.56358	0.000745363	0.00862851	-0.788141
ENSRNOG00000014743	Hagh	-1.18228	-0.241576	4.4909	-3.66844	0.000536348	0.00677626	-0.365167
ENSRNOG00000000546	Nt5dc1	-1.1825	-0.241842	5.09395	-2.99485	0.00404976	0.0290587	-2.26938
ENSRNOG00000005426	Snupn	-1.18259	-0.241953	4.05772	-3.68523	0.00050859	0.00652842	-0.279698
ENSRNOG00000054514	Mkln1	-1.18267	-0.242049	5.90347	-4.23562	8.35738e-05	0.00177927	1.2667
ENSRNOG00000018662	Amacr	-1.18283	-0.242239	3.79007	-2.92094	0.00498393	0.0337777	-2.29925
ENSRNOG00000010434	Dync1li1	-1.18304	-0.242498	5.86908	-4.56228	2.71749e-05	0.000805639	2.3258
ENSRNOG00000000493	Snrpc	-1.18382	-0.24345	4.35343	-3.26657	0.00184107	0.0166142	-1.47323
ENSRNOG00000001050	Eif2ak1	-1.18406	-0.243748	7.07944	-2.84628	0.00612752	0.0392448	-2.71523
ENSRNOG00000018456	LOC100911664	-1.18417	-0.243882	7.66584	-2.91575	0.00505656	0.0342022	-2.53114
ENSRNOG00000004967	Snrpb2	-1.18477	-0.244604	5.53574	-2.74845	0.00799329	0.0475565	-2.91195
ENSRNOG00000004387	Utp23	-1.18483	-0.244683	3.41319	-3.23985	0.00199284	0.0176506	-1.44415
ENSRNOG00000049952	Gucd1	-1.18487	-0.24473	5.44358	-2.91748	0.00503221	0.034066	-2.48723
ENSRNOG00000056223	Tfb1m	-1.185	-0.244892	3.68348	-2.8696	0.00574662	0.0374434	-2.41381
ENSRNOG00000014857	RGD1560065	-1.18517	-0.245088	4.55461	-3.43527	0.0011073	0.0114359	-1.03349
ENSRNOG00000048309	Uqcc1	-1.18541	-0.245386	5.47202	-3.8228	0.000327539	0.00475108	0.0119178
ENSRNOG00000011029	Sec11a	-1.18618	-0.24632	6.29726	-4.31032	6.48388e-05	0.00150536	1.49656
ENSRNOG00000004103	Trappc6b	-1.18626	-0.246417	5.18382	-2.98455	0.00416936	0.0296665	-2.29958
ENSRNOG00000006913	Rpain	-1.18644	-0.246643	3.74863	-3.50613	0.000890718	0.0098163	-0.761406
ENSRNOG00000011904	Trappc4	-1.18662	-0.246855	4.91168	-3.24516	0.00196177	0.0174561	-1.58569
ENSRNOG00000049686	Mrpl40	-1.18668	-0.246929	4.48479	-3.50654	0.000889604	0.00981236	-0.827126
ENSRNOG00000014415	Hsbp1	-1.18774	-0.248223	6.87799	-4.24615	8.06473e-05	0.00173526	1.28676
ENSRNOG00000008035	Cinp	-1.18786	-0.248365	4.27358	-3.37855	0.00131577	0.0129836	-1.16335
ENSRNOG00000020351	Vps4a	-1.18798	-0.24851	6.12445	-4.81517	1.11382e-05	0.00042052	3.16321
ENSRNOG00000003177	Mat2b	-1.188	-0.248535	7.00217	-3.24578	0.00195818	0.0174466	-1.67921
ENSRNOG00000014284	Elof1	-1.18821	-0.248792	5.2359	-2.96139	0.00445046	0.0311995	-2.35862
ENSRNOG00000009296	Snapc1	-1.1883	-0.248898	3.43418	-3.51865	0.000856919	0.00956281	-0.698675
ENSRNOG00000009512	Esd	-1.18927	-0.250074	6.30808	-2.72981	0.00840326	0.0492343	-2.99372
ENSRNOG00000016269	Rpl7l1	-1.1896	-0.250474	5.85135	-3.13238	0.00273064	0.0219114	-1.96189
ENSRNOG00000004864	Prpf40a	-1.18963	-0.250519	6.73379	-3.19401	0.00228105	0.0192731	-1.81956
ENSRNOG00000011678	Wbp4	-1.19021	-0.251217	6.15659	-3.16392	0.00249104	0.020464	-1.89004
ENSRNOG00000021233	Itpa	-1.19032	-0.251355	5.80085	-4.04841	0.000156519	0.00279469	0.683662
ENSRNOG00000015325	Pigf	-1.19046	-0.251515	4.59472	-3.18474	0.00234392	0.0196246	-1.72352
ENSRNOG00000027408	Ppid	-1.1907	-0.251808	5.59281	-2.73744	0.00823321	0.0485904	-2.93931
ENSRNOG00000012692	Riok2	-1.19078	-0.251902	4.51756	-3.13941	0.00267542	0.0215622	-1.83418
ENSRNOG00000010967	Cdc37l1	-1.19138	-0.252639	5.7301	-3.77223	0.000385406	0.00530024	-0.154191
ENSRNOG00000011414	Psmc3	-1.19278	-0.254334	7.2972	-4.71164	1.60816e-05	0.000549393	2.81063
ENSRNOG00000043189	Trub2	-1.19288	-0.254444	4.85752	-3.56355	0.00074543	0.00862851	-0.704338
ENSRNOG00000015375	Lsm1	-1.19303	-0.254631	3.61288	-3.39553	0.00124975	0.0124659	-1.05112
ENSRNOG00000055756	Bcap31	-1.19317	-0.254794	6.88076	-3.61903	0.000626694	0.00759126	-0.629241
ENSRNOG00000003951	Psmc1	-1.19327	-0.25492	6.85507	-4.79807	1.18372e-05	0.000433737	3.09854
ENSRNOG00000019048	Sod2	-1.19335	-0.25502	6.82955	-4.07685	0.000142405	0.00260255	0.752899
ENSRNOG00000039994	Upf3b	-1.19341	-0.255095	6.283	-2.9728	0.00430985	0.030465	-2.39275
ENSRNOG00000018708	Ppp1ca	-1.19354	-0.255246	7.9541	-3.861	0.000289458	0.00434112	0.104394
ENSRNOG00000006432	Trnt1	-1.1936	-0.255315	5.37615	-2.9602	0.00446539	0.03125	-2.37704
ENSRNOG00000028155	Dnaaf2	-1.19408	-0.255904	4.16107	-3.51878	0.000856568	0.00956281	-0.762952
ENSRNOG00000005249	Snx6	-1.19427	-0.25613	6.30448	-3.45395	0.0010458	0.0109663	-1.09776
ENSRNOG00000038012	Commd6	-1.1943	-0.256163	4.63112	-3.39241	0.00126163	0.0125534	-1.16003
ENSRNOG00000053456	Lage3	-1.19447	-0.256367	5.28881	-3.35933	0.00139447	0.0135335	-1.30924
ENSRNOG00000005753	LOC108349244	-1.19503	-0.257044	3.83077	-2.78556	0.0072313	0.0440281	-2.63601
ENSRNOG00000012085	Isca2	-1.1951	-0.257132	4.83178	-3.1938	0.00228249	0.0192731	-1.71484
ENSRNOG00000006467	Eif2b2	-1.19515	-0.257188	5.4029	-4.1752	0.000102477	0.00204941	1.09869
ENSRNOG00000004474	Klhdc2	-1.19555	-0.257677	5.71783	-4.25032	7.9515e-05	0.00171318	1.32185
ENSRNOG00000000657	Nek7	-1.19586	-0.258051	5.16748	-2.90079	0.00527141	0.0351116	-2.50571
ENSRNOG00000049819	Dnajc19	-1.1959	-0.2581	4.88071	-2.93489	0.00479366	0.0329977	-2.39059
ENSRNOG00000009689	Api5	-1.19603	-0.258252	7.0999	-3.38698	0.00128261	0.0127152	-1.28981
ENSRNOG00000019908	Lamtor2	-1.19614	-0.258384	6.52764	-3.17642	0.00240172	0.0199432	-1.86451
ENSRNOG00000009255	Timm29	-1.19622	-0.258485	6.09497	-3.82723	0.000322884	0.00471023	-0.000137895
ENSRNOG00000009310	Nmd3	-1.19629	-0.258561	4.9984	-3.16598	0.00247617	0.0203626	-1.81257
ENSRNOG00000017829	Ssu72	-1.19668	-0.259035	6.1206	-3.1843	0.00234694	0.0196396	-1.83427
ENSRNOG00000012089	Cstf3	-1.19668	-0.259038	4.95509	-3.47434	0.000982385	0.0104747	-0.964333
ENSRNOG00000053557	LOC102553386	-1.19676	-0.259132	3.20801	-2.87247	0.00570125	0.0371777	-2.34863
ENSRNOG00000022466	LOC100361898	-1.1968	-0.259181	4.25102	-2.93599	0.00477895	0.0329169	-2.31966
ENSRNOG00000021379	Txnl4b	-1.19719	-0.259647	4.36824	-3.11696	0.00285541	0.0226512	-1.87119
ENSRNOG00000022347	Atpsckmt	-1.1972	-0.25966	4.2372	-4.01348	0.000175704	0.00301916	0.678966
ENSRNOG00000008850	Ttc5	-1.1974	-0.25991	5.66074	-4.35501	5.5654e-05	0.00136259	1.66054
ENSRNOG00000036934	Abhd12	-1.19747	-0.25999	6.11747	-3.07047	0.00326484	0.024944	-2.13437
ENSRNOG00000028783	Wdr35	-1.19788	-0.260478	4.03388	-3.05169	0.00344533	0.0258464	-1.99929
ENSRNOG00000010090	Ccdc174	-1.19818	-0.260849	3.99993	-2.80481	0.00686308	0.0425558	-2.60712
ENSRNOG00000007739	Rars1	-1.19825	-0.260926	6.79931	-3.52645	0.000836478	0.00939962	-0.896643
ENSRNOG00000020206	Ctsd	-1.19829	-0.260983	8.52228	-3.29499	0.00169159	0.0155752	-1.51189
ENSRNOG00000000133	Txndc15	-1.1983	-0.26099	4.90915	-3.06667	0.00330059	0.0250984	-2.06069
ENSRNOG00000007701	Thoc7	-1.19863	-0.261392	5.48907	-3.70805	0.000473049	0.00616949	-0.331053
ENSRNOG00000011384	Aimp1	-1.19939	-0.262302	5.1701	-4.32947	6.07353e-05	0.00145181	1.60379
ENSRNOG00000007671	Smu1	-1.19979	-0.262788	6.21094	-4.11612	0.000124925	0.00235825	0.882385
ENSRNOG00000014575	Rtca	-1.20023	-0.263309	5.25742	-3.58401	0.000699337	0.00823058	-0.67509
ENSRNOG00000006539	Pex16	-1.20024	-0.263328	5.14198	-3.55157	0.000773736	0.00885467	-0.759992
ENSRNOG00000012564	RGD1564541	-1.20058	-0.263726	4.74882	-3.35587	0.00140912	0.0136185	-1.27309
ENSRNOG00000043105	Lyrm2	-1.2006	-0.263755	4.96715	-3.45142	0.00105393	0.0110269	-1.02623
ENSRNOG00000049505	Nup43	-1.20061	-0.263764	3.13211	-2.85547	0.00597476	0.0385106	-2.38021
ENSRNOG00000012788	Clns1a	-1.20079	-0.263979	5.49734	-4.25693	7.77513e-05	0.00169096	1.35382
ENSRNOG00000045605	Uxs1	-1.20087	-0.264076	5.3987	-3.93645	0.000226362	0.00361799	0.361245
ENSRNOG00000007972	Rbbp9	-1.20109	-0.264343	4.81286	-3.75185	0.000411396	0.00553518	-0.154042
ENSRNOG00000019655	Atp6v0b	-1.20112	-0.264381	6.30762	-3.20735	0.00219337	0.018723	-1.77795
ENSRNOG00000016265	Acsl5	-1.20132	-0.264615	7.01958	-3.76652	0.000392518	0.00536262	-0.193506
ENSRNOG00000012760	Chtop	-1.20132	-0.264624	7.2758	-4.99121	5.927e-06	0.000263116	3.75669
ENSRNOG00000004183	Ccdc59	-1.20184	-0.265249	4.00227	-3.45619	0.00103865	0.0109197	-0.923874
ENSRNOG00000024601	Taf11	-1.20214	-0.265601	4.35377	-4.25939	7.71067e-05	0.0016857	1.43057
ENSRNOG00000030055	Vamp3	-1.20224	-0.265727	6.63437	-3.75738	0.000404171	0.00547289	-0.221316
ENSRNOG00000000576	Anapc16	-1.20234	-0.265843	4.88014	-4.16248	0.000106952	0.00211793	1.09314
ENSRNOG00000017144	Mea1	-1.20268	-0.266256	6.19221	-2.87804	0.00561428	0.0368336	-2.62688
ENSRNOG00000019456	Kars	-1.20276	-0.266345	7.48773	-4.95643	6.71777e-06	0.000292369	3.63994
ENSRNOG00000003117	Psmd12	-1.20277	-0.266356	6.06382	-4.67003	1.86245e-05	0.000612939	2.67745
ENSRNOG00000008580	Nbn	-1.20287	-0.266482	5.54617	-2.95722	0.00450289	0.0314579	-2.39679
ENSRNOG00000060793	Eif2s3	-1.20347	-0.267195	8.5147	-3.446	0.00107159	0.0111643	-1.09318
ENSRNOG00000008566	Mrpl15	-1.20354	-0.267289	6.17206	-3.03732	0.00358966	0.0266585	-2.22375
ENSRNOG00000020771	Sap18	-1.20364	-0.267404	3.72419	-2.8991	0.00529617	0.0352329	-2.33846
ENSRNOG00000022289	Aip	-1.2037	-0.26747	5.68547	-3.8864	0.000266529	0.00409396	0.197507
ENSRNOG00000046227	Tprg1l	-1.20372	-0.267495	6.17257	-4.2562	7.79456e-05	0.00169122	1.3278
ENSRNOG00000004751	Jkamp	-1.2038	-0.267601	4.82678	-4.16626	0.000105602	0.00209509	1.10846
ENSRNOG00000006143	Ngly1	-1.20385	-0.267659	6.84028	-3.30242	0.00165449	0.0153378	-1.52523
ENSRNOG00000006865	Laptm4a	-1.20397	-0.267799	8.5825	-3.25275	0.00191819	0.0171681	-1.62587
ENSRNOG00000049110	Dpm2	-1.20433	-0.268227	4.67177	-3.05002	0.00346173	0.0259573	-2.07922
ENSRNOG00000000438	Rnf5	-1.20435	-0.268258	6.07599	-3.11517	0.00287029	0.0227135	-2.01513
ENSRNOG00000014564	Yipf5	-1.20448	-0.268408	6.26386	-3.82714	0.000322974	0.00471023	-0.00681025
ENSRNOG00000025936	Rpl6	-1.20454	-0.268488	9.64392	-3.48225	0.000958764	0.0102873	-0.957572
ENSRNOG00000015534	Cnep1r1	-1.20467	-0.268643	4.43759	-3.99269	0.000188183	0.00316754	0.600819
ENSRNOG00000019091	Wtap	-1.20494	-0.268959	6.68142	-3.78152	0.000374089	0.00519102	-0.149314
ENSRNOG00000009289	Galk2	-1.20515	-0.269217	5.77758	-4.31248	6.43628e-05	0.0015027	1.51731
ENSRNOG00000002764	Mettl16	-1.20542	-0.269535	4.68191	-3.05275	0.00343487	0.0257903	-2.06955
ENSRNOG00000001171	Coq5	-1.20549	-0.269618	4.33613	-3.79644	0.00035657	0.00502597	0.021032
ENSRNOG00000019875	Matr3	-1.20567	-0.269836	7.34671	-2.73204	0.00835337	0.0490666	-2.98773
ENSRNOG00000029415	RGD1565784	-1.20568	-0.269852	4.72966	-3.29519	0.00169059	0.0155748	-1.43721
ENSRNOG00000018904	Dtymk	-1.20596	-0.270176	5.63973	-3.16237	0.00250235	0.0205407	-1.8679
ENSRNOG00000017745	Cog4	-1.20604	-0.270281	6.87803	-4.31139	6.4604e-05	0.0015027	1.49558
ENSRNOG00000052990	Cers5	-1.20617	-0.270431	6.59368	-4.00024	0.000183552	0.00310969	0.515916
ENSRNOG00000007829	Lactb2	-1.20619	-0.270455	4.77638	-3.32318	0.00155473	0.0146063	-1.36882
ENSRNOG00000022472	Snap47	-1.20743	-0.271937	3.91228	-3.49121	0.000932696	0.0100812	-0.812883
ENSRNOG00000000996	Arpc1a	-1.20747	-0.271984	7.17472	-4.10015	0.000131768	0.00246156	0.827815
ENSRNOG00000056371	Pik3ca	-1.2077	-0.272267	7.0658	-3.45767	0.00103395	0.0108913	-1.09138
ENSRNOG00000001797	Umps	-1.20777	-0.27235	5.59065	-3.18374	0.00235077	0.0196473	-1.81027
ENSRNOG00000009020	Tsta3	-1.20781	-0.272389	7.42271	-3.55185	0.000773069	0.00885331	-0.81755
ENSRNOG00000025689	Abhd1	-1.20833	-0.273015	4.19403	-2.77977	0.00734576	0.0445943	-2.69309
ENSRNOG00000043204	Harbi1	-1.20846	-0.273167	4.81227	-3.11066	0.00290797	0.0229555	-1.94016
ENSRNOG00000032398	RGD1562136	-1.2086	-0.273332	6.50367	-3.23664	0.00201187	0.0177394	-1.70183
ENSRNOG00000013254	Dctn6	-1.20874	-0.273499	5.33502	-4.05667	0.000152286	0.00273726	0.734802
ENSRNOG00000013165	Bet1l	-1.20918	-0.274026	5.49133	-4.12566	0.000121002	0.00230303	0.940154
ENSRNOG00000002320	Commd8	-1.20953	-0.274446	5.3735	-4.50455	3.32248e-05	0.000932082	2.15691
ENSRNOG00000019973	Arl3	-1.20983	-0.27481	4.32343	-2.79879	0.00697623	0.0430921	-2.65939
ENSRNOG00000060229	Arf1	-1.21009	-0.275119	8.33748	-3.65589	0.000558041	0.00694179	-0.495891
ENSRNOG00000019087	Fam174a	-1.21049	-0.275597	3.89523	-3.60934	0.000646028	0.00777881	-0.480886
ENSRNOG00000019041	Psme1	-1.21059	-0.275706	7.02999	-2.76055	0.00773727	0.0464265	-2.92484
ENSRNOG00000000164	Lamp2	-1.2108	-0.275956	7.33046	-3.43162	0.00111972	0.0115173	-1.16107
ENSRNOG00000002835	Luc7l3	-1.2111	-0.276316	8.41013	-3.10894	0.00292243	0.0230359	-2.01427
ENSRNOG00000002903	Specc1	-1.21132	-0.276584	5.35378	-2.79699	0.00701047	0.0431815	-2.77964
ENSRNOG00000003794	Nmral1	-1.21133	-0.276595	2.96569	-3.19953	0.00224437	0.0190577	-1.51358
ENSRNOG00000009143	Lrrc57	-1.21143	-0.276709	3.87502	-3.18022	0.00237518	0.0197838	-1.65017
ENSRNOG00000008872	Tmem68	-1.21171	-0.27705	4.89158	-2.88716	0.00547442	0.0361066	-2.51385
ENSRNOG00000000613	Tfam	-1.21187	-0.277235	5.79218	-4.45896	3.89131e-05	0.00104451	1.99095
ENSRNOG00000012228	Skap2	-1.21204	-0.277437	6.19922	-3.81169	0.000339481	0.00486318	-0.0518335
ENSRNOG00000050519	Rhoa	-1.21211	-0.277524	9.33	-3.7533	0.000409482	0.00551402	-0.182481
ENSRNOG00000043328	Chmp2a	-1.21382	-0.279552	6.88301	-4.12648	0.000120672	0.00230217	0.908402
ENSRNOG00000017505	Npepo	-1.21408	-0.279865	3.55554	-2.74504	0.00806708	0.0478195	-2.69175
ENSRNOG00000017758	LOC361985	-1.21412	-0.279913	7.2126	-3.17367	0.00242108	0.0200031	-1.87109
ENSRNOG00000002840	Atp5f1b	-1.21416	-0.27996	10.8244	-3.15025	0.00259239	0.0210964	-1.82838
ENSRNOG00000015516	Cbwd1	-1.21416	-0.279964	4.23668	-2.93605	0.00477806	0.0329169	-2.3172
ENSRNOG00000028411	Pcnp	-1.21433	-0.280165	6.23476	-3.78959	0.000364514	0.00509091	-0.118779
ENSRNOG00000020643	Bub3	-1.21438	-0.280218	5.88182	-4.45595	3.93202e-05	0.00105021	1.97897
ENSRNOG00000004549	Dhx40	-1.21459	-0.280471	5.7905	-3.16152	0.00250856	0.0205661	-1.88067
ENSRNOG00000010706	Ccdc117	-1.21467	-0.28056	5.24886	-3.41333	0.00118392	0.0120431	-1.15564
ENSRNOG00000011519	Orc5	-1.21488	-0.280813	4.49925	-3.14102	0.00266294	0.0214937	-1.82179
ENSRNOG00000010659	Gabpb1	-1.21489	-0.280821	4.52676	-3.42319	0.00114888	0.0117573	-1.06466
ENSRNOG00000036678	Aspscr1	-1.21493	-0.280874	5.40745	-4.32882	6.08714e-05	0.00145291	1.588
ENSRNOG00000005285	Fbxo33	-1.21505	-0.281018	5.3402	-3.26882	0.00182879	0.0165461	-1.55835
ENSRNOG00000018647	Mrpl20	-1.21538	-0.281413	5.35873	-3.08612	0.00312127	0.0242134	-2.04953
ENSRNOG00000010540	Mrpl45	-1.2154	-0.281426	4.98088	-4.42329	4.40136e-05	0.00113795	1.91454
ENSRNOG00000017612	Vps35	-1.21565	-0.281732	7.2981	-3.11776	0.00284884	0.0226102	-2.01791
ENSRNOG00000038761	Hacd2	-1.21569	-0.281775	4.388	-4.6054	2.3371e-05	0.000716607	2.53531
ENSRNOG00000006206	Tmem106b	-1.21571	-0.281802	5.69288	-2.98511	0.00416286	0.0296464	-2.33542
ENSRNOG00000031656	Ccnh	-1.21625	-0.282437	4.229	-3.24764	0.00194742	0.0173762	-1.5114
ENSRNOG00000009282	Nub1	-1.21633	-0.282532	6.35104	-3.52766	0.000833342	0.00937742	-0.887907
ENSRNOG00000008643	Rars2	-1.2166	-0.282851	4.18694	-3.59436	0.000677067	0.00803284	-0.552718
ENSRNOG00000002563	Mcts1	-1.21667	-0.282935	5.22182	-3.33973	0.0014793	0.0141027	-1.36306
ENSRNOG00000022234	mrpl24	-1.21682	-0.283117	5.40778	-2.91538	0.00506182	0.0342177	-2.4878
ENSRNOG00000002039	Evi5	-1.21713	-0.283481	6.32385	-3.47234	0.000988422	0.0105286	-1.04644
ENSRNOG00000015239	Ginm1	-1.21735	-0.283738	6.53167	-3.21755	0.00212852	0.0184104	-1.75464
ENSRNOG00000004700	Nxt1	-1.2177	-0.284154	3.92685	-3.14914	0.00260076	0.0211397	-1.73272
ENSRNOG00000004300	Gtf2a1	-1.2178	-0.284281	5.9942	-2.72573	0.00849554	0.0495773	-2.9926
ENSRNOG00000017279	Tmem50a	-1.21811	-0.284649	6.64562	-4.53101	3.03045e-05	0.00087758	2.21001
ENSRNOG00000011448	Eri1	-1.21816	-0.284707	5.43183	-2.89643	0.00533549	0.0354049	-2.53843
ENSRNOG00000004846	Atp6v1c1	-1.21826	-0.284826	6.37898	-4.54475	2.88881e-05	0.000842603	2.2576
ENSRNOG00000018343	Isca1	-1.21849	-0.285099	7.09904	-3.64971	0.000569022	0.00704585	-0.538258
ENSRNOG00000022857	Wdr92	-1.21925	-0.285999	2.67182	-2.97023	0.00434112	0.0306458	-2.06622
ENSRNOG00000013190	Rnaset2	-1.21926	-0.286	6.40681	-3.50807	0.000885401	0.0097731	-0.944798
ENSRNOG00000005763	Arl1	-1.21957	-0.286371	7.17698	-3.4312	0.00112115	0.0115173	-1.16433
ENSRNOG00000020175	Rnf121	-1.21982	-0.286667	4.8809	-4.845	1.00145e-05	0.000389	3.30661
ENSRNOG00000009233	Ankrd49	-1.21983	-0.286679	4.95913	-3.83723	0.000312618	0.00460807	0.0907012
ENSRNOG00000003634	Zfp354a	-1.22054	-0.287515	2.96923	-3.06056	0.00335888	0.025434	-1.87141
ENSRNOG00000005710	Rbm7	-1.22054	-0.287524	5.7166	-4.11312	0.000126185	0.00237926	0.889322
ENSRNOG00000060979	Hspa13	-1.22067	-0.287673	5.91347	-3.71834	0.000457807	0.00602419	-0.319879
ENSRNOG00000008297	Oser1	-1.22101	-0.288071	5.63562	-3.01657	0.003808	0.0278432	-2.24833
ENSRNOG00000008063	Hibadh	-1.22111	-0.288191	7.07971	-3.39087	0.00126755	0.0125967	-1.27864
ENSRNOG00000000701	Iscu	-1.22124	-0.288352	6.09418	-3.44142	0.00108669	0.0112998	-1.1252
ENSRNOG00000022189	Htatip2	-1.22125	-0.288355	4.56931	-3.08704	0.00311298	0.0241723	-1.97376
ENSRNOG00000017359	Itm2c	-1.22127	-0.288376	7.88531	-3.91896	0.000239684	0.00377859	0.278413
ENSRNOG00000042523	Ube2d2	-1.22128	-0.288389	6.29724	-2.85949	0.00590899	0.0382086	-2.67774
ENSRNOG00000006844	Dnajc14	-1.22195	-0.289183	6.22985	-2.99138	0.00408976	0.0292806	-2.34246
ENSRNOG00000005623	Ankmy2	-1.22207	-0.289321	6.23447	-4.47819	3.64066e-05	0.0010005	2.04109
ENSRNOG00000017962	Serpinb6a	-1.22238	-0.289697	7.58029	-2.92239	0.00496387	0.0337022	-2.51603
ENSRNOG00000053943	Cops3	-1.2228	-0.290189	5.94922	-5.58719	6.65929e-07	5.9125e-05	5.84062
ENSRNOG00000000541	Glo1	-1.22362	-0.291159	6.47086	-4.22452	8.67736e-05	0.00180926	1.21986
ENSRNOG00000019247	Plekhj1	-1.22363	-0.291171	5.46273	-3.13961	0.00267386	0.0215604	-1.91446
ENSRNOG00000020232	Rit1	-1.22372	-0.291277	5.38634	-3.64122	0.000584448	0.00719276	-0.517157
ENSRNOG00000001420	Fis1	-1.22377	-0.291335	6.73385	-3.04089	0.00355327	0.0264595	-2.22296
ENSRNOG00000019455	Ap4b1	-1.22378	-0.291345	5.65343	-3.01314	0.00384522	0.0280392	-2.25835
ENSRNOG00000018610	Pde6d	-1.22388	-0.291465	4.46061	-3.80474	0.000347171	0.00492531	0.0363677
ENSRNOG00000017165	Akr1e2	-1.22447	-0.292157	3.95193	-3.09665	0.00302797	0.0236944	-1.88381
ENSRNOG00000011758	Fkbp7	-1.22447	-0.292161	3.67261	-2.97884	0.00423712	0.0300692	-2.14077
ENSRNOG00000004401	Mrpl13	-1.22462	-0.292331	4.9878	-3.93839	0.000224931	0.00360335	0.396811
ENSRNOG00000000895	Rabgef1	-1.2248	-0.292543	5.20904	-3.82287	0.000327457	0.00475108	0.029782
ENSRNOG00000058908	Hmgb1	-1.22488	-0.29264	4.09899	-2.87329	0.00568838	0.037136	-2.45091
ENSRNOG00000005765	Ap4s1	-1.225	-0.292783	3.99404	-3.8223	0.000328063	0.00475441	0.128058
ENSRNOG00000020751	Rdm1	-1.22518	-0.292998	4.42847	-3.46326	0.00101637	0.0107765	-0.946562
ENSRNOG00000011618	Mmaa	-1.22546	-0.293322	3.74784	-3.68516	0.000508687	0.00652842	-0.25141
ENSRNOG00000010855	Mrpl57	-1.2255	-0.293373	5.11338	-3.25881	0.00188398	0.0169129	-1.56683
ENSRNOG00000008523	Faf1	-1.22559	-0.293481	5.76561	-5.13227	3.55605e-06	0.000176264	4.25272
ENSRNOG00000001689	Arl6	-1.22592	-0.293865	3.20509	-3.12815	0.00276433	0.0220914	-1.71623
ENSRNOG00000051480	Fxr1	-1.22614	-0.294121	5.4291	-3.94688	0.000218761	0.00355272	0.392239
ENSRNOG00000003613	Mid1	-1.2263	-0.294306	5.12694	-3.50032	0.000906853	0.00991464	-0.909057
ENSRNOG00000027455	RGD1564804	-1.22675	-0.294842	4.00695	-3.73313	0.000436735	0.00579886	-0.135388
ENSRNOG00000019453	Rps5	-1.22697	-0.295099	9.07946	-3.97456	0.000199758	0.00330387	0.477367
ENSRNOG00000003048	Tiprl	-1.22702	-0.295154	5.18082	-3.39676	0.00124512	0.0124581	-1.20088
ENSRNOG00000012881	Fgl2	-1.22801	-0.29632	6.74469	-2.80749	0.00681309	0.0423596	-2.81112
ENSRNOG00000001559	Mtx2	-1.22803	-0.296346	5.30135	-4.13045	0.00011908	0.00227643	0.965243
ENSRNOG00000011555	Lrrc40	-1.22817	-0.29651	5.14421	-2.8424	0.00619305	0.0395704	-2.64993
ENSRNOG00000009325	Fuca1	-1.22886	-0.297326	7.78946	-3.35354	0.00141904	0.013676	-1.37052
ENSRNOG00000020941	Psenen	-1.22892	-0.297393	6.61456	-2.95369	0.00454776	0.0317029	-2.44555
ENSRNOG00000046644	Prelid3b	-1.22896	-0.297435	5.49159	-2.93336	0.00481409	0.03304	-2.45781
ENSRNOG00000000901	Crcp	-1.22899	-0.297476	4.7339	-3.39798	0.00124048	0.0124194	-1.15605
ENSRNOG00000036742	Uqcrc2	-1.229	-0.297484	8.34015	-3.56952	0.000731675	0.00851198	-0.745575
ENSRNOG00000030225	Clpx	-1.22962	-0.298208	6.28141	-4.15749	0.000108758	0.0021458	1.01087
ENSRNOG00000012121	Sdf2	-1.22967	-0.298266	7.13353	-3.82906	0.000320986	0.00468971	-0.00549935
ENSRNOG00000018021	Brix1	-1.22972	-0.298325	4.95833	-2.99144	0.00408909	0.0292806	-2.25895
ENSRNOG00000009745	Ppp3cc	-1.22978	-0.298397	5.12757	-2.72733	0.00845936	0.0494554	-2.92569
ENSRNOG00000002943	Mrpl55	-1.22996	-0.298613	4.42837	-3.01778	0.00379493	0.0277876	-2.13223
ENSRNOG00000003691	Tmed7	-1.23019	-0.298882	6.93406	-3.20253	0.00222472	0.0189306	-1.79591
ENSRNOG00000010125	Mtrex	-1.23034	-0.299058	6.09174	-3.27686	0.00178556	0.0162369	-1.58276
ENSRNOG00000032630	Mrps28	-1.23048	-0.299219	3.80322	-3.11401	0.00287987	0.0227782	-1.80719
ENSRNOG00000025310	Pop7	-1.23049	-0.299231	4.16929	-3.91569	0.000242258	0.00380432	0.389869
ENSRNOG00000006499	Cops5	-1.23075	-0.299539	5.74621	-5.2461	2.34719e-06	0.000135943	4.64743
ENSRNOG00000018795	Rpl18a	-1.231	-0.29983	9.54669	-2.86824	0.00576817	0.0375082	-2.59338
ENSRNOG00000006941	Thumpd3	-1.2311	-0.299945	5.50915	-3.06013	0.00336306	0.0254537	-2.13127
ENSRNOG00000000926	Mrps17	-1.23126	-0.300132	5.17853	-5.36375	1.52363e-06	0.000101771	5.07038
ENSRNOG00000018042	Mrpl48	-1.23128	-0.300156	5.44311	-3.17122	0.0024385	0.0201142	-1.83138
ENSRNOG00000016396	Fbxo11	-1.23139	-0.300288	6.25212	-3.63452	0.000596908	0.00729175	-0.577609
ENSRNOG00000007769	Marchf2	-1.2315	-0.300413	6.42468	-3.18911	0.0023141	0.0194559	-1.82857
ENSRNOG00000058914	Rbx1	-1.23157	-0.300502	5.43126	-4.08002	0.000140912	0.0025934	0.802742
ENSRNOG00000007174	Utp11	-1.23161	-0.300548	4.65723	-3.39458	0.00125339	0.0124944	-1.15729
ENSRNOG00000050960	AABR07040864.1	-1.23167	-0.300619	3.94746	-3.34599	0.00145169	0.0138722	-1.21939
ENSRNOG00000000473	Pfdn6	-1.23197	-0.300971	5.91197	-3.01087	0.00387006	0.0281442	-2.27816
ENSRNOG00000050849	Leprot	-1.23259	-0.301689	6.07983	-4.79681	1.18903e-05	0.000434697	3.102
ENSRNOG00000018914	Napg	-1.23279	-0.301923	6.03672	-4.2783	7.23103e-05	0.00162286	1.40063
ENSRNOG00000014208	Dctn3	-1.23287	-0.302016	5.29803	-5.05872	4.64398e-06	0.000216462	4.01423
ENSRNOG00000030120	Ormdl2	-1.23293	-0.302092	5.74264	-4.00466	0.0001809	0.00308676	0.551722
ENSRNOG00000051615	Hmgn2	-1.23318	-0.302378	7.05531	-3.53794	0.00080721	0.00915991	-0.862713
ENSRNOG00000003901	Cfap36	-1.23334	-0.302575	4.89575	-3.3321	0.00151365	0.0143455	-1.35124
ENSRNOG00000056374	AC097784.1	-1.23339	-0.302629	4.10073	-3.21893	0.00211987	0.0183628	-1.58082
ENSRNOG00000029197	Diablo	-1.23356	-0.302829	5.3056	-5.39545	1.35557e-06	9.44169e-05	5.17943
ENSRNOG00000015292	Cul2	-1.23375	-0.303049	5.08294	-4.09506	0.000134025	0.00248933	0.867857
ENSRNOG00000013877	Ttc23	-1.23404	-0.303386	4.07298	-2.90445	0.00521799	0.0349229	-2.38255
ENSRNOG00000001611	Rpl24	-1.23418	-0.303553	9.04951	-3.64559	0.000576451	0.00712691	-0.506845
ENSRNOG00000011553	Actl6a	-1.23455	-0.303987	5.21433	-3.49541	0.000920697	0.00999835	-0.922559
ENSRNOG00000019326	Cfdp1	-1.2348	-0.304273	5.58829	-4.49624	3.41977e-05	0.000952761	2.1225
ENSRNOG00000027444	Nubpl	-1.23525	-0.3048	3.21445	-3.35411	0.00141664	0.0136747	-1.12914
ENSRNOG00000006751	Psmd6	-1.23536	-0.304936	6.01147	-5.18925	2.88937e-06	0.000154467	4.44484
ENSRNOG00000043171	Hdhd2	-1.23546	-0.305048	5.22964	-3.22439	0.002086	0.0181633	-1.67313
ENSRNOG00000016459	Eif3j	-1.23568	-0.305301	6.77751	-3.22123	0.00210552	0.0183019	-1.74591
ENSRNOG00000001811	Fgfr1op2	-1.23578	-0.305417	6.5667	-5.10113	3.98207e-06	0.000193814	4.13326
ENSRNOG00000057372	Mettl6	-1.2359	-0.305565	4.64879	-4.91996	7.65807e-06	0.000323944	3.56635
ENSRNOG00000016532	Ino80c	-1.23594	-0.305608	5.53352	-3.15031	0.00259195	0.0210964	-1.89283
ENSRNOG00000017781	Dnajc7	-1.23629	-0.306015	7.35446	-3.53428	0.00081642	0.00923846	-0.868804
ENSRNOG00000006440	Ift27	-1.23679	-0.306602	3.12589	-3.27459	0.00179765	0.0163376	-1.32982
ENSRNOG00000000520	Srsf3	-1.2368	-0.30661	8.23748	-3.22266	0.00209666	0.0182444	-1.71718
ENSRNOG00000006763	Rbm18	-1.23689	-0.306718	5.62664	-5.17612	3.03113e-06	0.00015915	4.40812
ENSRNOG00000008090	Txndc12	-1.2372	-0.307082	5.89384	-3.14321	0.00264606	0.0213895	-1.93518
ENSRNOG00000048989	Larp7	-1.23745	-0.307367	5.08105	-3.5301	0.000827059	0.00933272	-0.81162
ENSRNOG00000008414	Bsg	-1.23799	-0.307996	9.38529	-2.7336	0.00831853	0.0489417	-2.92393
ENSRNOG00000013255	Dnajc8	-1.23807	-0.308094	6.23752	-4.84821	9.90044e-06	0.000386006	3.27313
ENSRNOG00000051450	Abracl	-1.2387	-0.308829	6.00285	-2.73633	0.00825785	0.0486824	-2.96322
ENSRNOG00000010768	Kpna4	-1.23923	-0.309444	6.10627	-3.52169	0.00084889	0.00948631	-0.898888
ENSRNOG00000046172	Sf3b6	-1.23944	-0.30969	4.4981	-2.8088	0.00678893	0.0422792	-2.65886
ENSRNOG00000033593	Osbpl9	-1.23953	-0.309793	6.69905	-5.36068	1.54094e-06	0.000101771	5.0357
ENSRNOG00000001106	Denr	-1.23972	-0.310016	4.97607	-3.15825	0.00253266	0.0207216	-1.82914
ENSRNOG00000003928	Tmco1	-1.23987	-0.31019	5.78942	-3.24958	0.00193629	0.0172865	-1.64398
ENSRNOG00000014331	Zfp810	-1.24004	-0.310383	5.37821	-4.29827	6.75575e-05	0.00155172	1.48871
ENSRNOG00000025592	Tspan31	-1.24028	-0.310661	5.55518	-3.3279	0.00153285	0.0144596	-1.41651
ENSRNOG00000055648	Haus7	-1.24045	-0.310868	4.45023	-3.99148	0.000188931	0.00317571	0.597458
ENSRNOG00000029574	Rps4x	-1.24057	-0.310999	8.38508	-4.236	8.34661e-05	0.00177927	1.27648
ENSRNOG00000018552	Slc25a38	-1.24076	-0.311225	4.76022	-4.03267	0.000164898	0.00289653	0.699903
ENSRNOG00000003206	Actr3	-1.24079	-0.311264	8.58476	-2.92711	0.0048989	0.0334014	-2.47725
ENSRNOG00000011329	Pkm	-1.24084	-0.311318	9.32864	-2.8478	0.0061019	0.0391272	-2.64923
ENSRNOG00000018510	Cdk7	-1.24106	-0.311573	4.85866	-4.50669	3.29794e-05	0.000929251	2.18923
ENSRNOG00000004844	Med30	-1.24133	-0.311888	3.88142	-3.19146	0.00229818	0.0193822	-1.61851
ENSRNOG00000052758	Fam49a	-1.24143	-0.311998	5.15243	-2.9348	0.00479476	0.0329977	-2.41514
ENSRNOG00000016416	Rnh1	-1.24146	-0.31204	6.7987	-4.12335	0.000121941	0.00231273	0.898748
ENSRNOG00000024603	Rps15	-1.24165	-0.312257	9.38958	-2.95277	0.00455955	0.0317303	-2.38696
ENSRNOG00000004345	Daam1	-1.2417	-0.312319	6.47603	-3.9435	0.000221193	0.00357425	0.343783
ENSRNOG00000018296	Anapc10	-1.2418	-0.312433	3.74547	-3.62493	0.00061519	0.00748559	-0.42417
ENSRNOG00000024363	Sertad1	-1.24195	-0.31261	4.96943	-3.04017	0.00356058	0.0264774	-2.1361
ENSRNOG00000015523	RGD1308147	-1.24224	-0.31294	4.29942	-3.93927	0.000224282	0.003603	0.44803
ENSRNOG00000007673	Ppig	-1.24254	-0.313288	7.1459	-3.66126	0.000548654	0.00688865	-0.503699
ENSRNOG00000052564	Gpx3	-1.24302	-0.313854	6.98014	-3.00987	0.00388108	0.0281893	-2.30314
ENSRNOG00000013741	Ube2d3	-1.2432	-0.314058	8.00923	-3.93683	0.000226084	0.00361712	0.336487
ENSRNOG00000011891	Atp6v1b2	-1.24341	-0.314298	7.29472	-4.52935	3.04805e-05	0.000880204	2.20643
ENSRNOG00000008277	Bag1	-1.24346	-0.314355	6.2268	-4.48739	3.52641e-05	0.000977414	2.07224
ENSRNOG00000017952	Septin2	-1.24346	-0.314355	8.21957	-4.15985	0.000107901	0.00213411	1.03307
ENSRNOG00000014582	Mrpl18	-1.24352	-0.31443	5.4153	-4.27899	7.21392e-05	0.00162286	1.42914
ENSRNOG00000013855	Zmym1	-1.24366	-0.314596	4.87444	-3.21456	0.00214732	0.018496	-1.66654
ENSRNOG00000038176	Ufm1	-1.24389	-0.314862	5.58792	-4.50829	3.2796e-05	0.000929251	2.15939
ENSRNOG00000006412	Zhx1	-1.24393	-0.31491	6.14338	-3.36272	0.00138031	0.0134851	-1.34837
ENSRNOG00000016251	Dnaja2	-1.2444	-0.315448	7.26742	-4.2571	7.77067e-05	0.00169096	1.32456
ENSRNOG00000021887	Cyb561d2	-1.24457	-0.315645	3.72979	-3.22845	0.00206113	0.0180031	-1.50346
ENSRNOG00000015437	Tmem14c	-1.24467	-0.315766	6.51107	-5.17591	3.03348e-06	0.00015915	4.39226
ENSRNOG00000015277	Serf2	-1.2448	-0.315917	7.89911	-2.94775	0.00462407	0.0321378	-2.4469
ENSRNOG00000027028	Lamtor4	-1.24507	-0.316226	5.91755	-3.16768	0.00246388	0.0202822	-1.86912
ENSRNOG00000012060	Gucy1b1	-1.24508	-0.316238	5.20497	-2.72298	0.00855826	0.0497662	-2.94465
ENSRNOG00000047620	Golph3l	-1.24509	-0.316246	8.22638	-2.81891	0.00660427	0.0414956	-2.75554
ENSRNOG00000007134	Strap	-1.24516	-0.316327	6.06967	-3.92352	0.000236145	0.00373372	0.290978
ENSRNOG00000004477	Ublcp1	-1.24528	-0.316472	5.73848	-2.8638	0.00583922	0.0378743	-2.64206
ENSRNOG00000016829	Isoc2b	-1.24591	-0.317194	5.00222	-3.15357	0.00256742	0.0209742	-1.8436
ENSRNOG00000011798	Mapre1	-1.24591	-0.317196	6.89794	-4.14822	0.000112195	0.00219135	0.976965
ENSRNOG00000020696	Pmvk	-1.24617	-0.317506	5.6194	-3.97882	0.000196973	0.00327121	0.477992
ENSRNOG00000014049	Riok1	-1.24636	-0.317726	5.40153	-4.29525	6.82568e-05	0.00156448	1.48062
ENSRNOG00000012409	Exosc3	-1.24644	-0.317815	4.15395	-3.75721	0.000404396	0.00547289	-0.0734094
ENSRNOG00000017832	Snx2	-1.24654	-0.317929	6.49604	-3.55709	0.000760578	0.00875369	-0.80612
ENSRNOG00000011114	Tbpl1	-1.24694	-0.318393	4.96867	-4.76833	1.31564e-05	0.000467239	3.04638
ENSRNOG00000016767	Ggps1	-1.24695	-0.318404	5.35608	-3.21353	0.00215385	0.0185226	-1.71279
ENSRNOG00000018650	Ap3m2	-1.24716	-0.318644	2.65223	-3.06784	0.00328958	0.0250383	-1.82595
ENSRNOG00000029996	AABR07054368.1	-1.24767	-0.319236	7.9404	-3.8554	0.000294757	0.00439794	0.0875559
ENSRNOG00000000989	Bud31	-1.2482	-0.319848	5.55953	-5.21906	2.59122e-06	0.000146918	4.55861
ENSRNOG00000006221	Uba3	-1.24832	-0.319985	6.21229	-3.63292	0.000599922	0.00732186	-0.581534
ENSRNOG00000014160	Tcp1	-1.24838	-0.320054	6.88941	-4.19433	9.60813e-05	0.00194357	1.12257
ENSRNOG00000020615	Nap1l4	-1.24852	-0.320225	7.16463	-6.14192	8.26365e-08	1.53485e-05	7.82684
ENSRNOG00000025484	Tmem177	-1.24854	-0.320244	2.6177	-3.25541	0.00190309	0.017058	-1.35242
ENSRNOG00000016727	Akr1a1	-1.24857	-0.320274	8.60064	-3.96161	0.000208438	0.00342292	0.425255
ENSRNOG00000046085	Gon7	-1.24874	-0.320474	3.82897	-3.86889	0.000282136	0.00427277	0.274604
ENSRNOG00000017163	Pfkp	-1.24884	-0.320591	7.59572	-3.60017	0.000664878	0.00791729	-0.676623
ENSRNOG00000018075	Spcs1	-1.24894	-0.320705	5.83927	-4.35715	5.52477e-05	0.00135676	1.66078
ENSRNOG00000043141	Ap3s2	-1.24904	-0.320823	4.89894	-4.22064	8.79179e-05	0.00182605	1.27103
ENSRNOG00000019868	Psma5	-1.24917	-0.320974	6.12525	-5.46225	1.05899e-06	7.88578e-05	5.39717
ENSRNOG00000050087	Mphosph6	-1.24931	-0.321127	4.61167	-4.0308	0.000165924	0.00289981	0.704349
ENSRNOG00000009250	Pts	-1.24945	-0.321292	4.79777	-2.79018	0.00714131	0.0436434	-2.73824
ENSRNOG00000001733	Ppp1r2	-1.24947	-0.321318	6.79146	-3.95287	0.000214508	0.00350125	0.369783
ENSRNOG00000056207	Capza2	-1.2495	-0.321355	7.91866	-3.80583	0.00034595	0.00491662	-0.0616384
ENSRNOG00000013764	Fam118a	-1.24971	-0.321592	5.24935	-2.97607	0.00427032	0.030265	-2.33
ENSRNOG00000006102	Pole4	-1.2498	-0.3217	5.50468	-4.56834	2.66053e-05	0.000793202	2.36315
ENSRNOG00000028623	Agpat5	-1.25054	-0.322556	6.37249	-3.03181	0.00364638	0.0269542	-2.24123
ENSRNOG00000019701	RGD1597339	-1.25148	-0.323636	4.32397	-3.0906	0.00308123	0.0239719	-1.92962
ENSRNOG00000012576	Selenos	-1.25189	-0.324108	6.34847	-3.89246	0.000261323	0.00403645	0.189176
ENSRNOG00000011952	Samm50	-1.252	-0.324235	6.99912	-4.44908	4.02654e-05	0.00106839	1.94172
ENSRNOG00000048061	Brcc3	-1.25235	-0.324635	6.16406	-3.63657	0.000593069	0.00728055	-0.568902
ENSRNOG00000011383	Ndufs4	-1.25242	-0.324717	5.82597	-4.24298	8.15164e-05	0.00174698	1.29469
ENSRNOG00000018023	Bin3	-1.25297	-0.325357	5.34201	-5.20574	2.72054e-06	0.000151591	4.51815
ENSRNOG00000029785	Cdc26	-1.25306	-0.325458	4.90703	-3.50279	0.000899958	0.00987266	-0.87914
ENSRNOG00000048617	Ensa	-1.25323	-0.325652	6.81176	-5.36437	1.52017e-06	0.000101771	5.04857
ENSRNOG00000021215	Rbm8a	-1.25327	-0.325697	5.92009	-4.86062	9.47111e-06	0.000376029	3.32162
ENSRNOG00000012778	Magoh	-1.25337	-0.325809	4.74288	-3.36129	0.00138624	0.0134941	-1.25165
ENSRNOG00000008672	Chmp5	-1.25346	-0.325915	6.75801	-3.88248	0.000269947	0.00412294	0.155076
ENSRNOG00000009953	Snx16	-1.25356	-0.326028	3.56457	-3.45944	0.00102835	0.0108538	-0.871409
ENSRNOG00000003220	H3f3b	-1.25357	-0.326046	8.67938	-4.35958	5.47891e-05	0.0013496	1.67815
ENSRNOG00000018066	Bccip	-1.25372	-0.326219	5.13345	-3.75529	0.000406888	0.00549741	-0.166182
ENSRNOG00000002101	Paics	-1.25373	-0.326222	4.7392	-2.74777	0.0080081	0.0476096	-2.83876
ENSRNOG00000053659	RGD1311703	-1.25411	-0.326664	6.45654	-6.26096	5.25676e-08	1.26573e-05	8.25914
ENSRNOG00000001317	Zfp68	-1.25419	-0.326757	6.31502	-3.02225	0.00374706	0.0275597	-2.26593
ENSRNOG00000012392	Dnajc2	-1.25428	-0.326855	5.6506	-3.907	0.00024923	0.00389112	0.258524
ENSRNOG00000010602	Birc2	-1.25455	-0.327172	5.53645	-3.83272	0.000317204	0.00465549	0.0403605
ENSRNOG00000024140	Sft2d1	-1.25457	-0.327191	6.54279	-4.69816	1.68657e-05	0.000570154	2.76472
ENSRNOG00000012724	Czib	-1.25476	-0.327407	4.50769	-3.56978	0.000731088	0.00851127	-0.648177
ENSRNOG00000003592	Med28	-1.25502	-0.327706	5.83898	-4.227	8.60491e-05	0.00180112	1.2446
ENSRNOG00000010875	Fam241a	-1.25528	-0.328012	3.71356	-3.04381	0.00352376	0.0263247	-1.97941
ENSRNOG00000027864	Ppia	-1.25548	-0.328241	8.80134	-3.29338	0.00169977	0.0156238	-1.50796
ENSRNOG00000023463	Parp9	-1.25573	-0.328525	6.12087	-2.75152	0.00792766	0.0472879	-2.9353
ENSRNOG00000021206	Plaat3	-1.25576	-0.328564	7.30999	-3.94455	0.000220438	0.00356919	0.347904
ENSRNOG00000055068	Ppial4d	-1.25613	-0.328991	4.89024	-3.40929	0.00119859	0.0121707	-1.14012
ENSRNOG00000053813	Nkap	-1.25615	-0.329012	4.26786	-3.68816	0.000503887	0.0064879	-0.291177
ENSRNOG00000018346	Agtr1a	-1.25619	-0.32906	4.19281	-3.09525	0.00304027	0.0237676	-1.9073
ENSRNOG00000009063	Dnajc15	-1.25649	-0.329398	3.38628	-3.77596	0.000380815	0.00525602	0.0299059
ENSRNOG00000002884	Blzf1	-1.25692	-0.329893	4.59879	-3.23582	0.00201676	0.0177596	-1.58168
ENSRNOG00000011535	Gcsh	-1.25714	-0.330144	4.25836	-3.20737	0.00219327	0.018723	-1.62077
ENSRNOG00000016390	Eef1e1	-1.25714	-0.330151	5.17499	-3.46867	0.000999629	0.010627	-0.995845
ENSRNOG00000016121	Trip4	-1.25726	-0.330278	5.07076	-3.64529	0.000577008	0.00712835	-0.482708
ENSRNOG00000017170	Med4	-1.25759	-0.330659	4.14832	-5.05846	4.64832e-06	0.000216462	4.0416
ENSRNOG00000021442	Hddc2	-1.25766	-0.330741	3.69859	-4.07244	0.000144511	0.00262083	0.889616
ENSRNOG00000008163	Atp6v1g1	-1.25787	-0.33098	8.00115	-3.79148	0.000362306	0.00507763	-0.103381
ENSRNOG00000024689	Hopx	-1.2581	-0.331252	6.07331	-3.10907	0.00292135	0.0230359	-2.03279
ENSRNOG00000004723	Fcf1	-1.25868	-0.331908	5.64819	-4.89302	8.43462e-06	0.000345051	3.43916
ENSRNOG00000002630	Cnot8	-1.25915	-0.332446	6.34678	-5.19704	2.8083e-06	0.000153396	4.4673
ENSRNOG00000015218	Nsmce1	-1.25965	-0.333024	4.5769	-3.67027	0.000533251	0.00674719	-0.365885
ENSRNOG00000027161	RGD1359158	-1.25974	-0.333126	4.30683	-4.31153	6.45721e-05	0.0015027	1.5964
ENSRNOG00000020216	Gmpr2	-1.25987	-0.33328	4.06494	-3.82982	0.000320193	0.00468652	0.143225
ENSRNOG00000012616	Ppt1	-1.26068	-0.334199	5.88228	-4.26729	7.50665e-05	0.00165804	1.3713
ENSRNOG00000026497	Pigc	-1.26089	-0.334446	4.87948	-4.81549	1.11254e-05	0.00042052	3.20772
ENSRNOG00000048682	Zwint	-1.261	-0.334566	6.33976	-3.72992	0.000441235	0.00584419	-0.297746
ENSRNOG00000016366	Colec12	-1.26102	-0.334595	5.32809	-3.03889	0.00357353	0.0265615	-2.16761
ENSRNOG00000033697	Casp4	-1.26129	-0.334898	4.5237	-3.05803	0.00338337	0.0255238	-2.0478
ENSRNOG00000014674	Exosc9	-1.26141	-0.335037	4.99501	-3.67004	0.000533629	0.00674719	-0.402722
ENSRNOG00000052275	H2az2	-1.26154	-0.335184	5.78956	-3.57378	0.00072203	0.00843621	-0.734029
ENSRNOG00000020119	Pcdha13	-1.26189	-0.335583	3.39744	-2.94946	0.004602	0.0320119	-2.17695
ENSRNOG00000008673	Arpc3	-1.26216	-0.335896	6.91127	-3.84844	0.000301477	0.00448273	0.0520391
ENSRNOG00000026742	Ypel5	-1.26217	-0.335905	6.59816	-3.79613	0.000356925	0.00502597	-0.104605
ENSRNOG00000014031	Esco1	-1.26234	-0.336102	5.81351	-3.50518	0.000893357	0.0098191	-0.936064
ENSRNOG00000028753	B9d2	-1.26234	-0.336105	2.86229	-3.13387	0.00271884	0.0218358	-1.67313
ENSRNOG00000002177	Gnpda2	-1.26244	-0.336212	4.27097	-3.1891	0.00231415	0.0194559	-1.67573
ENSRNOG00000051816	Tigar	-1.2629	-0.336742	4.27388	-3.58451	0.000698238	0.00822363	-0.582222
ENSRNOG00000012679	Oard1	-1.26408	-0.338084	4.503	-4.74501	1.42905e-05	0.000500911	2.98915
ENSRNOG00000051623	Exosc8	-1.26439	-0.338445	4.4904	-2.81421	0.00668942	0.041897	-2.64063
ENSRNOG00000010732	RGD1561590	-1.26441	-0.338464	5.88076	-4.9517	6.83294e-06	0.000296015	3.63224
ENSRNOG00000004000	Tefm	-1.2645	-0.338566	3.41743	-4.10075	0.000131506	0.00245949	0.985286
ENSRNOG00000017079	Pgm2l1	-1.26486	-0.338983	4.84494	-4.02411	0.000169636	0.00294558	0.664922
ENSRNOG00000022980	Sdhd	-1.26523	-0.339401	7.60055	-3.86926	0.000281799	0.00427166	0.123388
ENSRNOG00000009290	Nup35	-1.26547	-0.339669	4.42648	-4.3924	4.89518e-05	0.00123243	1.84715
ENSRNOG00000005256	Zc3h15	-1.26549	-0.339696	6.70793	-3.47431	0.000982466	0.0104747	-1.04455
ENSRNOG00000016497	Bloc1s5	-1.2657	-0.33994	5.43356	-3.99859	0.000184555	0.00311949	0.548716
ENSRNOG00000006705	Mkks	-1.26587	-0.34013	5.27538	-3.52735	0.000834146	0.00937993	-0.83607
ENSRNOG00000014002	St7l	-1.26596	-0.340227	4.5836	-3.36451	0.00137285	0.0134313	-1.23458
ENSRNOG00000010664	Wdr73	-1.26599	-0.340265	3.13792	-3.35263	0.00142295	0.0136947	-1.12718
ENSRNOG00000007262	Ccdc134	-1.26607	-0.340358	4.09439	-3.14594	0.00262507	0.0212837	-1.76228
ENSRNOG00000055466	Derl2	-1.26619	-0.340491	4.84665	-4.09613	0.000133546	0.00248328	0.888209
ENSRNOG00000010389	Ndrg2	-1.26627	-0.340585	8.43204	-2.90433	0.00521973	0.0349229	-2.53974
ENSRNOG00000009432	Eif2s1	-1.2664	-0.340738	6.0863	-3.65698	0.000556113	0.00692794	-0.506731
ENSRNOG00000030862	Atp6v1h	-1.26665	-0.341015	5.83719	-5.63709	5.52917e-07	5.50882e-05	6.0197
ENSRNOG00000053172	Ssr4	-1.26694	-0.341352	6.34669	-4.14958	0.000111687	0.00218952	0.98527
ENSRNOG00000012738	Eif3m	-1.26701	-0.341423	7.38549	-4.67439	1.83404e-05	0.000604821	2.68761
ENSRNOG00000048195	Nudt13	-1.26702	-0.341443	4.39445	-3.9025	0.000252911	0.00394098	0.328667
ENSRNOG00000015019	Spg21	-1.26707	-0.341493	5.63201	-4.8522	9.76036e-06	0.000384677	3.30245
ENSRNOG00000060914	Nudcd2	-1.26713	-0.341566	4.09712	-3.78138	0.000374252	0.00519102	-0.00315335
ENSRNOG00000016231	Polr2d	-1.26742	-0.341896	4.45637	-3.69426	0.000494226	0.00637876	-0.286055
ENSRNOG00000003256	Ccng1	-1.26754	-0.342032	6.85701	-4.92734	7.45787e-06	0.000318773	3.53695
ENSRNOG00000009642	Cct4	-1.26754	-0.342035	7.82911	-5.20086	2.7694e-06	0.000153396	4.48463
ENSRNOG00000008744	Cops2	-1.26774	-0.342263	6.51718	-4.1359	0.000116927	0.00225256	0.939587
ENSRNOG00000008465	Tmem176b	-1.2685	-0.343121	8.79441	-4.62908	2.15086e-05	0.00067618	2.55932
ENSRNOG00000055036	RGD1311164	-1.26861	-0.343254	4.04489	-2.98838	0.00412454	0.0294579	-2.15946
ENSRNOG00000049471	Steap3	-1.26877	-0.343429	5.49436	-3.20488	0.00220939	0.01882	-1.73768
ENSRNOG00000004006	Dnajb9	-1.26902	-0.343712	5.39053	-3.27199	0.00181161	0.0164183	-1.55628
ENSRNOG00000022910	Emcn	-1.26935	-0.344089	3.37022	-3.21261	0.0021597	0.0185622	-1.51568
ENSRNOG00000020442	Ubl5	-1.26944	-0.344187	6.30861	-3.04684	0.00349337	0.0261372	-2.19981
ENSRNOG00000022356	Zc2hc1a	-1.26981	-0.344617	3.88245	-3.36457	0.00137258	0.0134313	-1.15872
ENSRNOG00000001847	Ccdc91	-1.26986	-0.344666	5.15661	-4.89718	8.30998e-06	0.000342553	3.47186
ENSRNOG00000015212	Hspa14	-1.27058	-0.345491	4.95638	-3.52805	0.00083233	0.00937256	-0.807977
ENSRNOG00000015233	Etfa	-1.27059	-0.345504	7.78605	-3.48004	0.000965329	0.0103235	-1.0153
ENSRNOG00000018069	Ngdn	-1.27079	-0.345721	5.59836	-4.8414	1.01439e-05	0.000392142	3.26633
ENSRNOG00000050445	Gde1	-1.27103	-0.345998	6.58573	-2.75079	0.00794316	0.0473307	-2.94746
ENSRNOG00000015848	Etfrf1	-1.27114	-0.346119	3.18595	-2.97486	0.00428497	0.0303288	-2.1029
ENSRNOG00000061058	Csde1	-1.27119	-0.346182	8.37014	-4.54822	2.85413e-05	0.000835504	2.28577
ENSRNOG00000019223	Atp5f1c	-1.27134	-0.346349	7.78056	-5.16102	3.20264e-06	0.000166403	4.34633
ENSRNOG00000039871	RGD1306063	-1.27135	-0.346365	5.2337	-3.4434	0.00108014	0.0112461	-1.07154
ENSRNOG00000050552	AABR07053516.1	-1.27164	-0.34669	4.98622	-2.85826	0.00592895	0.0382802	-2.59789
ENSRNOG00000003253	Qdpr	-1.27176	-0.34683	5.66802	-3.8608	0.000289638	0.00434112	0.121383
ENSRNOG00000010184	Brk1	-1.27182	-0.346894	6.69972	-3.19401	0.00228105	0.0192731	-1.81853
ENSRNOG00000051952	Tes	-1.27201	-0.347112	7.84924	-2.88847	0.00545456	0.0360255	-2.59676
ENSRNOG00000002999	Timmdc1	-1.27203	-0.347128	4.776	-4.89954	8.23992e-06	0.000341407	3.49473
ENSRNOG00000000172	Sqor	-1.27209	-0.347198	8.16261	-2.82242	0.00654118	0.0412249	-2.74873
ENSRNOG00000022702	Fbxo22	-1.27211	-0.347222	5.74682	-5.28337	2.04753e-06	0.000123918	4.77815
ENSRNOG00000004076	Pms1	-1.27255	-0.347721	3.75366	-3.31528	0.001592	0.0148959	-1.27799
ENSRNOG00000010218	Eif5	-1.27331	-0.348589	8.84408	-4.09913	0.000132219	0.00246451	0.856817
ENSRNOG00000011513	Gla	-1.27339	-0.348676	5.03176	-4.09866	0.000132424	0.00246526	0.882199
ENSRNOG00000009451	Prpf38a	-1.27342	-0.348708	5.16457	-4.07289	0.000144297	0.00262083	0.795088
ENSRNOG00000002174	Cwh43	-1.27351	-0.348805	7.7497	-2.98122	0.00420882	0.0299078	-2.36316
ENSRNOG00000011763	Serp1	-1.27356	-0.348864	7.70084	-3.67019	0.000533375	0.00674719	-0.469054
ENSRNOG00000003201	Rps4x	-1.27358	-0.348892	9.86383	-4.42751	4.3378e-05	0.00112692	1.92203
ENSRNOG00000007175	Mier1	-1.27374	-0.349066	8.14755	-3.27048	0.00181979	0.0164832	-1.59006
ENSRNOG00000011014	Copg2	-1.27392	-0.34928	6.21308	-5.718	4.08633e-07	4.43161e-05	6.30319
ENSRNOG00000030273	Zfp563	-1.27407	-0.349441	2.36538	-3.19335	0.00228547	0.0192851	-1.50071
ENSRNOG00000048288	Taf12	-1.27456	-0.35	4.74074	-5.27309	2.12618e-06	0.000127248	4.76673
ENSRNOG00000037204	Lyrm9	-1.27495	-0.350438	2.5748	-2.97317	0.00430543	0.030447	-2.05414
ENSRNOG00000033940	Adgrl4	-1.275	-0.350501	3.38995	-2.73554	0.00827533	0.04875	-2.69674
ENSRNOG00000009548	Fpgt	-1.27521	-0.35074	5.13608	-3.32965	0.00152484	0.014431	-1.38282
ENSRNOG00000007527	Tm2d1	-1.27541	-0.350965	5.24113	-3.84746	0.000302435	0.00449177	0.102702
ENSRNOG00000047563	Mrpl39	-1.27547	-0.351034	4.24047	-3.93923	0.000224309	0.003603	0.453295
ENSRNOG00000019727	Dph3	-1.27547	-0.351035	4.62935	-3.98956	0.000190129	0.00319034	0.581269
ENSRNOG00000008565	Nkiras1	-1.27552	-0.351089	3.0694	-3.54888	0.000780246	0.00890395	-0.592685
[truncated: 785 more rows]

## Sheet: E.CPHvsNaive_week7
Supplementary Table3E. Differentially expressed genes between CPH and Naïve rats at week7. Green LFC < -1, Yellow: -1<LFC<1 . Red LFC>1
ENSEMBL	SYMBOL	linearFC	logFC	AveExpr	t	P.Value	adj.P.Val	B
ENSRNOG00000056760	AABR07065656.8	7.52088	2.9109	-3.24455	4.15371	0.000110149	0.00960212	-2.23646
ENSRNOG00000034139	Lyc2	6.22162	2.63729	-1.76853	3.53855	0.000805667	0.0259796	-1.94116
ENSRNOG00000061647	AABR07065705.6	5.60619	2.48702	-3.29827	3.45204	0.00105194	0.0299548	-2.84196
ENSRNOG00000007142	B3gat1	5.32063	2.4116	-2.91047	3.91176	0.000245389	0.0133062	-2.56855
ENSRNOG00000060185	LOC103690317	5.12967	2.35887	-2.71436	4.2203	8.802e-05	0.0086201	-1.89348
ENSRNOG00000057280	AABR07051733.1	5.08741	2.34693	0.84526	3.51014	0.000879763	0.0271818	-1.15858
ENSRNOG00000030738	LOC100362040	4.35124	2.12143	-2.69343	3.92427	0.000235563	0.0131734	-2.17807
ENSRNOG00000032847	AABR07060145.1	4.14417	2.05108	-2.06741	4.06479	0.000148231	0.0107142	-1.57013
ENSRNOG00000029423	AABR07052519.1	3.60127	1.84851	3.82286	4.53716	2.96623e-05	0.00484155	2.24514
ENSRNOG00000028841	Mt1m	3.3774	1.75591	-2.24155	3.49251	0.000928951	0.0281103	-2.41105
ENSRNOG00000008567	Mos	3.2552	1.70275	-2.1549	3.26513	0.00184897	0.0405394	-2.65018
ENSRNOG00000050912	AABR07065651.4	3.14907	1.65493	-0.943835	3.16119	0.002511	0.0471256	-2.20039
ENSRNOG00000029594	AABR07064000.1	3.09234	1.6287	1.93744	3.9283	0.000232483	0.0130895	0.213547
ENSRNOG00000050102	AABR07065699.1	3.01525	1.59228	0.0665673	3.15947	0.0025236	0.0471977	-2.0053
ENSRNOG00000053148	Hoxa13	2.69708	1.4314	0.5988	3.52694	0.000835199	0.026308	-1.06066
ENSRNOG00000053756	Rps15al4	2.52012	1.33349	1.20148	4.27796	7.23938e-05	0.00780935	0.787199
ENSRNOG00000031960	AABR07019341.1	2.45574	1.29616	-1.57512	4.02214	0.000170745	0.0111621	-1.24242
ENSRNOG00000032947	AABR07067749.1	2.37318	1.24682	-1.68412	3.81954	0.000331003	0.0157314	-1.51938
ENSRNOG00000058589	AABR07046778.1	2.34721	1.23094	-0.0221566	3.2715	0.0018143	0.0402275	-1.80743
ENSRNOG00000030106	Rps10l1	2.33998	1.2265	0.808393	3.48278	0.00095721	0.0286436	-1.1467
ENSRNOG00000011668	Nfil3	2.21274	1.14583	3.41431	5.22976	2.49186e-06	0.0020133	4.44789
ENSRNOG00000029859	AABR07021384.1	2.1515	1.10534	0.752439	3.61278	0.000639095	0.0225977	-0.856977
ENSRNOG00000048958	AABR07028816.1	2.0812	1.05742	-1.21836	3.88678	0.000266197	0.0139459	-1.19796
ENSRNOG00000031053	Mt-nd4l	2.08014	1.05668	6.93074	3.2208	0.0021082	0.043452	-1.55638
ENSRNOG00000038864	AC135409.1	2.07553	1.05348	2.24552	3.38582	0.00128714	0.0333315	-1.06156
ENSRNOG00000008510	Abtb2	2.06492	1.04609	3.69212	3.51645	0.000862776	0.0269143	-0.660942
ENSRNOG00000018949	Dlk2	2.04978	1.03547	-2.04434	3.75153	0.000411807	0.01756	-1.82014
ENSRNOG00000030364	AABR07031666.1	1.98134	0.98648	-1.94269	3.22873	0.00205943	0.0429398	-2.46938
ENSRNOG00000008516	AABR07049516.1	1.97825	0.984226	5.15301	3.333	0.00150955	0.0364758	-1.20695
ENSRNOG00000014574	Entpd1	1.90942	0.933133	1.66629	3.26427	0.00185368	0.0405875	-1.39898
ENSRNOG00000054871	LOC103694865	1.89789	0.924395	5.71549	3.32828	0.00153111	0.0366536	-1.24677
ENSRNOG00000055942	AC120310.1	1.89404	0.921467	-0.438597	4.00878	0.000178453	0.011337	-0.494035
ENSRNOG00000017749	Nkg7	1.8381	0.878214	-0.0976069	3.15639	0.00254639	0.0474045	-1.94749
ENSRNOG00000003538	Adamts4	1.80574	0.85259	1.86598	3.69142	0.000498706	0.0194183	-0.331813
ENSRNOG00000046599	Klhdc4	1.80379	0.851028	0.383164	3.38705	0.00128232	0.0332599	-1.40362
ENSRNOG00000020275	Ccr10	1.77027	0.823972	0.658728	3.31039	0.0016155	0.0378305	-1.45058
ENSRNOG00000032522	B630019K06Rik	1.70963	0.773686	-0.929312	3.37453	0.00133188	0.0339998	-1.90172
ENSRNOG00000056617	Zswim8	1.69505	0.761327	1.47939	4.46274	3.84069e-05	0.00574645	1.47892
ENSRNOG00000012215	Baiap2l2	1.68092	0.749248	2.24983	3.38458	0.00129197	0.0334032	-1.06012
ENSRNOG00000053562	Arx	1.66398	0.734636	-0.494	3.16983	0.00244845	0.0463827	-2.13017
ENSRNOG00000000138	Glis1	1.66032	0.731461	-0.116545	3.19112	0.00230047	0.0448467	-1.93748
ENSRNOG00000045968	AABR07027545.1	1.65392	0.72589	0.780921	3.20042	0.00223855	0.0443838	-1.66415
ENSRNOG00000004814	Elob	1.62945	0.704381	3.8612	3.67094	0.000532119	0.020137	-0.243019
ENSRNOG00000020652	Tgfb1	1.62529	0.700697	5.01673	3.67718	0.000521717	0.0198831	-0.258627
ENSRNOG00000021437	AABR07073181.1	1.60151	0.679432	6.84483	3.49105	0.000933151	0.0281847	-0.824466
ENSRNOG00000018434	Stab1	1.59987	0.677954	6.49674	3.80221	0.000350013	0.0162525	0.0666629
ENSRNOG00000053240	Soga1	1.59644	0.674854	3.843	3.92422	0.000235604	0.0131734	0.469458
ENSRNOG00000042322	Pcdhga4	1.59514	0.673687	-0.344062	3.37511	0.00132955	0.0339998	-1.63941
ENSRNOG00000036728	Cd300lb	1.58984	0.668884	1.26763	3.20123	0.00223323	0.0443838	-1.59331
ENSRNOG00000026982	LOC691921	1.57742	0.657565	2.37781	3.95721	0.000211473	0.0124262	0.411242
ENSRNOG00000028992	Acan	1.57142	0.65207	1.91587	3.19585	0.0022688	0.0446547	-1.5396
ENSRNOG00000005413	Creb3l1	1.56331	0.644608	7.14917	3.28499	0.00174282	0.0393877	-1.38658
ENSRNOG00000051238	Mphosph8	1.54064	0.623533	0.990073	3.75624	0.000405647	0.0175263	-0.378845
ENSRNOG00000000563	Adamts14	1.5359	0.619082	2.92886	3.53224	0.000821609	0.0260118	-0.639378
ENSRNOG00000029042	Mt-nd6	1.52394	0.607805	6.32491	3.17968	0.00237891	0.0457084	-1.66248
ENSRNOG00000049900	Irf2bp2	1.52321	0.607116	6.33415	5.45374	1.09287e-06	0.00130834	5.38105
ENSRNOG00000055564	RGD1564664	1.51452	0.598858	5.89461	3.98741	0.000191485	0.0116497	0.62162
ENSRNOG00000000418	Zbtb12	1.5009	0.585824	3.13509	4.98269	6.11177e-06	0.00274334	3.51543
ENSRNOG00000008885	Chst11	1.47873	0.564363	1.57099	3.99854	0.000184584	0.0114777	0.355471
ENSRNOG00000006622	Cry1	1.47504	0.560752	4.31225	3.54409	0.000791944	0.0256454	-0.610207
ENSRNOG00000003517	Tbx2	1.47361	0.559359	3.61085	4.02237	0.000170618	0.0111621	0.742961
ENSRNOG00000018509	Cx3cr1	1.47246	0.558231	2.14933	3.38301	0.00129812	0.0334128	-1.06796
ENSRNOG00000018881	Rnasek	1.45271	0.538749	0.699006	3.17201	0.00243286	0.0462328	-1.76241
ENSRNOG00000056212	Flt3lg	1.45007	0.536121	2.30762	3.28567	0.00173931	0.0393635	-1.28377
ENSRNOG00000019229	Fbl	1.4398	0.525864	5.12095	4.03163	0.000165467	0.0111621	0.77292
ENSRNOG00000019311	Nfkb2	1.43618	0.522233	6.48408	3.40104	0.00122902	0.0323371	-1.07278
ENSRNOG00000024846	Ier5l	1.43504	0.521089	2.83001	3.98582	0.000192491	0.0116497	0.56186
ENSRNOG00000011984	Cxcl14	1.43143	0.517462	7.37781	3.78488	0.000370067	0.0167661	0.0186885
ENSRNOG00000013720	Aebp1	1.42929	0.515303	7.25409	3.21915	0.00211845	0.0435522	-1.5587
ENSRNOG00000004063	Sh3pxd2b	1.42118	0.507089	3.21321	3.42066	0.0011578	0.0314963	-0.915168
ENSRNOG00000032840	Sumo4	1.42021	0.506101	3.56519	3.47641	0.000976156	0.0287841	-0.766799
ENSRNOG00000001337	Setd1b	1.40871	0.494379	5.51105	4.24046	8.22174e-05	0.00834565	1.40426
ENSRNOG00000002894	Mnt	1.40796	0.493603	5.7933	5.96284	1.62766e-07	0.000657535	7.13308
ENSRNOG00000004505	Nfic	1.40501	0.490585	5.1864	3.72426	0.000449268	0.0183368	-0.127848
ENSRNOG00000049496	Trim62	1.39893	0.484325	1.08067	3.94386	0.000220935	0.0126599	0.0749544
ENSRNOG00000024711	Sdk2	1.39406	0.479293	2.77949	3.45053	0.00105682	0.0299599	-0.852997
ENSRNOG00000021015	Sbsn	1.39161	0.476757	2.726	4.7408	1.45055e-05	0.00366132	2.71199
ENSRNOG00000028274	Myrf	1.38563	0.470547	2.84318	3.53734	0.000808697	0.0259796	-0.625255
ENSRNOG00000012347	Gata2	1.38518	0.470069	2.52447	3.3193	0.00157293	0.0372684	-1.19364
ENSRNOG00000020431	Matk	1.38504	0.469927	2.44607	3.27896	0.00177443	0.0398789	-1.29633
ENSRNOG00000037563	Cd68	1.3834	0.468219	3.89151	3.4803	0.000964545	0.0287108	-0.761316
ENSRNOG00000060146	Six5	1.38321	0.468023	4.16091	3.73889	0.000428778	0.0179201	-0.0562468
ENSRNOG00000001104	Foxk1	1.38154	0.466273	5.34655	3.88227	0.000270139	0.0140121	0.325792
ENSRNOG00000012420	Bcl9l	1.38046	0.465154	6.33126	3.57559	0.000717971	0.0243631	-0.584392
ENSRNOG00000001704	Runx1	1.38023	0.464907	3.82241	4.11582	0.000125052	0.00983047	1.02183
ENSRNOG00000009594	Snai1	1.38011	0.464787	3.36726	3.88119	0.000271089	0.0140121	0.327248
ENSRNOG00000031643	Dchs1	1.37659	0.461099	5.21709	3.29898	0.00167158	0.0384225	-1.30784
ENSRNOG00000021237	RGD1565616	1.37467	0.459087	4.70089	3.58732	0.000692138	0.0238833	-0.50212
ENSRNOG00000057823	Ubc	1.37445	0.458851	7.81483	4.01751	0.000173383	0.0111621	0.71413
ENSRNOG00000003869	Sod3	1.37378	0.458148	5.68587	3.373	0.00133808	0.0340272	-1.13309
ENSRNOG00000046505	Bend3	1.37327	0.457611	2.37292	4.23896	8.26353e-05	0.00834565	1.14767
ENSRNOG00000045543	Frat2	1.37304	0.457372	3.8603	3.2097	0.00217829	0.0441162	-1.46502
ENSRNOG00000016037	Mafb	1.36387	0.447709	3.88236	3.29922	0.00167036	0.0384225	-1.23677
ENSRNOG00000022565	Lrrc25	1.35792	0.441398	3.11682	3.33358	0.00150692	0.0364758	-1.13701
ENSRNOG00000014984	Dmwd	1.35669	0.440087	3.7805	4.12641	0.000120698	0.009701	1.05265
ENSRNOG00000002598	Hnf1b	1.35402	0.437245	5.14849	4.61442	2.26435e-05	0.0043108	2.58204
ENSRNOG00000013944	Zc3hav1l	1.3537	0.436903	0.375518	3.24241	0.00197781	0.0421628	-1.67709
ENSRNOG00000058393	Taf15	1.35366	0.436862	5.17071	3.24031	0.00199016	0.0422588	-1.46246
ENSRNOG00000011423	Pitx1	1.35152	0.434583	5.37567	3.4064	0.00120915	0.032161	-1.02968
ENSRNOG00000011407	Prag1	1.35025	0.433223	5.41132	5.52127	8.50862e-07	0.00114576	5.5951
ENSRNOG00000001004	Ncor2	1.3479	0.430719	7.07866	4.97492	6.28511e-06	0.0027449	3.76191
ENSRNOG00000023781	Plec	1.34634	0.429041	9.37603	4.01801	0.000173094	0.0111621	0.731099
ENSRNOG00000046585	AABR07054370.1	1.34604	0.428721	6.01662	4.61402	2.26758e-05	0.0043108	2.57802
ENSRNOG00000021763	Ffar4	1.34495	0.427549	6.08156	3.90271	0.000252738	0.0136133	0.366164
ENSRNOG00000008990	Amotl1	1.34239	0.424807	4.00734	3.39148	0.00126523	0.0329224	-1.00166
ENSRNOG00000012818	Ksr1	1.3381	0.420187	2.94105	3.45082	0.00105588	0.0299599	-0.845171
ENSRNOG00000027006	LOC100911361	1.33694	0.418937	3.07239	3.13936	0.00267578	0.0487463	-1.61719
ENSRNOG00000020426	Erf	1.33653	0.418494	5.467	3.46915	0.000998171	0.0291672	-0.858251
ENSRNOG00000052296	Shank3	1.33623	0.418167	4.67468	3.28997	0.00171714	0.0389162	-1.29863
ENSRNOG00000049758	Tbc1d16	1.33579	0.417695	4.16328	3.29816	0.00167565	0.0384615	-1.2443
ENSRNOG00000002208	Shroom3	1.33329	0.41499	7.6349	4.18766	9.82649e-05	0.00917839	1.23089
ENSRNOG00000000804	Mrps18b	1.33316	0.414849	4.76133	4.17334	0.000103119	0.00936123	1.2077
ENSRNOG00000037500	Pus1	1.33289	0.414553	4.75613	3.99682	0.000185636	0.0114777	0.677742
ENSRNOG00000053285	Mllt6	1.33258	0.414226	6.23352	3.2722	0.0018105	0.0402275	-1.41634
ENSRNOG00000002511	Flt4	1.33207	0.413675	4.11506	3.12806	0.00276502	0.0496995	-1.68671
ENSRNOG00000011975	Crtc3	1.33164	0.413208	2.86256	3.46246	0.00101886	0.0293353	-0.819777
ENSRNOG00000014928	Apba1	1.33096	0.41247	2.61545	3.23182	0.00204073	0.0427152	-1.40146
ENSRNOG00000061348	Fam53b	1.33049	0.411959	5.4364	4.24871	7.99499e-05	0.00817664	1.42877
ENSRNOG00000000852	Prrc2a	1.32973	0.411129	8.39988	4.70949	1.62042e-05	0.00366132	2.8888
ENSRNOG00000043364	Zfp362	1.32834	0.409625	3.38882	3.34454	0.00145804	0.0358062	-1.10851
ENSRNOG00000010947	Mmp14	1.32496	0.40595	7.56211	3.42342	0.00114809	0.0313378	-1.00427
ENSRNOG00000000529	Pim1	1.32388	0.404777	3.90367	3.40256	0.00122337	0.0323175	-0.970701
ENSRNOG00000059408	Prr12	1.32364	0.404509	5.51472	4.07464	0.000143458	0.0104893	0.895744
ENSRNOG00000008706	Tbx3	1.32361	0.40448	4.25832	3.50469	0.000894686	0.0273811	-0.708842
ENSRNOG00000033556	Spen	1.32338	0.404222	6.77425	4.13883	0.000115784	0.009701	1.07656
ENSRNOG00000017003	Plxna1	1.32186	0.402564	5.77698	4.54979	2.83851e-05	0.00478772	2.37352
ENSRNOG00000024482	Tnrc18	1.32061	0.401201	7.56234	4.71385	1.59566e-05	0.00366132	2.90175
ENSRNOG00000031129	Carm1	1.31973	0.400248	6.36629	5.66606	4.96242e-07	0.00100235	6.11321
ENSRNOG00000020372	Hdac4	1.31897	0.399414	4.42231	4.10794	0.000128386	0.00997398	1.01212
ENSRNOG00000011262	Bicra	1.31732	0.397604	5.47619	4.62997	2.14416e-05	0.00422106	2.63218
ENSRNOG00000016050	Fgfr1	1.31664	0.396856	6.40491	3.16634	0.00247352	0.046639	-1.70016
ENSRNOG00000033090	Ltbp1	1.31568	0.395814	6.31396	3.36304	0.00137897	0.0345468	-1.17522
ENSRNOG00000023509	Irs2	1.31481	0.394852	6.36646	3.53933	0.000803727	0.0259749	-0.688142
ENSRNOG00000011026	Irf2bpl	1.3103	0.3899	5.99767	3.37032	0.00134895	0.0341656	-1.14832
ENSRNOG00000026238	Insyn1	1.31003	0.389605	2.95913	3.61935	0.000626054	0.0224876	-0.40674
ENSRNOG00000037613	Kdm6b	1.30657	0.385785	6.44717	3.9593	0.000210029	0.0124262	0.53272
ENSRNOG00000029238	Hgh1	1.30487	0.383907	4.67214	3.99607	0.000186099	0.0114777	0.677033
ENSRNOG00000011007	Ube2o	1.30364	0.382549	4.35515	3.23413	0.00202688	0.0426463	-1.43253
ENSRNOG00000007426	Tmem64	1.29966	0.378129	2.69733	3.52759	0.000833526	0.0263065	-0.662388
ENSRNOG00000025634	Zfhx2	1.29954	0.378	3.49435	3.27652	0.0017874	0.0400095	-1.28115
ENSRNOG00000055562	Dkc1	1.29954	0.377996	6.00227	3.89963	0.000255295	0.0136518	0.357998
ENSRNOG00000052687	Megf8	1.29916	0.377584	7.28146	4.43654	4.20473e-05	0.00596003	2.00854
ENSRNOG00000016167	Spata2L	1.29883	0.377214	3.18129	4.42779	4.33365e-05	0.0059747	1.87564
ENSRNOG00000030597	Ankrd52	1.29411	0.371956	6.89965	4.65645	1.95358e-05	0.00409974	2.714
ENSRNOG00000001304	Bcr	1.29401	0.371853	5.55405	4.82539	1.07399e-05	0.00327446	3.26658
ENSRNOG00000019799	Pcdhgc3	1.29283	0.370529	5.54472	3.26968	0.00182414	0.0402702	-1.40077
ENSRNOG00000038973	Acd	1.29182	0.369402	5.27123	3.76098	0.000399542	0.0174549	-0.0292995
ENSRNOG00000010488	Zmiz1	1.28928	0.366568	7.44851	4.9501	6.8724e-06	0.00281556	3.67921
ENSRNOG00000025669	Tmem104	1.28734	0.364398	3.18044	3.68705	0.000505654	0.0195944	-0.215527
ENSRNOG00000025053	Lrp1	1.28573	0.36259	8.82273	3.24674	0.0019526	0.0418463	-1.45908
ENSRNOG00000006217	Wiz	1.28553	0.362359	5.61366	4.37091	5.2702e-05	0.0064031	1.80771
ENSRNOG00000017916	Rexo1	1.28503	0.361799	6.4056	5.04662	4.85197e-06	0.00245009	4.00131
ENSRNOG00000055340	Ski	1.28192	0.358309	5.79949	4.42901	4.3154e-05	0.0059747	1.98853
ENSRNOG00000007271	Map3k9	1.28158	0.357924	3.71147	3.61592	0.000632843	0.0225977	-0.393381
ENSRNOG00000056118	Cic	1.28072	0.356957	6.47538	3.68608	0.000507212	0.0196077	-0.271249
ENSRNOG00000045931	Sik3	1.28063	0.356849	6.11676	4.94619	6.96964e-06	0.00281556	3.66616
ENSRNOG00000013178	Cmip	1.2797	0.355804	6.93656	4.63009	2.14322e-05	0.00422106	2.62859
ENSRNOG00000010409	Nol6	1.27888	0.354886	5.61008	4.06277	0.000149232	0.0107175	0.855812
ENSRNOG00000012954	Eefsec	1.27843	0.354377	3.64426	3.66059	0.000549806	0.0207094	-0.271979
ENSRNOG00000000467	Ring1	1.27775	0.353611	5.61964	4.10086	0.000131458	0.0101055	0.972215
ENSRNOG00000001449	Pom121	1.27561	0.351186	5.66378	3.5586	0.000757002	0.0247619	-0.616839
ENSRNOG00000060615	Rai1	1.27512	0.350633	5.77921	4.02576	0.000168713	0.0111621	0.741637
ENSRNOG00000005227	Tfap4	1.27354	0.348843	4.615	4.0642	0.000148522	0.0107142	0.880727
ENSRNOG00000010771	Pkd1	1.27309	0.348336	7.65341	3.8391	0.00031073	0.0153422	0.180632
ENSRNOG00000000503	Ppard	1.27269	0.347886	6.89356	3.31827	0.00157778	0.0373285	-1.29797
ENSRNOG00000029260	Pitpnm2	1.27263	0.347813	6.41759	4.20229	9.35384e-05	0.00899694	1.27344
ENSRNOG00000016816	Phf2	1.27078	0.345716	6.36771	4.49493	3.43534e-05	0.00533765	2.19422
ENSRNOG00000055305	Parvb	1.27013	0.344982	3.76594	3.22262	0.00209689	0.0433867	-1.42988
ENSRNOG00000022804	Foxp4	1.26997	0.344791	6.71461	3.57698	0.000714855	0.0243631	-0.583674
ENSRNOG00000011162	Smco4	1.26977	0.344563	4.46356	3.87315	0.000278258	0.0142742	0.32051
ENSRNOG00000039876	LOC681410	1.26971	0.3445	6.68117	3.69468	0.000493567	0.0193807	-0.247516
ENSRNOG00000014268	Abca2	1.26699	0.341404	6.14108	3.49673	0.000916956	0.0279471	-0.803438
ENSRNOG00000051056	AABR07063279.1	1.26666	0.341024	2.08736	3.23709	0.00200917	0.04248	-1.41776
ENSRNOG00000020710	Raver1	1.26514	0.339297	6.33459	3.22786	0.00206476	0.0429954	-1.53693
ENSRNOG00000011544	Zfp219	1.26412	0.338139	6.87091	4.3772	5.15773e-05	0.00634353	1.81948
ENSRNOG00000020862	Ptpn23	1.26399	0.337981	6.05462	4.34547	5.75027e-05	0.00683225	1.72267
ENSRNOG00000013474	Casz1	1.26234	0.336101	6.7236	3.20086	0.00223561	0.0443838	-1.61107
ENSRNOG00000002232	Aff1	1.2618	0.335488	5.79971	3.45173	0.00105293	0.0299548	-0.918458
ENSRNOG00000018686	Atxn2l	1.26084	0.33439	7.64211	3.90891	0.000247684	0.0133857	0.386184
ENSRNOG00000000474	Rgl2	1.25944	0.332781	6.16779	3.39389	0.00125599	0.0327875	-1.08788
ENSRNOG00000011352	Furin	1.25905	0.33234	7.58544	4.7185	1.56961e-05	0.00366132	2.91714
ENSRNOG00000014516	Hs6st1	1.25679	0.329748	5.05767	4.10093	0.000131426	0.0101055	0.983365
ENSRNOG00000057957	Crybg2	1.25672	0.329659	6.16366	3.55985	0.000754051	0.0247619	-0.627325
ENSRNOG00000004670	Ddx56	1.25475	0.327394	3.9101	3.24679	0.00195234	0.0418463	-1.37132
ENSRNOG00000053234	Cnot3	1.25365	0.326136	5.49414	3.74076	0.000426234	0.0178897	-0.0934038
ENSRNOG00000013460	Zfp319	1.25343	0.325883	3.83348	3.19395	0.00228145	0.0447959	-1.50302
ENSRNOG00000010466	Chpf2	1.25315	0.32556	4.761	3.82808	0.000322001	0.015532	0.183832
ENSRNOG00000021732	Hsf1	1.25182	0.32403	5.19529	3.46114	0.00102301	0.0293353	-0.870596
ENSRNOG00000055525	Kmt2b	1.24957	0.321435	6.92403	3.94571	0.000219603	0.0126283	0.490817
ENSRNOG00000015977	Zfp609	1.24924	0.321052	6.06626	4.125	0.00012127	0.009701	1.03878
ENSRNOG00000048553	Iqcc	1.24908	0.320865	4.11298	4.11227	0.000126543	0.00987826	1.02221
ENSRNOG00000020703	Sipa1l3	1.24803	0.319647	7.22201	3.82451	0.00032573	0.0156103	0.132684
ENSRNOG00000000833	Vars2	1.24762	0.319181	5.45142	3.26874	0.00182922	0.0402702	-1.39883
ENSRNOG00000016398	Clstn1	1.24711	0.318589	7.41921	3.76495	0.0003945	0.0174549	-0.0391142
ENSRNOG00000029049	Zdhhc14	1.24453	0.3156	4.07749	3.69183	0.000498051	0.0194183	-0.188183
ENSRNOG00000006137	Arid1a	1.2444	0.315447	7.89626	3.71144	0.000467973	0.0187642	-0.189283
ENSRNOG00000017172	Mvb12b	1.24414	0.315154	4.39326	3.19199	0.0022946	0.0448467	-1.54166
ENSRNOG00000055925	Zc3h7b	1.24368	0.314617	6.90776	5.25549	2.26785e-06	0.0020133	4.70565
ENSRNOG00000001708	Dvl3	1.24159	0.312186	6.39403	4.80257	1.16492e-05	0.00348591	3.19162
ENSRNOG00000017641	Rnf44	1.24135	0.31191	7.37806	4.20423	9.29271e-05	0.00899168	1.28067
ENSRNOG00000028255	Usp36	1.24018	0.310553	5.51825	3.86109	0.000289371	0.0147116	0.256192
ENSRNOG00000031778	Mef2d	1.23912	0.309316	6.54359	3.69865	0.000487381	0.0193113	-0.235716
ENSRNOG00000020298	Bag3	1.23827	0.308327	6.35974	3.27419	0.0017998	0.0401698	-1.41464
ENSRNOG00000020357	Msto1	1.23785	0.307833	3.6617	3.2013	0.00223277	0.0443838	-1.48074
ENSRNOG00000028956	Mbd3	1.23758	0.307526	5.95232	3.56641	0.000738817	0.0245091	-0.605476
ENSRNOG00000011431	Mfhas1	1.237	0.306843	5.35042	3.23734	0.00200769	0.04248	-1.47818
ENSRNOG00000060603	Nhsl1	1.23595	0.305624	6.56937	3.13554	0.00270563	0.0490688	-1.78145
ENSRNOG00000004793	Ncln	1.23571	0.305339	6.85113	3.35181	0.00142648	0.0354623	-1.20748
ENSRNOG00000033688	Cep170b	1.23534	0.304904	7.72107	3.19954	0.00224432	0.0444435	-1.60401
ENSRNOG00000014252	Irf2bp1	1.23506	0.304586	5.46968	3.3456	0.0014534	0.0357464	-1.19753
ENSRNOG00000019553	Ipo4	1.2341	0.303463	5.65864	3.37868	0.00131528	0.0337894	-1.11338
ENSRNOG00000017087	Man1c1	1.23405	0.303404	4.38633	3.21483	0.0021456	0.043721	-1.486
ENSRNOG00000033639	Zfp777	1.23314	0.302336	4.87409	4.7254	1.53182e-05	0.00366132	2.93472
ENSRNOG00000006570	Plekhg3	1.23283	0.301972	6.51184	3.75149	0.00041186	0.01756	-0.0823796
ENSRNOG00000022623	Ttll12	1.23192	0.300911	4.33995	3.25094	0.00192847	0.0415176	-1.3858
ENSRNOG00000027456	Cdc42bpg	1.23186	0.300843	7.20897	3.4427	0.00108243	0.0303322	-0.956629
ENSRNOG00000020742	Pcnx3	1.23133	0.300215	6.89108	4.03867	0.000161653	0.0111238	0.770988
ENSRNOG00000017901	Acy3	1.231	0.299829	4.61277	3.25357	0.0019135	0.0413372	-1.38977
ENSRNOG00000019349	Sf3a2	1.23084	0.299638	5.13884	3.58561	0.000695845	0.0238833	-0.521415
ENSRNOG00000010776	Atp13a1	1.23023	0.298932	6.58093	3.2543	0.00190939	0.0413273	-1.46944
ENSRNOG00000030049	Znhit6	1.22938	0.297934	4.93373	4.32816	6.10091e-05	0.00709242	1.68034
ENSRNOG00000017219	Vac14	1.22904	0.297527	5.14341	3.65451	0.00056047	0.0210131	-0.329403
ENSRNOG00000053729	Tesk1	1.22902	0.29751	5.0465	4.58508	2.50938e-05	0.00450545	2.48808
ENSRNOG00000027194	Sgsm2	1.22853	0.29693	6.02078	4.49789	3.4002e-05	0.00533435	2.20563
ENSRNOG00000012323	Cherp	1.22821	0.296554	6.06312	3.41146	0.0011907	0.0320024	-1.03736
ENSRNOG00000012730	Lrrk1	1.22759	0.295824	6.10167	3.76425	0.000395388	0.0174549	-0.0404076
ENSRNOG00000006770	Brd4	1.22714	0.295296	7.35856	3.91954	0.000239237	0.0132392	0.41551
ENSRNOG00000017604	Ripor1	1.22697	0.295104	5.68504	3.16472	0.00248527	0.046806	-1.68457
ENSRNOG00000053203	Mical3	1.22665	0.294723	6.56158	3.47699	0.0009744	0.0287841	-0.863782
ENSRNOG00000030705	Cpsf1	1.22549	0.293357	5.9879	3.48022	0.000964786	0.0287108	-0.846598
ENSRNOG00000024879	Polrmt	1.22508	0.292878	5.03922	3.33717	0.00149076	0.03617	-1.19986
ENSRNOG00000000431	Atf6b	1.22481	0.292555	6.6277	3.47818	0.000970841	0.0287841	-0.860578
ENSRNOG00000020466	Apba3	1.22458	0.292291	5.32219	4.37583	5.18191e-05	0.00634353	1.82582
ENSRNOG00000021312	Dnaaf5	1.22454	0.292244	3.99787	3.75963	0.000401277	0.0174549	0.00333229
ENSRNOG00000047628	Khsrp	1.22404	0.291653	6.48075	3.21981	0.00211438	0.0435238	-1.56003
ENSRNOG00000019977	Ptprf	1.22399	0.291594	9.13439	3.61806	0.000628598	0.0225222	-0.436617
ENSRNOG00000017299	Phrf1	1.22379	0.291356	6.46492	4.7201	1.56077e-05	0.00366132	2.92134
ENSRNOG00000004430	Cep131	1.22315	0.290603	4.79978	3.34868	0.00144001	0.0356173	-1.15643
ENSRNOG00000011882	Gab2	1.22291	0.290321	4.36023	3.16028	0.00251771	0.0471968	-1.61766
ENSRNOG00000014278	Zfp710	1.22263	0.289992	4.47799	3.32142	0.00156296	0.0371956	-1.2075
ENSRNOG00000000480	Phf1	1.22253	0.28987	6.43655	3.51015	0.000879729	0.0271818	-0.770718
ENSRNOG00000002251	Sec31a	1.22058	0.287572	7.25312	3.67442	0.000526286	0.02001	-0.303306
ENSRNOG00000003635	Disp1	1.22051	0.287484	4.61096	3.32006	0.00156937	0.0372385	-1.21846
ENSRNOG00000003026	Rad23a	1.22033	0.287273	5.41622	4.3137	6.40959e-05	0.00729384	1.63031
ENSRNOG00000020763	Snrnp70	1.22029	0.287226	9.44022	3.47698	0.000974441	0.0287841	-0.822562
ENSRNOG00000005933	Yap1	1.21982	0.286663	5.74962	3.66969	0.000534226	0.0201695	-0.306139
ENSRNOG00000045765	MGC94207	1.21949	0.286278	4.77865	4.22934	8.53691e-05	0.00851531	1.37737
ENSRNOG00000021871	Gcn1	1.21911	0.285826	7.07128	3.43713	0.00110104	0.0305586	-0.972871
ENSRNOG00000019268	Pelp1	1.21687	0.283177	5.29098	3.23228	0.00203796	0.0427152	-1.48894
ENSRNOG00000028628	LOC100911196	1.21679	0.283075	5.18479	3.70411	0.000479014	0.0191594	-0.189611
ENSRNOG00000009495	Src	1.21595	0.282089	5.852	3.17469	0.00241392	0.0459778	-1.66687
ENSRNOG00000016950	Otud1	1.21445	0.280302	2.81811	3.14932	0.0025994	0.0477858	-1.59334
ENSRNOG00000009605	Tfe3	1.21161	0.276921	4.53154	3.24343	0.00197187	0.0421474	-1.41567
ENSRNOG00000031171	Wdr46	1.20986	0.274837	4.84293	3.2163	0.00213637	0.0436431	-1.50589
ENSRNOG00000028659	Szt2	1.20868	0.273428	6.21288	3.48734	0.000943877	0.0284554	-0.830849
ENSRNOG00000029570	Fam222b	1.20842	0.273119	4.52883	3.48319	0.000955994	0.0286436	-0.776649
ENSRNOG00000055028	Setd1a	1.20805	0.272685	6.18744	3.57485	0.00071963	0.0243631	-0.585197
ENSRNOG00000017871	Sidt2	1.20695	0.271362	7.03057	5.09342	4.09501e-06	0.00236326	4.15828
ENSRNOG00000031544	Larp1	1.20459	0.268544	6.94299	3.30374	0.00164795	0.0380962	-1.3369
ENSRNOG00000027487	Trim28	1.20254	0.266088	7.54189	3.855	0.000295137	0.0148967	0.226065
ENSRNOG00000012270	Med26	1.20155	0.264893	3.49408	3.27989	0.00176954	0.0398245	-1.27467
ENSRNOG00000022448	Htra2	1.20112	0.264377	5.58319	3.23208	0.00203918	0.0427152	-1.50561
ENSRNOG00000021132	Trmt112	1.20098	0.264206	5.31913	3.13822	0.00268466	0.0488529	-1.74019
ENSRNOG00000025394	Tanc1	1.20076	0.263948	5.27328	3.30693	0.00163231	0.037955	-1.2907
ENSRNOG00000045775	Rnpepl1	1.20061	0.26377	7.02317	3.68124	0.000515057	0.0197691	-0.284864
ENSRNOG00000025832	Zer1	1.2	0.263031	6.1807	3.82866	0.000321401	0.015532	0.146102
ENSRNOG00000002669	Cluh	1.19854	0.261283	7.95587	3.71864	0.000457369	0.0185694	-0.167347
ENSRNOG00000017883	Camsap1	1.19824	0.260922	5.49268	3.78866	0.000365604	0.0167151	0.044667
ENSRNOG00000018823	Nisch	1.19817	0.260828	8.20776	3.17444	0.00241569	0.0459778	-1.66099
ENSRNOG00000008812	Tmem214	1.19713	0.259582	6.41844	3.6134	0.00063786	0.0225977	-0.478977
ENSRNOG00000002864	Nacc1	1.19481	0.256783	7.30202	3.20964	0.00217864	0.0441162	-1.58356
ENSRNOG00000006209	Mbd6	1.19408	0.255903	6.73082	3.23083	0.00204669	0.0427669	-1.53199
ENSRNOG00000038622	Zfp628	1.19408	0.255895	4.16802	3.25904	0.0018827	0.0409456	-1.35656
ENSRNOG00000016088	Cdk10	1.19398	0.255781	5.94819	4.45595	3.93201e-05	0.00577612	2.07188
ENSRNOG00000006985	Ccnk	1.19315	0.254773	5.32741	4.02456	0.000169385	0.0111621	0.747173
ENSRNOG00000048736	Mllt1	1.19198	0.253358	6.0146	3.31699	0.00158386	0.0374176	-1.29271
ENSRNOG00000025023	Stat6	1.19102	0.252199	7.74403	3.50626	0.00089038	0.0273206	-0.772506
ENSRNOG00000032574	Scrib	1.19043	0.251479	6.95	3.37603	0.00132585	0.0339998	-1.14116
ENSRNOG00000020134	Upf1	1.18984	0.250768	7.00344	3.54962	0.000778444	0.0253606	-0.659685
ENSRNOG00000010252	Hexa	1.18942	0.250261	7.19105	3.62219	0.000620498	0.0223809	-0.452678
ENSRNOG00000001417	Plod3	1.18937	0.250197	5.6265	3.49484	0.000922303	0.0279615	-0.795919
ENSRNOG00000019039	Inpp5e	1.18861	0.249276	4.57027	3.78459	0.000370412	0.0167661	0.0639961
ENSRNOG00000025296	Lrrc8a	1.18825	0.248836	5.90574	3.42928	0.00112775	0.0309921	-0.986265
ENSRNOG00000030630	Ehmt2	1.18775	0.248227	7.55311	3.7621	0.000398111	0.0174549	-0.0467255
ENSRNOG00000012163	Plekhm2	1.18734	0.247728	5.57435	3.19689	0.00226186	0.0446352	-1.59779
ENSRNOG00000013987	Sbno2	1.18705	0.247386	6.89699	3.31057	0.00161463	0.0378305	-1.31862
ENSRNOG00000046211	Fbxw4	1.18701	0.247336	5.1417	3.29574	0.00168785	0.038577	-1.31935
ENSRNOG00000021085	Sf1	1.18606	0.246175	7.7515	3.56897	0.000732934	0.02447	-0.59691
ENSRNOG00000020675	Ccdc97	1.18598	0.246083	5.69603	4.66622	1.88758e-05	0.00406686	2.74829
ENSRNOG00000012764	Agap3	1.18593	0.246013	6.15776	3.33994	0.00147841	0.0360561	-1.23533
ENSRNOG00000019240	Ampd2	1.18482	0.244663	6.07923	3.30437	0.00164487	0.0380795	-1.32766
ENSRNOG00000004711	Mta1	1.18449	0.244268	5.69593	3.29168	0.00170843	0.038842	-1.3512
ENSRNOG00000001205	Agpat3	1.18447	0.244239	6.17887	4.13352	0.000117863	0.009701	1.06235
ENSRNOG00000008815	Fbxo46	1.18349	0.243052	4.60668	4.03845	0.000161774	0.0111238	0.803545
ENSRNOG00000033378	Rnf123	1.18334	0.242863	6.30782	3.35313	0.0014208	0.0353756	-1.2015
ENSRNOG00000018980	Tjap1	1.18223	0.241506	5.64439	3.50773	0.000886343	0.0272808	-0.760319
ENSRNOG00000016145	Strn4	1.18177	0.24095	6.65927	3.18902	0.00231469	0.0450097	-1.64214
ENSRNOG00000019476	Agap1	1.18074	0.239696	6.33125	3.41911	0.00116328	0.0315572	-1.02115
ENSRNOG00000007971	Wbp2	1.17992	0.238687	6.10658	3.84294	0.000306897	0.0152589	0.189374
ENSRNOG00000058975	Iqsec2	1.17983	0.238585	6.00736	3.30993	0.00161773	0.0378305	-1.31128
ENSRNOG00000019964	Taok2	1.17948	0.238153	7.76913	3.93296	0.000228964	0.0130116	0.45983
ENSRNOG00000002104	Scaf4	1.17922	0.237839	5.79233	3.41103	0.00119224	0.0320024	-1.03139
ENSRNOG00000003268	Maml1	1.17773	0.236006	5.54955	3.32234	0.00155867	0.0371588	-1.26363
ENSRNOG00000016665	Tpra1	1.17639	0.234371	5.40702	3.76469	0.000394823	0.0174549	-0.0230131
ENSRNOG00000053725	Usf2	1.1762	0.234129	6.08043	3.69852	0.000487592	0.0193113	-0.231884
ENSRNOG00000019746	Paf1	1.17519	0.23289	6.25689	3.727	0.000445357	0.0182653	-0.151808
ENSRNOG00000036696	Hgs	1.17514	0.232835	6.76994	4.09919	0.000132191	0.0101055	0.955136
ENSRNOG00000024839	Tysnd1	1.17281	0.229974	4.35099	3.13973	0.00267293	0.0487463	-1.67483
ENSRNOG00000033508	Mink1	1.1726	0.229705	8.2711	3.26089	0.00187239	0.0407761	-1.43194
ENSRNOG00000009224	E4f1	1.17037	0.226962	5.63778	3.19758	0.0022573	0.0446352	-1.59873
ENSRNOG00000000955	Lnx2	1.16823	0.224318	5.35926	3.69431	0.000494142	0.0193807	-0.222896
ENSRNOG00000032705	Bcl7b	1.16614	0.221743	5.28285	3.18341	0.0023531	0.0454616	-1.62245
ENSRNOG00000056946	Scaf1	1.16451	0.219724	7.15082	3.5363	0.000811308	0.0260118	-0.695918
ENSRNOG00000007801	R3hdm2	1.16383	0.218883	7.01965	3.36719	0.00136179	0.0342845	-1.16448
ENSRNOG00000024562	Tgfbrap1	1.16214	0.216778	5.11165	3.74865	0.000415622	0.0175655	-0.057903
ENSRNOG00000019122	Sec16a	1.1618	0.216365	7.60285	3.19641	0.00226504	0.0446352	-1.61411
ENSRNOG00000019507	Hnrnpul2	1.16166	0.216191	7.95482	3.30848	0.00162475	0.0378851	-1.31034
ENSRNOG00000020417	Gsk3a	1.16016	0.21432	6.32029	3.8399	0.000309931	0.0153422	0.177592
ENSRNOG00000017940	Rere	1.1601	0.214251	7.48019	3.40693	0.00120723	0.032161	-1.05106
ENSRNOG00000026243	Ap2a1	1.15931	0.213265	6.28454	3.36927	0.00135322	0.0341668	-1.15749
ENSRNOG00000018408	RGD1307554	1.15906	0.212953	4.80316	3.96187	0.00020826	0.012418	0.572506
ENSRNOG00000017915	Dvl2	1.15812	0.211781	4.93781	3.20058	0.00223749	0.0443838	-1.55569
ENSRNOG00000002821	Phlpp1	1.15787	0.211469	5.45042	4.08003	0.000140906	0.010419	0.912211
ENSRNOG00000001455	Kif13a	1.15657	0.209855	7.12486	3.27438	0.0017988	0.0401698	-1.41411
ENSRNOG00000009000	Foxj2	1.15398	0.206615	6.39653	4.13051	0.000119054	0.009701	1.05177
ENSRNOG00000017422	Ambra1	1.15266	0.204971	5.95795	4.30926	6.50735e-05	0.00731778	1.60978
ENSRNOG00000030888	Rela	1.15225	0.204449	6.23237	3.15047	0.00259067	0.0477339	-1.73923
ENSRNOG00000030355	Mroh1	1.14953	0.201043	6.59449	3.67796	0.000520429	0.0198809	-0.295467
ENSRNOG00000015474	Nelfa	1.14886	0.200203	5.5301	3.14311	0.00264677	0.0483814	-1.73631
ENSRNOG00000000851	Bag6	1.1475	0.198496	7.71023	3.73227	0.00043793	0.0181653	-0.130637
ENSRNOG00000020475	Sart1	1.14738	0.198344	6.41009	3.57473	0.000719893	0.0243631	-0.589125
ENSRNOG00000016773	Sap130	1.14736	0.198321	5.65783	3.20911	0.00218206	0.04413	-1.56905
ENSRNOG00000001877	Med15	1.14621	0.196867	7.25074	3.36961	0.00135183	0.0341668	-1.15551
ENSRNOG00000028103	Psmd3	1.14517	0.195559	6.59728	3.40005	0.00123273	0.0323371	-1.07608
ENSRNOG00000000571	Psap	1.14401	0.194101	10.0786	3.55906	0.000755927	0.0247619	-0.584734
ENSRNOG00000054497	Taf4	1.14363	0.193619	5.11532	3.26876	0.00182912	0.0402702	-1.38537
ENSRNOG00000021118	Nomo1	1.14353	0.193496	6.6325	3.21699	0.00213204	0.0436096	-1.56849
ENSRNOG00000012240	Supt6h	1.14324	0.19313	7.57621	3.54646	0.000786131	0.0255082	-0.662569
ENSRNOG00000010048	Dctn1	1.14284	0.192619	7.9762	3.16836	0.00245897	0.0464188	-1.68034
ENSRNOG00000018194	Srrm1	1.14159	0.191044	7.43819	3.65896	0.000552649	0.020768	-0.345403
ENSRNOG00000020500	Scamp3	1.14117	0.190514	7.01566	3.3011	0.00166099	0.0383428	-1.3429
ENSRNOG00000008377	Wdtc1	1.13977	0.188741	6.97399	3.19652	0.00226432	0.0446352	-1.62124
ENSRNOG00000002697	Mtmr1	1.13773	0.186164	5.98039	3.46176	0.00102106	0.0293353	-0.898521
ENSRNOG00000032034	Supt5h	1.13734	0.185664	7.69879	3.57593	0.000717198	0.0243631	-0.577607
ENSRNOG00000012934	Arhgef7	1.1354	0.183202	5.86066	3.70157	0.000482894	0.0192194	-0.218506
ENSRNOG00000020379	Cog8	1.12834	0.174201	5.06414	3.20223	0.00222668	0.0443838	-1.55727
ENSRNOG00000007120	Mtmr3	1.10575	0.145029	7.45455	3.43506	0.00110803	0.0306587	-0.973324
ENSRNOG00000017030	Arid1b	1.10105	0.138886	6.57875	3.32956	0.00152523	0.0366536	-1.26766
ENSRNOG00000014531	Hbs1l	-1.09582	-0.132006	6.17383	-3.39304	0.00125923	0.0328193	-1.09127
ENSRNOG00000017029	Snx1	-1.0959	-0.13211	6.9769	-3.15757	0.00253763	0.0473186	-1.72177
ENSRNOG00000023650	Cops4	-1.09731	-0.133976	6.13421	-3.43669	0.00110252	0.0305586	-0.970633
ENSRNOG00000021758	Tnpo3	-1.09813	-0.135051	6.67842	-3.38321	0.00129733	0.0334128	-1.12142
ENSRNOG00000023376	Riok3	-1.11923	-0.162508	7.05581	-3.16213	0.00250414	0.0470516	-1.70942
ENSRNOG00000053659	RGD1311703	-1.12279	-0.167083	6.45654	-3.46482	0.00101151	0.0293304	-0.896604
ENSRNOG00000058694	Alg5	-1.1245	-0.16929	5.07934	-3.22484	0.0020832	0.0433236	-1.50198
ENSRNOG00000003951	Psmc1	-1.12456	-0.169361	6.85507	-3.4275	0.0011339	0.0311081	-0.999195
ENSRNOG00000016940	Ppp2r2d	-1.12478	-0.169641	4.9606	-3.22189	0.00210146	0.0434239	-1.50247
ENSRNOG00000008490	Cwc15	-1.12721	-0.172759	5.63763	-3.24036	0.00198985	0.0422588	-1.48942
ENSRNOG00000009097	Immt	-1.12824	-0.174074	7.22833	-3.20569	0.00220413	0.0443251	-1.5932
ENSRNOG00000011158	Ppp2r2a	-1.12875	-0.174722	6.63397	-3.40239	0.00122398	0.0323175	-1.06886
ENSRNOG00000020543	Nosip	-1.12888	-0.174892	5.73211	-3.22291	0.00209514	0.0433867	-1.53928
ENSRNOG00000000989	Bud31	-1.12977	-0.176023	5.55953	-3.15243	0.00257594	0.0475808	-1.71659
ENSRNOG00000002320	Commd8	-1.13005	-0.176386	5.3735	-3.17744	0.00239459	0.0458309	-1.64287
ENSRNOG00000006763	Rbm18	-1.13213	-0.179038	5.62664	-3.30884	0.00162299	0.0378851	-1.3063
ENSRNOG00000059402	Itgb1bp1	-1.13215	-0.179064	5.09919	-3.1468	0.00261856	0.0480287	-1.70623
ENSRNOG00000014208	Dctn3	-1.13662	-0.184748	5.29803	-3.40557	0.00121221	0.0321644	-1.03184
ENSRNOG00000017222	Abraxas2	-1.13664	-0.184781	5.39608	-3.82284	0.000327489	0.0156103	0.145415
ENSRNOG00000010825	Snapc3	-1.13686	-0.18506	4.77947	-3.49488	0.000922202	0.0279615	-0.761046
ENSRNOG00000006751	Psmd6	-1.13774	-0.186177	6.01147	-3.44727	0.00106743	0.0301024	-0.939897
ENSRNOG00000011413	Scp2	-1.13784	-0.186303	7.99165	-3.28411	0.00174741	0.0394364	-1.37183
ENSRNOG00000057372	Mettl6	-1.13909	-0.187882	4.64879	-3.36312	0.0013786	0.0345468	-1.11366
ENSRNOG00000001992	Atp6v1a	-1.14195	-0.191502	6.92161	-3.43298	0.00111507	0.0308007	-0.983868
ENSRNOG00000009781	Dync1i2	-1.14246	-0.192141	7.20275	-3.15165	0.00258182	0.0476252	-1.73456
ENSRNOG00000015437	Tmem14c	-1.14287	-0.192661	6.51107	-3.41157	0.00119028	0.0320024	-1.04352
ENSRNOG00000010214	Scrn2	-1.14362	-0.193611	4.7023	-3.19037	0.00230553	0.0448856	-1.56748
ENSRNOG00000012760	Chtop	-1.14376	-0.193786	7.2758	-3.91787	0.00024054	0.0132443	0.411452
ENSRNOG00000004723	Fcf1	-1.14409	-0.194199	5.64819	-3.13675	0.00269617	0.0489522	-1.76039
ENSRNOG00000018996	Phf7	-1.14425	-0.194404	4.72946	-3.29596	0.00168673	0.038577	-1.29533
ENSRNOG00000015097	Kcmf1	-1.14433	-0.194502	6.27679	-4.02427	0.000169549	0.0111621	0.729017
ENSRNOG00000030862	Atp6v1h	-1.14486	-0.195169	5.83719	-3.52458	0.00084133	0.0263982	-0.721537
ENSRNOG00000017158	Eif4g2	-1.14538	-0.195827	10.0303	-3.32224	0.00155911	0.0371588	-1.23
ENSRNOG00000003816	Tada1	-1.14544	-0.195902	5.44513	-3.17015	0.00244615	0.0463827	-1.66435
ENSRNOG00000011745	Psma1	-1.14575	-0.196291	6.48441	-3.58547	0.000696146	0.0238833	-0.558448
ENSRNOG00000043328	Chmp2a	-1.14643	-0.197148	6.88301	-3.1283	0.00276311	0.0496995	-1.79828
ENSRNOG00000010434	Dync1li1	-1.14696	-0.197814	5.86908	-4.04361	0.000159028	0.0110765	0.792095
ENSRNOG00000017745	Cog4	-1.14764	-0.198676	6.87803	-3.40679	0.00120773	0.032161	-1.05585
ENSRNOG00000001058	Timm44	-1.14835	-0.199565	6.21024	-4.11518	0.00012532	0.00983047	1.00612
ENSRNOG00000006467	Eif2b2	-1.14874	-0.200049	5.4029	-3.55326	0.000769674	0.0251256	-0.627417
ENSRNOG00000012266	Zcchc17	-1.14922	-0.200658	4.97252	-3.64296	0.000581263	0.0214499	-0.360411
ENSRNOG00000006499	Cops5	-1.14933	-0.200788	5.74621	-3.83804	0.000311801	0.0153422	0.180472
ENSRNOG00000032776	Srp54a	-1.15036	-0.202084	6.07039	-3.22381	0.00208954	0.0433867	-1.54314
ENSRNOG00000024140	Sft2d1	-1.15042	-0.202166	6.54279	-3.13473	0.00271201	0.0491293	-1.78262
ENSRNOG00000019165	Mrpl51	-1.15075	-0.202576	5.4307	-3.15763	0.00253722	0.0473186	-1.69584
ENSRNOG00000005710	Rbm7	-1.15087	-0.202721	5.7166	-3.16363	0.00249316	0.0468999	-1.6926
ENSRNOG00000021233	Itpa	-1.1514	-0.203393	5.80085	-3.56369	0.000745106	0.0245718	-0.610283
ENSRNOG00000001559	Mtx2	-1.15205	-0.204208	5.30135	-3.12748	0.00276968	0.049728	-1.76847
ENSRNOG00000013305	Atp2c1	-1.1528	-0.205141	6.49215	-3.15473	0.00255872	0.047559	-1.7303
ENSRNOG00000006913	Rpain	-1.15347	-0.205976	3.74863	-3.25075	0.00192956	0.0415176	-1.35948
ENSRNOG00000029146	RGD1308430	-1.1538	-0.206394	5.18067	-3.26945	0.0018254	0.0402702	-1.39307
ENSRNOG00000010363	Mrps23	-1.15418	-0.206867	5.70588	-3.20059	0.00223744	0.0443838	-1.59716
ENSRNOG00000001811	Fgfr1op2	-1.15423	-0.206935	6.5667	-3.72977	0.000441444	0.0182118	-0.145155
ENSRNOG00000011114	Tbpl1	-1.15491	-0.207777	4.96867	-3.44243	0.00108336	0.0303322	-0.91601
ENSRNOG00000000926	Mrps17	-1.15535	-0.208329	5.17853	-4.09831	0.00013258	0.0101055	0.970976
ENSRNOG00000007845	Supt4h1	-1.15557	-0.2086	5.85321	-3.52167	0.000848933	0.0265851	-0.730418
ENSRNOG00000018069	Ngdn	-1.15581	-0.208899	5.59836	-3.20742	0.00219294	0.0442393	-1.57445
ENSRNOG00000018809	Psmd5	-1.15625	-0.209455	5.97324	-4.04453	0.000158545	0.0110765	0.793461
ENSRNOG00000004130	Anapc4	-1.1567	-0.21002	6.06276	-3.21169	0.00216553	0.0440272	-1.57564
ENSRNOG00000012026	Psmc2	-1.15684	-0.210193	6.516	-3.7666	0.000392423	0.0174549	-0.0380082
ENSRNOG00000012255	Ktn1	-1.15695	-0.210331	7.35574	-3.56656	0.000738478	0.0245091	-0.60743
ENSRNOG00000018410	Nfu1	-1.15788	-0.211484	4.39192	-3.46176	0.00102107	0.0293353	-0.835362
ENSRNOG00000018023	Bin3	-1.15799	-0.211628	5.34201	-3.72351	0.00045033	0.0183368	-0.142257
ENSRNOG00000008530	Stoml1	-1.15822	-0.211905	3.97898	-3.14459	0.00263544	0.0482288	-1.63936
ENSRNOG00000026497	Pigc	-1.15919	-0.213117	4.87948	-3.40289	0.00122212	0.0323175	-1.01921
ENSRNOG00000011799	Ccdc159	-1.15926	-0.213208	2.94832	-3.21721	0.0021306	0.0436096	-1.42826
ENSRNOG00000000157	Atg12	-1.15927	-0.213211	6.20018	-3.29093	0.00171225	0.0388598	-1.36778
ENSRNOG00000019456	Kars	-1.15929	-0.21324	7.48773	-4.25013	7.95673e-05	0.00817664	1.42495
ENSRNOG00000011340	Ankrd13c	-1.15946	-0.213447	6.67822	-3.13418	0.00271638	0.0491534	-1.78403
ENSRNOG00000009233	Ankrd49	-1.15968	-0.213726	4.95913	-3.15412	0.00256332	0.047559	-1.68033
ENSRNOG00000016016	Zmat2	-1.15977	-0.213833	6.18265	-3.44867	0.00106284	0.0300778	-0.939069
ENSRNOG00000007316	Idh3b	-1.16066	-0.214939	7.40391	-3.48207	0.000959316	0.0286536	-0.842898
ENSRNOG00000013286	Pdcl3	-1.16113	-0.215536	6.36742	-3.34019	0.00147726	0.0360561	-1.2373
ENSRNOG00000048237	Tcta	-1.16236	-0.217059	6.14612	-3.18141	0.00236691	0.0455864	-1.65665
ENSRNOG00000008523	Faf1	-1.16291	-0.217737	5.76561	-4.15005	0.00011151	0.00960212	1.11796
ENSRNOG00000003834	Map2k4	-1.16297	-0.217812	4.51514	-3.20696	0.00219593	0.0442444	-1.51392
ENSRNOG00000012803	Wdr61	-1.16361	-0.218604	5.40918	-3.34876	0.00143967	0.0356173	-1.19115
ENSRNOG00000002246	Slc30a9	-1.16497	-0.220292	6.33885	-3.92853	0.000232306	0.0130895	0.440999
ENSRNOG00000005437	Rida	-1.16539	-0.220812	4.61003	-3.2154	0.00214202	0.0437031	-1.49839
ENSRNOG00000006067	Aifm1	-1.16581	-0.221335	6.09515	-3.47326	0.000985636	0.028927	-0.86822
ENSRNOG00000012738	Eif3m	-1.16588	-0.221419	7.38549	-3.24623	0.00195558	0.0418546	-1.48305
ENSRNOG00000000996	Arpc1a	-1.16624	-0.221861	7.17472	-3.58761	0.000691513	0.0238833	-0.549431
ENSRNOG00000050849	Leprot	-1.16631	-0.221952	6.07983	-3.83085	0.000319127	0.015532	0.153673
ENSRNOG00000032436	Tmod3	-1.16636	-0.222017	6.87529	-3.37233	0.00134076	0.0340272	-1.15008
ENSRNOG00000007979	Phospho2	-1.16707	-0.222887	5.05595	-3.33972	0.00147937	0.0360561	-1.19689
ENSRNOG00000012228	Skap2	-1.16764	-0.223601	6.19922	-3.32684	0.00153776	0.0367583	-1.27124
ENSRNOG00000006652	Ddx1	-1.16787	-0.223882	6.67302	-3.91471	0.000243041	0.0132443	0.398768
ENSRNOG00000002125	Ccni	-1.16806	-0.224114	8.61474	-3.14104	0.00266281	0.0486195	-1.7342
ENSRNOG00000019868	Psma5	-1.16825	-0.224352	6.12525	-4.14498	0.00011342	0.00964609	1.09812
ENSRNOG00000017241	Dpcd	-1.16839	-0.224526	4.10807	-3.1808	0.00237115	0.0456136	-1.55864
ENSRNOG00000012957	Sh3glb1	-1.1685	-0.224654	7.42828	-3.15236	0.00257647	0.0475808	-1.72963
ENSRNOG00000060229	Arf1	-1.1685	-0.224659	8.33748	-3.19152	0.00229777	0.0448467	-1.60976
ENSRNOG00000012841	Alg11	-1.16862	-0.224811	4.91257	-3.73192	0.000438422	0.0181653	-0.100196
ENSRNOG00000000098	Rnf115	-1.16884	-0.225076	5.94798	-3.80984	0.000341516	0.0161065	0.0944728
ENSRNOG00000007892	Tram1	-1.16912	-0.225425	7.73519	-3.75373	0.000408924	0.0175332	-0.0668855
ENSRNOG00000013852	Med20	-1.16946	-0.225844	5.11185	-3.96528	0.000205944	0.0123253	0.572128
ENSRNOG00000006636	Otud6b	-1.16974	-0.22619	4.86967	-3.32955	0.00152528	0.0366536	-1.21398
ENSRNOG00000003117	Psmd12	-1.17013	-0.226674	6.06382	-4.30864	6.5212e-05	0.00731778	1.60631
ENSRNOG00000001681	Vps26c	-1.17101	-0.227753	6.03084	-5.76712	3.39948e-07	0.000915536	6.46044
ENSRNOG00000008643	Rars2	-1.17135	-0.228172	4.18694	-3.218	0.0021257	0.0435902	-1.46665
ENSRNOG00000009549	Fbxo3	-1.17141	-0.228248	6.58737	-3.42265	0.00115078	0.0313581	-1.013
ENSRNOG00000018211	Urod	-1.17152	-0.228376	5.95704	-3.32851	0.00153007	0.0366536	-1.26169
ENSRNOG00000004183	Ccdc59	-1.17162	-0.228508	4.00227	-3.30528	0.00164038	0.03803	-1.23081
ENSRNOG00000024852	Tmx4	-1.17172	-0.228627	5.40008	-3.24768	0.00194722	0.041842	-1.46171
ENSRNOG00000017443	Tmem87b	-1.17209	-0.229078	7.02993	-3.14475	0.00263417	0.0482288	-1.75474
ENSRNOG00000004257	Ctps2	-1.1722	-0.229222	5.77245	-3.30037	0.00166466	0.0383727	-1.3318
ENSRNOG00000009290	Nup35	-1.17232	-0.229369	4.42648	-3.3069	0.00163245	0.037955	-1.25034
ENSRNOG00000013930	Rnf4	-1.17266	-0.229785	5.86564	-3.26577	0.00184547	0.0405176	-1.42716
ENSRNOG00000014330	Pcmt1	-1.17317	-0.230417	5.23204	-3.91422	0.000243428	0.0132443	0.417853
ENSRNOG00000009289	Galk2	-1.17338	-0.230665	5.77758	-4.01929	0.000172365	0.0111621	0.720059
ENSRNOG00000002695	Tfb2m	-1.17409	-0.231538	4.61784	-3.36196	0.00138347	0.0345932	-1.11338
ENSRNOG00000043189	Trub2	-1.17443	-0.231957	4.85752	-3.56817	0.000734782	0.0244811	-0.562833
ENSRNOG00000025936	Rpl6	-1.17499	-0.232652	9.64392	-3.22261	0.00209698	0.0433867	-1.49972
ENSRNOG00000007416	Clp1	-1.1755	-0.233275	4.07967	-4.07038	0.000145503	0.0105909	0.899772
ENSRNOG00000008410	Cep63	-1.17665	-0.23469	5.43176	-4.71518	1.58814e-05	0.00366132	2.90736
ENSRNOG00000004301	Dcaf13	-1.17718	-0.23533	5.37215	-3.7386	0.000429177	0.0179201	-0.0998484
ENSRNOG00000016416	Rnh1	-1.17721	-0.235371	6.7987	-3.34649	0.00144952	0.0357464	-1.22046
ENSRNOG00000020753	Bnip1	-1.17741	-0.235617	4.35872	-3.83552	0.000314348	0.0153461	0.213175
ENSRNOG00000008987	Rnf139	-1.17769	-0.235964	5.11437	-3.44194	0.00108497	0.0303322	-0.921737
ENSRNOG00000052990	Cers5	-1.17777	-0.236063	6.59368	-3.76314	0.000396794	0.0174549	-0.0480635
ENSRNOG00000010502	Fbxo8	-1.17801	-0.236357	5.20451	-4.19819	9.48392e-05	0.00901474	1.27477
ENSRNOG00000015292	Cul2	-1.17803	-0.236371	5.08294	-3.51392	0.000869537	0.0270209	-0.724033
ENSRNOG00000005884	Emc7	-1.17812	-0.236488	5.66765	-3.37222	0.00134123	0.0340272	-1.13759
ENSRNOG00000012454	Trmt10b	-1.17837	-0.236796	4.09527	-3.4081	0.00120291	0.032161	-0.965668
ENSRNOG00000023529	Rpl5	-1.17897	-0.237529	10.2043	-3.23054	0.00204849	0.0427669	-1.46684
ENSRNOG00000007445	Asph	-1.17961	-0.238315	6.92612	-3.37465	0.0013314	0.0339998	-1.14382
ENSRNOG00000030225	Clpx	-1.17963	-0.238338	6.28141	-3.59568	0.000674275	0.0235483	-0.528139
ENSRNOG00000005719	Emc4	-1.18006	-0.238861	5.19856	-4.39338	4.87884e-05	0.00622896	1.88091
ENSRNOG00000053943	Cops3	-1.18008	-0.238889	5.94922	-4.99619	5.82151e-06	0.00274334	3.83227
ENSRNOG00000011383	Ndufs4	-1.18033	-0.239191	5.82597	-3.40615	0.00121009	0.032161	-1.04842
ENSRNOG00000018081	Lactb	-1.18076	-0.23971	4.44962	-4.00533	0.000180499	0.0113933	0.706338
ENSRNOG00000009642	Cct4	-1.18086	-0.239832	7.82911	-3.89917	0.000255674	0.0136518	0.361747
ENSRNOG00000005009	Zfp3	-1.18177	-0.24095	3.25859	-3.36157	0.0013851	0.0345932	-1.06505
ENSRNOG00000001490	Pdcd2	-1.18194	-0.241161	5.43726	-3.29382	0.00169751	0.0387431	-1.34039
ENSRNOG00000048617	Ensa	-1.18243	-0.241755	6.81176	-4.28471	7.075e-05	0.00777721	1.5295
ENSRNOG00000000610	Cisd1	-1.18264	-0.242017	6.26274	-3.3301	0.00152278	0.0366536	-1.26298
ENSRNOG00000007701	Thoc7	-1.18286	-0.242275	5.48907	-3.74811	0.000416338	0.0175655	-0.0749605
ENSRNOG00000011632	Cct5	-1.18307	-0.242532	8.08258	-4.04552	0.000158025	0.0110765	0.803134
ENSRNOG00000021442	Hddc2	-1.1834	-0.242937	3.69859	-3.34607	0.00145134	0.0357464	-1.11281
ENSRNOG00000007043	Prorp	-1.18355	-0.243123	4.42467	-4.00052	0.000183385	0.0114777	0.693174
ENSRNOG00000008452	Eid1	-1.18388	-0.243521	6.83902	-3.1324	0.00273044	0.0492974	-1.78748
ENSRNOG00000033593	Osbpl9	-1.18427	-0.243999	6.69905	-4.54729	2.86334e-05	0.00478772	2.36169
ENSRNOG00000013741	Ube2d3	-1.18434	-0.244085	8.00923	-3.27177	0.00181284	0.0402275	-1.40467
ENSRNOG00000055466	Derl2	-1.18476	-0.244599	4.84665	-3.25833	0.00188667	0.0409768	-1.40285
ENSRNOG00000010895	Tmem30a	-1.18534	-0.245299	6.82546	-3.6223	0.000620295	0.0223809	-0.453604
ENSRNOG00000012124	Trappc13	-1.18566	-0.245695	6.05448	-3.64287	0.000581414	0.0214499	-0.390337
ENSRNOG00000038176	Ufm1	-1.18574	-0.245785	5.58792	-3.84518	0.000304682	0.0151955	0.205209
ENSRNOG00000011294	Usp33	-1.18582	-0.245885	6.746	-3.47302	0.000986371	0.028927	-0.873696
ENSRNOG00000024022	Ndfip2	-1.18598	-0.246079	6.46214	-3.2407	0.00198784	0.0422588	-1.50401
ENSRNOG00000000221	Abhd5	-1.18612	-0.246253	6.07366	-3.46028	0.00102571	0.0293353	-0.90507
ENSRNOG00000004220	Ebag9	-1.18617	-0.246309	5.69936	-4.08476	0.000138704	0.0104013	0.920139
ENSRNOG00000003670	Sumo2	-1.18632	-0.246491	6.05181	-3.34841	0.00144118	0.0356173	-1.21128
ENSRNOG00000006143	Ngly1	-1.1864	-0.246587	6.84028	-3.27094	0.00181729	0.0402275	-1.42345
ENSRNOG00000016834	Wdr37	-1.18661	-0.246849	4.96326	-3.64762	0.000572773	0.0213752	-0.34335
ENSRNOG00000022323	Tcea1	-1.18766	-0.248128	6.67482	-3.99934	0.000184102	0.0114777	0.652671
ENSRNOG00000053172	Ssr4	-1.18845	-0.249083	6.34669	-3.27711	0.00178424	0.0400095	-1.40652
ENSRNOG00000043386	Commd2	-1.18848	-0.24912	4.41738	-3.57252	0.000724864	0.0243631	-0.53335
ENSRNOG00000042359	Pigk	-1.18869	-0.249375	5.42444	-3.4383	0.0010971	0.0305129	-0.947533
ENSRNOG00000013253	Armc1	-1.18907	-0.249832	4.37699	-4.01157	0.000176815	0.0113199	0.725607
ENSRNOG00000009310	Nmd3	-1.18995	-0.250899	4.9984	-3.3671	0.00136213	0.0342845	-1.12031
ENSRNOG00000008593	Ryk	-1.19111	-0.252305	6.82783	-4.15085	0.000111211	0.00960212	1.1144
ENSRNOG00000006655	Plrg1	-1.19122	-0.252439	5.50396	-3.74915	0.00041496	0.0175655	-0.0732563
ENSRNOG00000039994	Upf3b	-1.19154	-0.252822	6.283	-3.18316	0.00235481	0.0454616	-1.65415
ENSRNOG00000012692	Riok2	-1.19157	-0.252863	4.51756	-3.46707	0.00100456	0.0293008	-0.824827
ENSRNOG00000055277	LOC100362333	-1.19214	-0.253554	5.30161	-4.02051	0.000171667	0.0111621	0.732557
ENSRNOG00000016497	Bloc1s5	-1.19217	-0.253585	5.43356	-3.27094	0.00181732	0.0402275	-1.3997
ENSRNOG00000043204	Harbi1	-1.19313	-0.254754	4.81227	-3.18774	0.00232343	0.0450712	-1.58389
ENSRNOG00000011441	Tpd52	-1.1936	-0.255321	8.59021	-3.81543	0.000335414	0.0158943	0.124097
ENSRNOG00000016396	Fbxo11	-1.19388	-0.255655	6.25212	-3.34833	0.00144153	0.0356173	-1.21373
ENSRNOG00000027161	RGD1359158	-1.19427	-0.256123	4.30683	-3.68514	0.000508719	0.0196191	-0.213887
ENSRNOG00000007688	Sms	-1.1948	-0.256766	4.68251	-3.21161	0.00216607	0.0440272	-1.51714
ENSRNOG00000011639	Mrpl47	-1.19546	-0.257562	3.92323	-3.23473	0.00202324	0.0426253	-1.4078
ENSRNOG00000048061	Brcc3	-1.19551	-0.257625	6.16406	-3.12869	0.00275998	0.0496995	-1.79443
ENSRNOG00000010967	Cdc37l1	-1.19586	-0.258051	5.7301	-4.18429	9.93871e-05	0.00922986	1.2241
ENSRNOG00000030216	Abcg3l1	-1.19589	-0.258085	3.44816	-3.39894	0.00123689	0.0323936	-0.969496
ENSRNOG00000060335	Strn3	-1.19593	-0.258132	6.43781	-3.47927	0.0009676	0.0287416	-0.855777
ENSRNOG00000001991	Atp5po	-1.19659	-0.258932	7.18004	-3.44029	0.00109046	0.0304332	-0.960755
ENSRNOG00000018066	Bccip	-1.19661	-0.258953	5.13345	-3.28006	0.00176864	0.0398245	-1.36101
ENSRNOG00000007214	Oma1	-1.19671	-0.259073	3.75676	-3.25606	0.0018994	0.0411979	-1.34457
ENSRNOG00000001889	Comt	-1.19694	-0.259351	7.87065	-3.37218	0.00134138	0.0340272	-1.13812
ENSRNOG00000024186	Eef1b2	-1.19697	-0.259391	8.60436	-3.26264	0.00186271	0.0407123	-1.41641
ENSRNOG00000058412	Morf4l1	-1.19739	-0.259899	8.16133	-4.27039	7.42786e-05	0.0079488	1.49297
ENSRNOG00000003220	H3f3b	-1.1976	-0.260151	8.67938	-3.71467	0.000463195	0.0187588	-0.16569
ENSRNOG00000001294	Ift81	-1.19763	-0.260184	4.13281	-3.26187	0.00186694	0.0407123	-1.34901
ENSRNOG00000020206	Ctsd	-1.19765	-0.260209	8.52228	-3.5141	0.000869052	0.0270209	-0.735743
ENSRNOG00000010390	Hmbs	-1.19804	-0.260675	4.56002	-3.53487	0.00081492	0.0260118	-0.642602
ENSRNOG00000008566	Mrpl15	-1.19823	-0.260905	6.17206	-3.20748	0.00219257	0.0442393	-1.58869
ENSRNOG00000000541	Glo1	-1.19842	-0.261132	6.47086	-4.08822	0.000137115	0.0104013	0.922539
ENSRNOG00000011014	Copg2	-1.19852	-0.26125	6.21308	-4.6369	2.09259e-05	0.00422106	2.65133
ENSRNOG00000020751	Rdm1	-1.19951	-0.262444	4.42847	-3.43027	0.00112435	0.0309512	-0.920666
ENSRNOG00000060793	Eif2s3	-1.19995	-0.262971	8.5147	-3.62744	0.000610341	0.0221256	-0.417554
ENSRNOG00000003122	Hdac8	-1.20005	-0.263093	4.79605	-3.17499	0.00241178	0.0459778	-1.61245
ENSRNOG00000007829	Lactb2	-1.20065	-0.263818	4.77638	-3.56084	0.000751753	0.0247405	-0.579266
ENSRNOG00000021013	Stx3	-1.20073	-0.263914	6.04815	-3.48283	0.000957057	0.0286436	-0.842103
ENSRNOG00000050649	Tvp23b	-1.20185	-0.265251	6.43879	-3.29229	0.00170529	0.038842	-1.36653
ENSRNOG00000005558	LOC100125367	-1.20201	-0.265453	4.26102	-3.63887	0.000588792	0.0215255	-0.342812
ENSRNOG00000017612	Vps35	-1.20225	-0.265739	7.2981	-3.15314	0.00257066	0.0475808	-1.72914
ENSRNOG00000005360	Dhrs7b	-1.20241	-0.265927	4.56212	-3.59522	0.000675246	0.0235483	-0.476291
ENSRNOG00000029785	Cdc26	-1.20266	-0.266233	4.90703	-3.15952	0.00252323	0.0471977	-1.6631
ENSRNOG00000009020	Tsta3	-1.20282	-0.266425	7.42271	-3.72339	0.000450505	0.0183368	-0.158182
ENSRNOG00000042427	Gskip	-1.20351	-0.267246	4.5668	-3.8268	0.000323329	0.0155496	0.181279
ENSRNOG00000015239	Ginm1	-1.20414	-0.267998	6.53167	-3.27647	0.00178766	0.0400095	-1.40909
ENSRNOG00000007788	Glod4	-1.20483	-0.268827	6.74304	-3.33733	0.00149004	0.03617	-1.24532
ENSRNOG00000003343	Canx	-1.2054	-0.269517	9.12882	-3.15409	0.00256352	0.047559	-1.68967
ENSRNOG00000003980	Ttc1	-1.20575	-0.26993	5.45028	-5.13863	3.47465e-06	0.0021885	4.30462
ENSRNOG00000015325	Pigf	-1.20584	-0.27004	4.59472	-3.75363	0.000409061	0.0175332	-0.0281425
ENSRNOG00000003048	Tiprl	-1.2067	-0.271062	5.18082	-3.4179	0.00116757	0.0316026	-0.991936
ENSRNOG00000054514	Mkln1	-1.20697	-0.27139	5.90347	-5.14299	3.41997e-06	0.0021885	4.32329
ENSRNOG00000009248	Pnrc2	-1.207	-0.271426	7.5789	-3.39485	0.00125234	0.0327451	-1.08008
ENSRNOG00000015523	RGD1308147	-1.20832	-0.273001	4.29942	-3.80715	0.000344493	0.0161352	0.132648
ENSRNOG00000005623	Ankmy2	-1.20859	-0.273324	6.23447	-4.57519	2.59767e-05	0.00456258	2.45206
ENSRNOG00000003289	Lap3	-1.20871	-0.273463	6.57269	-4.41896	4.46758e-05	0.00601597	1.95202
ENSRNOG00000047563	Mrpl39	-1.20892	-0.273723	4.24047	-3.41892	0.00116394	0.0315572	-0.942469
ENSRNOG00000017150	Med10	-1.20907	-0.273893	4.97401	-3.78817	0.000366183	0.0167151	0.055885
ENSRNOG00000007972	Rbbp9	-1.20909	-0.273923	4.81286	-4.26259	7.6274e-05	0.00797107	1.47861
ENSRNOG00000005261	Fbxl5	-1.2093	-0.274169	6.40785	-4.72383	1.54032e-05	0.00366132	2.93373
ENSRNOG00000049931	LOC288913	-1.20946	-0.274368	5.82096	-3.77139	0.000386435	0.0173939	-0.0167613
ENSRNOG00000011148	Ssr3	-1.21014	-0.275179	7.38548	-3.69258	0.000496871	0.0194183	-0.247821
ENSRNOG00000007821	Dyrk2	-1.21017	-0.27521	7.17185	-3.17851	0.00238709	0.0458111	-1.66495
ENSRNOG00000017822	Oga	-1.21041	-0.275497	7.7809	-3.43961	0.00109273	0.0304437	-0.954883
ENSRNOG00000003049	Hsd17b10	-1.21129	-0.276543	6.97704	-3.23632	0.00201375	0.0424806	-1.51407
ENSRNOG00000009432	Eif2s1	-1.21131	-0.276563	6.0863	-3.22118	0.00210587	0.043452	-1.55118
ENSRNOG00000016265	Acsl5	-1.21181	-0.277163	7.01958	-4.23627	8.3392e-05	0.00836976	1.37922
ENSRNOG00000004864	Prpf40a	-1.21199	-0.277375	6.73379	-3.80422	0.000347758	0.0161943	0.0722601
ENSRNOG00000010752	Tmem41b	-1.21238	-0.277846	5.44909	-4.26212	7.63957e-05	0.00797107	1.46928
ENSRNOG00000053813	Nkap	-1.21296	-0.278536	4.26786	-3.46577	0.00100858	0.0293124	-0.81755
ENSRNOG00000027711	Usp32	-1.21319	-0.278801	5.96263	-3.44741	0.00106698	0.0301024	-0.936815
ENSRNOG00000005753	LOC108349244	-1.21324	-0.27886	3.83077	-3.33287	0.00151014	0.0364758	-1.15066
ENSRNOG00000029152	Tmem69	-1.21367	-0.27938	4.19727	-3.41617	0.00117373	0.0317161	-0.948575
ENSRNOG00000013874	Rplp1	-1.21391	-0.279657	9.85768	-3.57171	0.000726716	0.0243631	-0.551135
ENSRNOG00000010218	Eif5	-1.21445	-0.280298	8.84408	-3.51844	0.000857465	0.0268003	-0.717449
ENSRNOG00000014422	Gtf2e2	-1.21479	-0.280712	5.03132	-3.64366	0.000579972	0.0214499	-0.360098
ENSRNOG00000017079	Pgm2l1	-1.21512	-0.281094	4.84494	-3.68132	0.000514927	0.0197691	-0.244248
ENSRNOG00000017194	Prdx1	-1.21516	-0.281146	8.19696	-3.27341	0.00180402	0.0402085	-1.39604
ENSRNOG00000001488	Psmb1	-1.21539	-0.281424	7.28264	-4.26612	7.53644e-05	0.00797107	1.47368
ENSRNOG00000015974	Tmem208	-1.21552	-0.281573	4.97886	-3.83558	0.000314289	0.0153461	0.194332
ENSRNOG00000008063	Hibadh	-1.21613	-0.282295	7.07971	-3.56522	0.000741548	0.0245091	-0.613506
ENSRNOG00000014917	Nck1	-1.21649	-0.282727	5.20827	-3.61926	0.000626241	0.0224876	-0.434579
ENSRNOG00000014618	Med31	-1.2167	-0.282976	4.02256	-3.32923	0.00152677	0.0366536	-1.17212
ENSRNOG00000007725	Mis12	-1.21713	-0.283488	3.85822	-3.24261	0.00197667	0.0421628	-1.38439
ENSRNOG00000026742	Ypel5	-1.21765	-0.284097	6.59816	-3.46151	0.00102185	0.0293353	-0.905596
ENSRNOG00000042740	Mrpl42	-1.21766	-0.284106	4.34914	-4.16849	0.000104815	0.00942603	1.19373
ENSRNOG00000007851	Psma3l	-1.21817	-0.28471	6.76295	-3.60083	0.000663499	0.0233076	-0.514583
ENSRNOG00000056207	Capza2	-1.21818	-0.284728	7.91866	-3.60805	0.000648662	0.022836	-0.481803
ENSRNOG00000021206	Plaat3	-1.21865	-0.285284	7.30999	-3.67119	0.000531702	0.020137	-0.30965
ENSRNOG00000012576	Selenos	-1.2192	-0.285934	6.34847	-3.71188	0.000467315	0.0187642	-0.195781
ENSRNOG00000006941	Thumpd3	-1.21927	-0.286019	5.50915	-3.18185	0.00236388	0.0455822	-1.63626
ENSRNOG00000004000	Tefm	-1.21934	-0.286095	3.41743	-3.85853	0.000291781	0.0147802	0.271857
ENSRNOG00000011893	Rps3a	-1.21984	-0.286692	10.4262	-3.51181	0.000875239	0.0271459	-0.709127
ENSRNOG00000008090	Txndc12	-1.21998	-0.286863	5.89384	-3.18814	0.00232065	0.0450712	-1.63328
ENSRNOG00000010342	Zfand1	-1.22016	-0.287073	4.03235	-3.36555	0.00136852	0.0343917	-1.07283
ENSRNOG00000030055	Vamp3	-1.22073	-0.287743	6.63437	-4.38015	5.10567e-05	0.00634353	1.8292
ENSRNOG00000025145	Rmdn1	-1.221	-0.288058	4.08489	-3.16913	0.00245343	0.0464188	-1.58751
ENSRNOG00000018676	RGD1562987	-1.2218	-0.289009	5.6349	-3.63184	0.000601963	0.0219574	-0.414389
ENSRNOG00000018510	Cdk7	-1.22201	-0.289255	4.85866	-4.60085	2.37462e-05	0.00441051	2.53745
ENSRNOG00000061684	Ndufa9	-1.22337	-0.290857	6.86826	-3.99753	0.000185202	0.0114777	0.647896
ENSRNOG00000010024	Cyb5r4	-1.22342	-0.290921	6.45204	-3.95201	0.00021511	0.0125932	0.510664
ENSRNOG00000022245	Msantd4	-1.22344	-0.290947	6.09791	-4.27756	7.24923e-05	0.00780935	1.50923
ENSRNOG00000012748	Vamp8	-1.22379	-0.29136	6.95951	-3.52559	0.000838704	0.026367	-0.725412
ENSRNOG00000002039	Evi5	-1.22427	-0.29192	6.32385	-3.86093	0.000289517	0.0147116	0.240322
ENSRNOG00000015654	Ghr	-1.22444	-0.292124	5.74984	-3.13251	0.00272961	0.0492974	-1.77253
ENSRNOG00000014002	St7l	-1.22507	-0.292861	4.5836	-3.20506	0.00220823	0.0443264	-1.52522
ENSRNOG00000001852	Ergic2	-1.22508	-0.292881	5.49989	-4.53964	2.94067e-05	0.00484155	2.3418
ENSRNOG00000017952	Septin2	-1.22531	-0.293146	8.21957	-4.1495	0.000111715	0.00960212	1.12037
ENSRNOG00000005144	Tmem18	-1.22587	-0.293805	5.16683	-4.88946	8.54267e-06	0.00300933	3.47356
ENSRNOG00000017714	Usp3	-1.22625	-0.294251	6.54081	-3.45298	0.00104893	0.0299464	-0.928784
ENSRNOG00000003201	Rps4x	-1.22627	-0.294281	9.86383	-3.98594	0.000192415	0.0116497	0.641825
ENSRNOG00000002563	Mcts1	-1.22686	-0.29497	5.22182	-3.80123	0.000351118	0.016257	0.0878635
ENSRNOG00000039091	Pnpla8	-1.22703	-0.295175	6.92143	-3.44309	0.00108115	0.0303322	-0.955328
ENSRNOG00000001829	Ube2v2	-1.22815	-0.296482	5.49689	-3.56516	0.00074169	0.0245091	-0.598621
ENSRNOG00000003611	Dynlt3	-1.2288	-0.297256	5.46935	-3.57238	0.000725185	0.0243631	-0.576939
ENSRNOG00000012156	Ostf1	-1.22888	-0.297339	6.91671	-4.54623	2.87399e-05	0.00478772	2.35874
ENSRNOG00000042523	Ube2d2	-1.22897	-0.297446	6.29724	-3.1854	0.00233937	0.0452717	-1.64821
ENSRNOG00000011905	Atp6v1e1	-1.22969	-0.298297	6.38499	-5.12459	3.65675e-06	0.0021885	4.26295
ENSRNOG00000013211	Chchd3	-1.22978	-0.298404	6.57854	-4.04435	0.000158639	0.0110765	0.788935
ENSRNOG00000022748	Tmem126a	-1.2298	-0.298426	4.1418	-3.76126	0.00039919	0.0174549	0.00489726
ENSRNOG00000003634	Zfp354a	-1.23	-0.298653	2.96923	-3.50603	0.000891017	0.0273206	-0.698567
ENSRNOG00000000340	Rtraf	-1.2301	-0.298781	6.66407	-4.77279	1.29498e-05	0.00364486	3.0938
ENSRNOG00000011603	Cab39l	-1.23083	-0.299627	4.62893	-3.70196	0.000482286	0.0192194	-0.177329
ENSRNOG00000007504	Actr10	-1.2314	-0.300304	5.99091	-5.04765	4.83387e-06	0.00245009	4.00409
ENSRNOG00000001108	N4bp2l2	-1.23153	-0.300453	5.7569	-3.74508	0.000420393	0.0176904	-0.0912584
ENSRNOG00000000164	Lamp2	-1.23161	-0.300541	7.33046	-4.00801	0.000178906	0.011337	0.682165
ENSRNOG00000043069	Sec22a	-1.23202	-0.301024	4.60546	-5.35893	1.5509e-06	0.00156632	5.0045
ENSRNOG00000012383	Ndufc2	-1.2323	-0.30135	5.87011	-3.35473	0.00141398	0.0352602	-1.19051
ENSRNOG00000012236	Hddc3	-1.23355	-0.30282	4.48283	-3.19394	0.00228151	0.0447959	-1.54372
ENSRNOG00000049920	Psma2	-1.23369	-0.302975	6.8448	-4.146	0.000113036	0.00964609	1.09985
ENSRNOG00000006992	Rpl7	-1.23434	-0.30374	10.0818	-4.59478	2.42565e-05	0.0044221	2.51694
ENSRNOG00000014852	Fbxo30	-1.23466	-0.304109	5.00341	-3.57743	0.000713848	0.0243631	-0.541979
ENSRNOG00000015573	Ctbs	-1.23535	-0.304916	5.44161	-3.82329	0.000327013	0.0156103	0.146576
ENSRNOG00000007267	Mnat1	-1.23628	-0.306004	4.69895	-4.19107	9.71427e-05	0.00912633	1.26069
ENSRNOG00000047506	LOC100362980	-1.23678	-0.306584	4.96872	-3.33736	0.00148989	0.03617	-1.19993
ENSRNOG00000007967	Sdhb	-1.23679	-0.306596	6.95649	-3.89566	0.000258619	0.0137175	0.343593
ENSRNOG00000008226	Zbtb8os	-1.23707	-0.306924	5.90755	-3.8891	0.000264201	0.0139062	0.328311
ENSRNOG00000043141	Ap3s2	-1.23757	-0.307512	4.89894	-4.44233	4.12152e-05	0.00589378	2.03644
ENSRNOG00000017119	Ciao2a	-1.23773	-0.307696	5.94771	-3.6877	0.000504609	0.0195944	-0.260607
ENSRNOG00000011135	Gtf2b	-1.23852	-0.308616	5.56494	-3.88158	0.000270743	0.0140121	0.312717
ENSRNOG00000027864	Ppia	-1.2394	-0.309641	8.80134	-3.32007	0.0015693	0.0372385	-1.25971
ENSRNOG00000028063	Tmem38b	-1.23958	-0.309857	5.27403	-3.83748	0.000312369	0.0153422	0.192738
ENSRNOG00000010239	Cnbp	-1.2408	-0.311273	8.70012	-4.44753	4.04812e-05	0.00585437	2.05091
ENSRNOG00000011513	Gla	-1.24084	-0.311313	5.03176	-4.0229	0.00017032	0.0111621	0.747422
ENSRNOG00000042503	Ndufv2	-1.24182	-0.312454	6.86873	-3.59176	0.000682605	0.0237209	-0.539605
ENSRNOG00000019223	Atp5f1c	-1.24189	-0.312535	7.78056	-4.98455	6.07083e-06	0.00274334	3.79296
ENSRNOG00000061582	Scamp1	-1.2419	-0.312554	7.57666	-4.16796	0.000104999	0.00942603	1.17143
ENSRNOG00000012178	Lmbrd1	-1.24236	-0.313079	6.14858	-4.40631	4.66652e-05	0.00618463	1.91305
ENSRNOG00000018091	Gdi2	-1.24263	-0.313399	8.19156	-4.39162	4.90831e-05	0.00622896	1.8723
ENSRNOG00000002177	Gnpda2	-1.24344	-0.314343	4.27097	-3.29701	0.00168145	0.0385398	-1.26662
ENSRNOG00000005763	Arl1	-1.24378	-0.314735	7.17698	-4.04651	0.000157508	0.0110765	0.797522
ENSRNOG00000029885	Stag2	-1.24382	-0.314781	7.42812	-3.15741	0.00253885	0.0473186	-1.71577
ENSRNOG00000001317	Zfp68	-1.24417	-0.315186	6.31502	-3.15005	0.00259389	0.0477388	-1.74064
ENSRNOG00000014078	Ndufb8	-1.24443	-0.315482	7.02133	-3.12639	0.0027785	0.0498311	-1.80111
ENSRNOG00000047309	Smim10l1	-1.24453	-0.315597	5.21446	-3.50781	0.000886131	0.0272808	-0.748072
ENSRNOG00000004829	Immp1l	-1.24498	-0.316121	3.8403	-3.3419	0.00146967	0.0359825	-1.13031
ENSRNOG00000023591	Ppp2r3c	-1.24639	-0.317757	4.81789	-3.31524	0.00159217	0.0375043	-1.25049
ENSRNOG00000052730	Psmb3	-1.24685	-0.318284	6.47467	-4.22535	8.65299e-05	0.00857357	1.34462
ENSRNOG00000004214	Rpl26	-1.24745	-0.318978	9.73442	-3.86544	0.000285317	0.01459	0.285824
ENSRNOG00000046799	Phb	-1.24874	-0.320477	6.70119	-4.3214	6.2434e-05	0.00720622	1.64437
ENSRNOG00000009163	Fam133b	-1.24885	-0.320606	4.48002	-3.71249	0.000466416	0.0187642	-0.143138
ENSRNOG00000021317	Cct2	-1.24944	-0.321283	7.32817	-5.57774	6.89782e-07	0.001143	5.80546
ENSRNOG00000018159	Anxa4	-1.25008	-0.322017	8.23403	-4.55024	2.83404e-05	0.00478772	2.37576
ENSRNOG00000061129	Psmd14	-1.2503	-0.322269	5.33156	-3.61286	0.000638936	0.0225977	-0.457332
ENSRNOG00000061058	Csde1	-1.25038	-0.322371	8.37014	-4.52881	3.05375e-05	0.00493455	2.3077
ENSRNOG00000005610	Yipf4	-1.25166	-0.323846	6.82348	-3.42406	0.00114584	0.0313293	-1.00821
ENSRNOG00000009057	Sec62	-1.25267	-0.325001	7.62459	-3.23677	0.00201109	0.04248	-1.50383
ENSRNOG00000013506	Zfand6	-1.25288	-0.325247	7.00635	-4.28124	7.15906e-05	0.00780935	1.51949
ENSRNOG00000001274	Vps29	-1.25321	-0.325628	5.71956	-4.33553	5.94906e-05	0.00696601	1.69337
ENSRNOG00000012641	Sfr1	-1.25396	-0.326495	6.152	-3.75676	0.000404975	0.0175263	-0.0642292
ENSRNOG00000022980	Sdhd	-1.25427	-0.32685	7.60055	-3.99098	0.000189246	0.0116275	0.633452
ENSRNOG00000016133	Sumo1	-1.25459	-0.32722	6.88829	-3.64915	0.000570025	0.0213219	-0.376151
ENSRNOG00000049345	Mep1b	-1.25478	-0.327435	7.53559	-3.15326	0.00256977	0.0475808	-1.72543
ENSRNOG00000055314	Msrb1	-1.25537	-0.328115	5.53994	-3.40141	0.00122765	0.0323371	-1.05386
ENSRNOG00000017077	Snx7	-1.25585	-0.328666	4.89894	-3.17453	0.00241504	0.0459778	-1.62448
ENSRNOG00000006221	Uba3	-1.256	-0.32884	6.21229	-4.03648	0.000162831	0.0111286	0.766866
ENSRNOG00000003691	Tmed7	-1.25603	-0.328876	6.93406	-3.78589	0.000368869	0.0167661	0.0195022
ENSRNOG00000000546	Nt5dc1	-1.25608	-0.328933	5.09395	-4.42583	4.36298e-05	0.0059747	1.98413
ENSRNOG00000000954	Polr1d	-1.25624	-0.329117	6.34105	-4.83707	1.03019e-05	0.00327446	3.30519
ENSRNOG00000009820	Bnip3l	-1.25637	-0.329267	7.4883	-4.64642	2.02372e-05	0.00419248	2.68325
ENSRNOG00000053615	Mrpl50	-1.25698	-0.329965	4.77791	-4.05879	0.000151217	0.010812	0.859774
ENSRNOG00000008103	Mdh1	-1.25738	-0.330426	7.65803	-4.78628	1.2344e-05	0.0035619	3.13884
ENSRNOG00000000720	MGC95208	-1.25784	-0.330944	3.60337	-3.92228	0.000237101	0.0132114	0.459678
ENSRNOG00000007203	Psmc6	-1.25787	-0.330981	6.16865	-4.16017	0.000107784	0.00956533	1.14456
ENSRNOG00000056325	Mocs2	-1.25808	-0.331219	5.1475	-3.92032	0.000238627	0.0132392	0.438243
ENSRNOG00000002612	Ddx52	-1.25891	-0.332177	4.62945	-4.08266	0.00013968	0.0104013	0.934076
ENSRNOG00000004060	Calm1	-1.25966	-0.333032	9.60307	-3.3829	0.00129855	0.0334128	-1.07448
ENSRNOG00000017781	Dnajc7	-1.25987	-0.333279	7.35446	-4.1275	0.000120261	0.009701	1.04568
ENSRNOG00000027860	Ggnbp2	-1.2604	-0.333883	7.00798	-4.89704	8.314e-06	0.00300933	3.50328
ENSRNOG00000014331	Zfp810	-1.26129	-0.334903	5.37821	-5.05214	4.75596e-06	0.00245009	4.01439
ENSRNOG00000011705	Stmn2	-1.26136	-0.334982	4.90804	-3.30596	0.00163707	0.0380077	-1.28685
ENSRNOG00000015848	Etfrf1	-1.26257	-0.336368	3.18595	-3.20358	0.00221783	0.0443838	-1.46226
ENSRNOG00000060436	Vti1b	-1.26275	-0.336572	5.54462	-5.16855	3.11597e-06	0.0021885	4.40703
ENSRNOG00000032463	Rap1a	-1.26365	-0.337598	7.34459	-3.23243	0.00203704	0.0427152	-1.52009
ENSRNOG00000030273	Zfp563	-1.26394	-0.337931	2.36538	-3.41461	0.00117934	0.0318145	-0.963868
ENSRNOG00000015233	Etfa	-1.26396	-0.337946	7.78605	-3.6444	0.000578617	0.0214499	-0.380305
ENSRNOG00000013961	Ghitm	-1.26423	-0.338255	7.97201	-4.01086	0.000177234	0.0113199	0.6974
ENSRNOG00000036742	Uqcrc2	-1.26459	-0.338665	8.34015	-4.35048	5.65238e-05	0.00676569	1.74375
ENSRNOG00000014059	Odf2l	-1.26512	-0.33928	3.88921	-3.91423	0.000243419	0.0132443	0.442581
ENSRNOG00000008744	Cops2	-1.26522	-0.339391	6.51718	-4.42185	4.42334e-05	0.00600646	1.96136
ENSRNOG00000014031	Esco1	-1.26611	-0.340402	5.81351	-3.85418	0.000295925	0.0148967	0.227271
ENSRNOG00000028014	Cryzl1	-1.2663	-0.340623	4.53088	-3.95736	0.000211371	0.0124262	0.563563
ENSRNOG00000039829	Rpp14	-1.26658	-0.340939	5.44546	-5.54535	7.78081e-07	0.001143	5.68314
ENSRNOG00000008512	Btf3l4	-1.26659	-0.340954	4.84116	-3.79364	0.000359792	0.0165167	0.0775693
ENSRNOG00000009080	Atp6v1d	-1.26668	-0.341046	6.04937	-4.83451	1.03963e-05	0.00327446	3.29696
ENSRNOG00000008551	Rps7	-1.26784	-0.342375	9.57504	-4.12912	0.000119612	0.009701	1.06979
ENSRNOG00000007884	Bcap29	-1.26814	-0.342709	4.98196	-3.62727	0.000610684	0.0221256	-0.402458
ENSRNOG00000009548	Fpgt	-1.26876	-0.34342	5.13608	-3.57015	0.000730256	0.0244311	-0.56897
ENSRNOG00000009808	Ift80	-1.26878	-0.343438	3.98936	-3.34233	0.0014678	0.0359825	-1.13537
ENSRNOG00000004411	Tspan8	-1.26922	-0.343946	8.88421	-3.23695	0.00201004	0.04248	-1.47794
ENSRNOG00000007114	Psma6	-1.26938	-0.34413	6.70321	-4.12295	0.000122104	0.00971964	1.02883
ENSRNOG00000053230	Fopnl	-1.2703	-0.345171	5.18665	-4.29797	6.76265e-05	0.0075364	1.58361
ENSRNOG00000006545	Septin7	-1.2705	-0.345393	6.31002	-3.63969	0.000587278	0.0215255	-0.402707
ENSRNOG00000027126	Dpy30	-1.27132	-0.34633	4.75974	-3.94585	0.000219501	0.0126283	0.523507
ENSRNOG00000019426	Ramac	-1.27135	-0.346363	4.2013	-3.97593	0.000198855	0.0119454	0.62214
ENSRNOG00000009836	Rbm26	-1.27146	-0.346488	6.43064	-3.61436	0.000635954	0.0225977	-0.475881
ENSRNOG00000003256	Ccng1	-1.27288	-0.348101	6.85701	-5.39056	1.38022e-06	0.00148686	5.16517
ENSRNOG00000031092	Rock1	-1.27352	-0.348816	7.79884	-4.07939	0.000141207	0.010419	0.902833
ENSRNOG00000036866	Acer3	-1.27373	-0.349061	5.94059	-3.43095	0.00112203	0.0309401	-0.983588
ENSRNOG00000016619	Use1	-1.27396	-0.34932	6.80828	-3.57211	0.000725808	0.0243631	-0.595146
ENSRNOG00000006833	Rb1cc1	-1.275	-0.3505	6.88947	-3.76816	0.000390457	0.0174549	-0.0323331
ENSRNOG00000002569	Mrps14	-1.27544	-0.350994	4.9467	-4.69685	1.69439e-05	0.00375063	2.8452
ENSRNOG00000009754	Nampt	-1.27553	-0.351092	6.01189	-4.03008	0.000166322	0.0111621	0.749471
ENSRNOG00000015215	Cript	-1.27642	-0.352104	6.20347	-3.77145	0.000386367	0.0173939	-0.0219163
ENSRNOG00000022732	Tmem126b	-1.27721	-0.352995	4.41726	-4.20474	9.27666e-05	0.00899168	1.30342
ENSRNOG00000009338	Kras	-1.27757	-0.353406	5.50875	-3.42479	0.00114331	0.0313131	-0.98386
ENSRNOG00000022742	Zfp954	-1.27834	-0.354271	4.66528	-4.70758	1.63138e-05	0.00366132	2.87564
ENSRNOG00000050552	AABR07053516.1	-1.27844	-0.35439	4.98622	-3.20224	0.00222661	0.0443838	-1.55623
ENSRNOG00000048195	Nudt13	-1.27876	-0.354747	4.39445	-4.46779	3.77422e-05	0.00569977	2.11048
ENSRNOG00000012415	Mpc1	-1.279	-0.355013	6.5846	-3.71232	0.000466666	0.0187642	-0.19516
ENSRNOG00000018972	Rab18	-1.27909	-0.355113	7.08148	-3.94191	0.000222352	0.0126961	0.482646
ENSRNOG00000019277	Vdac3	-1.27913	-0.355161	7.34726	-4.88879	8.56343e-06	0.00300933	3.47599
ENSRNOG00000004740	Mmadhc	-1.2793	-0.355352	6.06448	-4.78946	1.22053e-05	0.0035619	3.14894
ENSRNOG00000056374	AC097784.1	-1.27951	-0.355587	4.10073	-4.14956	0.000111694	0.00960212	1.13391
ENSRNOG00000003853	Scoc	-1.2797	-0.355807	5.89573	-4.75933	1.35834e-05	0.00365823	3.05054
ENSRNOG00000006364	Dld	-1.28017	-0.356334	7.48735	-3.75939	0.000401584	0.0174549	-0.0527288
ENSRNOG00000016227	Glrx3	-1.28069	-0.356919	5.76572	-4.82783	1.06471e-05	0.00327446	3.27512
ENSRNOG00000051669	AABR07040855.1	-1.28127	-0.357573	3.21007	-3.4079	0.00120364	0.032161	-0.945909
ENSRNOG00000059593	Cetn2	-1.28149	-0.357827	5.15625	-4.74665	1.42079e-05	0.00366132	3.00866
ENSRNOG00000003782	Acot9	-1.28164	-0.357995	4.99584	-4.17718	0.000101796	0.00936123	1.21448
ENSRNOG00000018007	Gtf2h5	-1.28267	-0.359152	5.55819	-4.2237	8.70144e-05	0.00857357	1.34737
ENSRNOG00000028288	Clrn3	-1.28277	-0.359262	7.0109	-3.2541	0.00191048	0.0413273	-1.46664
ENSRNOG00000017165	Akr1e2	-1.28286	-0.359362	3.95193	-4.17461	0.000102679	0.00936123	1.20445
ENSRNOG00000018207	Dynlt1	-1.28289	-0.359402	4.56247	-4.38177	5.07734e-05	0.00634353	1.84659
ENSRNOG00000046002	Micos13	-1.28297	-0.359492	6.66701	-3.53354	0.000818293	0.0260118	-0.704361
ENSRNOG00000011376	Bbof1	-1.28308	-0.359611	2.95615	-3.69553	0.000492237	0.0193807	-0.200577
ENSRNOG00000010523	Naa20	-1.28322	-0.359773	5.47479	-3.4644	0.00101283	0.0293304	-0.876537
ENSRNOG00000007775	Cmpk1	-1.28426	-0.360942	7.97549	-3.47557	0.000978672	0.0288058	-0.851734
ENSRNOG00000060939	Gstm6l	-1.28438	-0.361076	4.09668	-3.46046	0.00102516	0.0293353	-0.825823
ENSRNOG00000015020	Idh1	-1.28466	-0.361391	7.87101	-3.89879	0.000255987	0.0136518	0.361141
ENSRNOG00000024135	Zmat1	-1.28536	-0.36217	2.89754	-3.79673	0.000356235	0.0164	0.0696287
ENSRNOG00000030871	Calm2	-1.28573	-0.362589	7.42213	-4.03892	0.000161519	0.0111238	0.776879
ENSRNOG00000008079	Ugp2	-1.28641	-0.363355	7.06732	-3.67964	0.000517665	0.0198222	-0.287719
ENSRNOG00000019875	Matr3	-1.28663	-0.363598	7.34671	-3.94976	0.000216704	0.0125961	0.5073
ENSRNOG00000055257	Selenof	-1.28667	-0.363639	7.76749	-4.83564	1.03547e-05	0.00327446	3.30077
ENSRNOG00000005123	Emc2	-1.28761	-0.3647	5.38038	-3.80621	0.000345531	0.0161371	0.0964315
ENSRNOG00000049192	Hmgn5	-1.28817	-0.36532	1.30845	-3.40009	0.00123256	0.0323371	-1.12289
ENSRNOG00000010147	Pdcd10	-1.28837	-0.365548	6.09174	-4.57992	2.55511e-05	0.00453715	2.46778
ENSRNOG00000014624	Selenok	-1.28865	-0.365862	5.43544	-3.60852	0.000647693	0.022836	-0.473927
ENSRNOG00000010891	Lrrcc1	-1.28872	-0.365937	4.97655	-3.53539	0.000813602	0.0260118	-0.658266
ENSRNOG00000039924	Triqk	-1.28879	-0.366022	4.03228	-3.58685	0.000693161	0.0238833	-0.477759
ENSRNOG00000020979	Psmb4	-1.28937	-0.366667	7.49008	-4.50559	3.31056e-05	0.00524464	2.23054
ENSRNOG00000018593	Txndc9	-1.28975	-0.367092	5.62989	-3.49751	0.000914738	0.0279419	-0.791646
ENSRNOG00000031995	Smim15	-1.28982	-0.367175	7.2311	-4.60644	2.32858e-05	0.00437529	2.5533
ENSRNOG00000004820	Sar1b	-1.29075	-0.36821	5.94016	-3.73665	0.000431854	0.0179854	-0.118692
ENSRNOG00000021157	Ctss	-1.29093	-0.368414	8.03659	-4.39122	4.91519e-05	0.00622896	1.87029
ENSRNOG00000031730	Eloc	-1.29115	-0.368658	5.53112	-3.98622	0.000192234	0.0116497	0.624471
ENSRNOG00000014869	Wdr31	-1.29121	-0.368729	2.1983	-3.47186	0.00098991	0.0289782	-0.832039
ENSRNOG00000008484	Pdcl	-1.2916	-0.36916	5.40339	-4.59361	2.43559e-05	0.0044221	2.51514
ENSRNOG00000047019	Bbip1	-1.29176	-0.369333	2.97172	-4.03508	0.00016359	0.0111286	0.737858
ENSRNOG00000018653	Pfdn1	-1.29178	-0.369362	6.05125	-3.97945	0.000196571	0.0118522	0.595945
ENSRNOG00000005074	Arl6ip6	-1.29301	-0.370731	4.46343	-5.44387	1.13353e-06	0.00130834	5.27794
ENSRNOG00000012665	Nmrk1	-1.29311	-0.370845	3.39763	-4.14305	0.000114157	0.00965789	1.07746
ENSRNOG00000033697	Casp4	-1.29463	-0.372535	4.5237	-3.72872	0.000442927	0.0182118	-0.0967904
ENSRNOG00000009974	Coq3	-1.2959	-0.373953	4.2507	-5.70326	4.31809e-07	0.000996799	6.11942
ENSRNOG00000039980	Slc25a5	-1.29816	-0.376464	9.74141	-3.58578	0.000695476	0.0238833	-0.514134
ENSRNOG00000003613	Mid1	-1.30081	-0.379414	5.12694	-4.90506	8.07863e-06	0.00300933	3.52428
ENSRNOG00000011260	Cmbl	-1.30147	-0.380141	5.95707	-3.95903	0.000210209	0.0124262	0.53727
ENSRNOG00000009103	Chrac1	-1.30215	-0.38089	4.90967	-4.96564	6.49886e-06	0.00276355	3.72104
ENSRNOG00000010553	Pnma1	-1.30292	-0.381748	0.993134	-3.26221	0.00186509	0.0407123	-1.49467
ENSRNOG00000017481	Sucla2	-1.30398	-0.382927	6.83263	-5.24421	2.36344e-06	0.0020133	4.66692
ENSRNOG00000047198	Tatdn1	-1.30422	-0.383185	4.12535	-3.17715	0.00239663	0.0458309	-1.5679
ENSRNOG00000014654	LOC691807	-1.30427	-0.383238	6.43644	-3.91545	0.000242451	0.0132443	0.401776
ENSRNOG00000007315	Thoc2	-1.30517	-0.384242	6.46112	-3.87697	0.000274828	0.0141431	0.287327
ENSRNOG00000013877	Ttc23	-1.30604	-0.385203	4.07298	-4.03449	0.000163908	0.0111286	0.793224
ENSRNOG00000058658	Mtch2	-1.30624	-0.38542	6.17862	-5.54801	7.70417e-07	0.001143	5.70405
ENSRNOG00000008748	Pex2	-1.30773	-0.387065	5.33245	-4.28759	7.0061e-05	0.00775422	1.54939
ENSRNOG00000004304	Syap1	-1.30808	-0.387453	6.42787	-4.48597	3.54372e-05	0.00545362	2.16565
ENSRNOG00000004754	Tc2n	-1.31001	-0.389581	6.50084	-3.13716	0.00269293	0.0489483	-1.77463
ENSRNOG00000013764	Fam118a	-1.31105	-0.390724	5.24935	-3.93226	0.000229489	0.0130116	0.472335
ENSRNOG00000009075	Trim13	-1.31265	-0.392479	2.18413	-3.69511	0.000492893	0.0193807	-0.272724
ENSRNOG00000046918	Apoo	-1.31524	-0.395323	3.69455	-4.083	0.000139522	0.0104013	0.926836
ENSRNOG00000011622	Echdc1	-1.31535	-0.395443	5.00722	-4.34261	5.80679e-05	0.00684904	1.7245
ENSRNOG00000039571	Glod5	-1.31551	-0.395617	4.6803	-3.19108	0.00230076	0.0448467	-1.56707
ENSRNOG00000042903	Cox7a2l2	-1.3156	-0.395722	7.1804	-3.57329	0.000723139	0.0243631	-0.588631
ENSRNOG00000005828	Skp1	-1.31714	-0.397411	8.21143	-4.26187	7.64599e-05	0.00797107	1.46703
ENSRNOG00000010630	Prcp	-1.31825	-0.398625	5.35476	-4.04469	0.000158461	0.0110765	0.8063
ENSRNOG00000007040	Timm17a	-1.31912	-0.399571	5.45075	-5.24183	2.38417e-06	0.0020133	4.65167
ENSRNOG00000017741	Nudt5	-1.31944	-0.399925	5.0405	-5.78753	3.14892e-07	0.000915536	6.4888
ENSRNOG00000010241	Hspb11	-1.32331	-0.404155	2.87521	-3.61508	0.000634502	0.0225977	-0.418
ENSRNOG00000001531	Chac2	-1.32663	-0.407766	4.29202	-4.07487	0.000143349	0.0104893	0.913711
ENSRNOG00000010248	Serpini1	-1.32676	-0.407903	3.23691	-3.31533	0.00159177	0.0375043	-1.18346
ENSRNOG00000017418	Rps3	-1.3274	-0.408606	9.95709	-4.66056	1.92554e-05	0.00409405	2.72692
ENSRNOG00000046644	Prelid3b	-1.32758	-0.408801	5.49159	-4.36506	5.37708e-05	0.00648419	1.78964
ENSRNOG00000003786	Tspan6	-1.32902	-0.410364	5.03413	-4.11517	0.000125322	0.00983047	1.02484
ENSRNOG00000019659	Aspa	-1.3292	-0.410559	2.30012	-3.72947	0.000441868	0.0182118	-0.176475
ENSRNOG00000007048	Rap1b	-1.3293	-0.410667	6.50512	-4.25804	7.74601e-05	0.00802357	1.44646
ENSRNOG00000024372	Cwf19l2	-1.33065	-0.412134	5.3854	-5.08055	4.29087e-06	0.0023909	4.1104
ENSRNOG00000031022	LOC108348287	-1.33182	-0.4134	6.72134	-4.16007	0.000107822	0.00956533	1.14304
ENSRNOG00000017723	Cept1	-1.333	-0.414678	6.0822	-4.83536	1.03648e-05	0.00327446	3.29979
ENSRNOG00000002848	Maoa	-1.33325	-0.414947	6.88394	-4.3901	4.93414e-05	0.00622896	1.86115
ENSRNOG00000057056	Rab5a	-1.33665	-0.418622	5.84169	-3.76443	0.00039516	0.0174549	-0.0365233
ENSRNOG00000028557	Hibch	-1.34127	-0.423595	5.10574	-4.88868	8.5667e-06	0.00300933	3.4705
ENSRNOG00000014980	Mob4	-1.34194	-0.424316	5.84686	-5.01839	5.37319e-06	0.00263107	3.90594
ENSRNOG00000002332	Mospd1	-1.34273	-0.425168	2.95932	-3.31455	0.00159546	0.037527	-1.18643
ENSRNOG00000020975	Mrpl49	-1.3443	-0.426853	3.81379	-4.55943	2.74465e-05	0.00476891	2.36332
ENSRNOG00000036917	Amn1	-1.34479	-0.427382	3.44142	-4.7651	1.33082e-05	0.00364486	2.9527
ENSRNOG00000031769	Chchd7	-1.34638	-0.429086	3.55961	-3.49623	0.000918369	0.0279471	-0.714793
ENSRNOG00000004316	Llph	-1.35364	-0.436846	4.24433	-4.02389	0.000169762	0.0111621	0.762933
ENSRNOG00000002536	C1galt1c1	-1.35437	-0.437626	5.55548	-4.44684	4.05773e-05	0.00585437	2.04644
ENSRNOG00000056398	AABR07036855.1	-1.35536	-0.438678	5.25361	-4.71132	1.60999e-05	0.00366132	2.89467
ENSRNOG00000005982	C1d	-1.3593	-0.442863	5.16137	-4.86257	9.40544e-06	0.00323367	3.38654
ENSRNOG00000001816	Rfc4	-1.35951	-0.443088	3.65891	-3.75364	0.000409046	0.0175332	-0.0135036
ENSRNOG00000028328	Tyw3	-1.36276	-0.446532	2.84185	-4.48254	3.58623e-05	0.00546697	2.00196
ENSRNOG00000014055	Nat1	-1.36399	-0.447831	5.25684	-4.51556	3.19778e-05	0.00511613	2.26673
ENSRNOG00000025981	Ska2	-1.37393	-0.458307	3.08963	-3.80899	0.000342447	0.0161065	0.118151
ENSRNOG00000003763	Prdx4	-1.3744	-0.4588	5.24792	-4.40613	4.66938e-05	0.00618463	1.92069
ENSRNOG00000026203	Pax8	-1.37582	-0.460288	0.550741	-3.14763	0.00261224	0.0479673	-1.81204
ENSRNOG00000007124	Krcc1	-1.37688	-0.461399	7.15015	-4.6268	2.16813e-05	0.00422106	2.61898
ENSRNOG00000046912	Nr1d2	-1.3775	-0.462057	6.9017	-4.13331	0.000117946	0.009701	1.0609
ENSRNOG00000026716	LOC100360449	-1.38177	-0.466515	9.35973	-4.71635	1.58161e-05	0.00366132	2.90908
ENSRNOG00000005094	C1qtnf7	-1.38178	-0.466531	2.31355	-3.20315	0.00222063	0.0443838	-1.47651
ENSRNOG00000004629	Fkbp3	-1.38722	-0.472195	5.11706	-3.59478	0.00067618	0.0235483	-0.498133
ENSRNOG00000025987	LOC498236	-1.3876	-0.472587	2.17527	-3.29155	0.00170906	0.038842	-1.27681
ENSRNOG00000042821	Cd59	-1.38779	-0.472794	8.55734	-3.7592	0.000401833	0.0174549	-0.0382331
ENSRNOG00000017744	Dram2	-1.38836	-0.473384	5.55203	-4.68352	1.77595e-05	0.00387806	2.80474
ENSRNOG00000004612	Ppp1cb	-1.39442	-0.47967	9.33941	-4.40359	4.71041e-05	0.00618825	1.91467
ENSRNOG00000002280	Sh3bgrl	-1.39586	-0.481158	6.67834	-6.33882	3.90762e-08	0.000304546	8.46939
ENSRNOG00000022983	Trim17	-1.39926	-0.484662	3.39548	-3.17728	0.00239567	0.0458309	-1.53261
ENSRNOG00000021526	Slc25a34	-1.39974	-0.485157	4.37649	-3.21117	0.00216888	0.0440289	-1.48905
ENSRNOG00000061050	Mboat2	-1.40393	-0.489469	5.07791	-4.45689	3.91925e-05	0.00577612	2.08216
ENSRNOG00000054488	LOC500584	-1.40443	-0.489987	4.73948	-4.39136	4.9127e-05	0.00622896	1.87704
ENSRNOG00000017243	Bnip3	-1.40486	-0.490422	5.74633	-3.31047	0.00161509	0.0378305	-1.30502
ENSRNOG00000006526	Sema3c	-1.41279	-0.498552	6.70276	-4.08286	0.000139588	0.0104013	0.906751
ENSRNOG00000020315	Taf13	-1.42048	-0.506376	5.37625	-5.19758	2.80286e-06	0.00209455	4.50127
ENSRNOG00000046643	Cyp3a9	-1.42713	-0.513116	8.49565	-4.15868	0.000108327	0.00956533	1.1521
ENSRNOG00000026594	AABR07073134.1	-1.43164	-0.517664	2.37176	-3.442	0.00108478	0.0303322	-0.89227
ENSRNOG00000020989	Tm7sf2	-1.44693	-0.532992	3.74995	-4.12939	0.000119503	0.009701	1.06238
ENSRNOG00000061320	LOC103692829	-1.45141	-0.537457	1.34461	-3.59739	0.000670684	0.0235089	-0.635206
ENSRNOG00000057649	Psmd10	-1.45269	-0.538724	2.90043	-4.62912	2.15055e-05	0.00422106	2.45308
ENSRNOG00000007875	Actr6	-1.45586	-0.541876	4.00436	-6.41702	2.89964e-08	0.000304546	8.48471
ENSRNOG00000024545	Ccdc18	-1.46316	-0.549089	2.07583	-3.74981	0.000414087	0.0175655	-0.148846
ENSRNOG00000021735	Akr1c15	-1.46857	-0.554409	7.92656	-3.89166	0.000262003	0.0138357	0.342217
ENSRNOG00000007605	AABR07052430.1	-1.47475	-0.560466	2.69813	-4.42786	4.33251e-05	0.0059747	1.82273
ENSRNOG00000042404	Ccdc122	-1.47712	-0.56279	0.0332642	-3.16844	0.00245843	0.0464188	-1.87828
ENSRNOG00000005215	Klhl4	-1.49026	-0.57556	1.77262	-4.8911	8.49274e-06	0.00300933	2.89169
ENSRNOG00000048275	RGD1309350	-1.50995	-0.594501	3.03677	-5.13097	3.57288e-06	0.0021885	3.98988
ENSRNOG00000002217	Plac8	-1.51305	-0.597461	7.81078	-4.31416	6.39952e-05	0.00729384	1.62711
ENSRNOG00000028185	Tstd3	-1.53024	-0.613756	2.53866	-4.19929	9.44887e-05	0.00901474	1.15042
ENSRNOG00000052141	Rps10	-1.56353	-0.644802	6.7416	-3.5329	0.000819919	0.0260118	-0.704578
ENSRNOG00000007234	Cyp51	-1.5713	-0.651957	6.39729	-3.53238	0.000821248	0.0260118	-0.705233
ENSRNOG00000048606	LOC103689964	-1.58423	-0.663779	2.12983	-3.9466	0.000218958	0.0126283	0.37606
ENSRNOG00000030614	LOC689899	-1.58813	-0.667327	1.84948	-3.64009	0.000586532	0.0215255	-0.452737
ENSRNOG00000016552	Hmgcs1	-1.59251	-0.671304	6.34443	-3.26827	0.00183178	0.0402717	-1.42679
ENSRNOG00000029370	Abhd3	-1.59712	-0.675471	0.72433	-4.19182	9.68982e-05	0.00912633	0.595288
ENSRNOG00000015290	Tpi1	-1.62152	-0.697348	3.14563	-4.12548	0.000121075	0.009701	1.0202
ENSRNOG00000004078	Eno3	-1.62781	-0.702936	6.93313	-3.82936	0.000320667	0.015532	0.148676
ENSRNOG00000012086	AABR07026271.1	-1.63865	-0.712508	-0.34599	-4.17508	0.000102517	0.00936123	-0.0705757
ENSRNOG00000031273	AABR07034639.1	-1.64698	-0.719827	4.03551	-3.19303	0.0022876	0.0448065	-1.52321
ENSRNOG00000006853	Elavl2	-1.65171	-0.723961	0.0325279	-3.38746	0.00128073	0.0332599	-1.4193
ENSRNOG00000032902	Ybx1-ps3	-1.66791	-0.73804	5.15237	-3.54807	0.000782206	0.0254319	-0.623632
ENSRNOG00000059245	Rad51b	-1.68563	-0.753292	-0.273482	-3.21836	0.00212341	0.0435902	-1.90808
ENSRNOG00000034130	LOC108349189	-1.68781	-0.75515	0.668546	-3.48384	0.00095408	0.0286436	-1.05417
ENSRNOG00000008591	Colec10	-1.70378	-0.768741	0.484114	-3.13003	0.00274929	0.0495824	-1.82181
ENSRNOG00000000201	Gsta5	-1.75253	-0.809438	2.66479	-3.85084	0.000299149	0.0150123	0.206895
ENSRNOG00000043419	Hist3h2ba	-1.77534	-0.828092	1.96381	-4.1365	0.00011669	0.009701	0.839087
ENSRNOG00000021027	Dbp	-1.814	-0.859173	5.91534	-3.17174	0.00243481	0.0462328	-1.65526
ENSRNOG00000046260	LOC688320	-1.876	-0.907657	0.375132	-3.18603	0.00233509	0.0452431	-1.72846
ENSRNOG00000022934	AABR07066818.1	-1.88918	-0.917758	6.41128	-3.19313	0.00228693	0.0448065	-1.62453
ENSRNOG00000060719	AABR07043407.1	-1.91805	-0.939637	-1.06486	-3.95093	0.000215874	0.0125932	-0.848344
ENSRNOG00000016690	Idi1	-1.92591	-0.94554	4.43146	-3.53778	0.000807598	0.0259796	-0.626745
ENSRNOG00000020762	Zfp260	-1.93118	-0.949479	1.21269	-3.84618	0.000303696	0.0151933	-0.0676538
ENSRNOG00000032803	Rpl21	-1.95454	-0.966832	7.14059	-4.76743	1.31984e-05	0.00364486	3.0769
ENSRNOG00000032348	LOC103690996	-2.01403	-1.01009	1.84388	-3.8953	0.000258917	0.0137175	0.212165
ENSRNOG00000031560	AABR07030162.1	-2.05523	-1.0393	3.2069	-3.64456	0.000578339	0.0214499	-0.320607
ENSRNOG00000002783	Serpinc1	-2.08014	-1.05668	-1.05852	-3.63907	0.000588428	0.0215255	-1.45706
ENSRNOG00000003865	Tmigd1	-2.08636	-1.06099	3.58803	-3.2521	0.00192185	0.0414622	-1.35955
ENSRNOG00000055222	AC094212.1	-2.12662	-1.08856	-0.119155	-3.53186	0.000822578	0.0260118	-1.20486
ENSRNOG00000046990	Rbm12	-2.1573	-1.10923	3.57396	-3.62777	0.000609719	0.0221256	-0.363712
ENSRNOG00000032401	H3f3c	-2.17199	-1.11902	4.01015	-3.88082	0.000271415	0.0140121	0.347119
ENSRNOG00000028319	Cryz	-2.1973	-1.13573	3.34649	-6.24181	5.65406e-08	0.000304546	7.61857
ENSRNOG00000049287	MGC94199	-2.8698	-1.52095	-1.63109	-3.46639	0.00100667	0.0293094	-2.10657
ENSRNOG00000028690	LOC100362366	-2.92707	-1.54946	5.03527	-5.19285	2.85166e-06	0.00209455	4.46915
ENSRNOG00000031244	LOC108349606	-3.04152	-1.60479	6.64242	-3.79755	0.000355295	0.0164	0.0604331
ENSRNOG00000045548	Entpd7	-3.27984	-1.71362	-1.39852	-3.20549	0.00220542	0.0443251	-2.35749
ENSRNOG00000033321	Hmgb2l1	-3.98681	-1.99523	2.30383	-3.8086	0.000342882	0.0161065	0.0203664
ENSRNOG00000002046	Cd200r1l	-4.02569	-2.00923	-2.8711	-3.88623	0.00026668	0.0139459	-2.25128

## Sheet: F.CPHvsSIH_week7
Supplementary Table3F. Differentially expressed genes between CPH and SIH rats at week7. Green LFC < -1, Yellow: -1<LFC<1 . Red LFC>1
ENSEMBL	SYMBOL	linearFC	logFC	AveExpr	t	P.Value	adj.P.Val	B
ENSRNOG00000034139	Lyc2	14.0144	3.80884	-1.76853	3.72314	0.000450872	0.0479318	-2.23072
ENSRNOG00000039931	AABR07069371.1	10.9477	3.45256	0.103145	4.39864	4.79127e-05	0.0172049	-0.322003
ENSRNOG00000019445	Msln	7.31021	2.86991	3.1963	4.08895	0.000136783	0.0292222	0.69716
ENSRNOG00000032989	Lrrn4	5.53604	2.46885	1.59321	3.95826	0.000210743	0.0358463	-0.0593694
ENSRNOG00000017178	Hydin	3.90047	1.96365	-1.73978	3.8866	0.000266361	0.0394874	-1.80191
ENSRNOG00000001071	AABR07035091.1	3.73471	1.901	-2.60637	3.73051	0.000440397	0.047867	-2.38496
ENSRNOG00000011668	Nfil3	3.34107	1.74031	3.41431	6.46005	2.46016e-08	0.000198768	8.25384
ENSRNOG00000045743	Etnppl	3.15449	1.65741	-2.46838	3.78771	0.000366714	0.0438663	-2.32805
ENSRNOG00000017619	Aldh1a1	2.64506	1.4033	6.27708	4.43958	4.16077e-05	0.0168085	2.01949
ENSRNOG00000014448	Arntl	2.15711	1.1091	5.67608	5.23837	2.41458e-06	0.00390173	4.64262
ENSRNOG00000000906	Medag	1.87209	0.904648	3.45364	3.80766	0.000343921	0.0432451	0.123273
ENSRNOG00000006622	Cry1	1.78807	0.838401	4.31225	4.61576	2.25375e-05	0.0117743	2.5661
ENSRNOG00000023116	Agmo	1.68456	0.752371	4.59924	3.72563	0.000447299	0.047867	-0.0972419
ENSRNOG00000006033	LOC100910790	1.65149	0.723768	4.97393	4.61512	2.25882e-05	0.0117743	2.58362
ENSRNOG00000002773	Rgs4	1.62645	0.701724	5.23287	3.75378	0.000408857	0.0462009	-0.0519819
ENSRNOG00000011101	Twist1	1.54601	0.628549	1.76026	3.84278	0.000307056	0.0413477	0.00723267
ENSRNOG00000059827	LOC691995	1.53035	0.613859	3.60873	4.73654	1.47256e-05	0.0090742	2.86241
ENSRNOG00000033736	Diras3	1.51093	0.595435	2.04483	3.75382	0.000408804	0.0462009	-0.18169
ENSRNOG00000030467	Ube2l6	1.47589	0.561583	3.05006	3.77625	0.000380468	0.0443024	0.0058293
ENSRNOG00000001260	Nudt1	1.43287	0.518905	2.50294	3.78596	0.000368782	0.0438663	-0.0246417
ENSRNOG00000007227	Mien1	1.42447	0.510422	3.7096	3.71019	0.000469845	0.0489821	-0.139543
ENSRNOG00000017843	Polr3k	1.41373	0.499508	5.19956	3.92828	0.000232495	0.0382144	0.458205
ENSRNOG00000011293	Hpf1	1.40513	0.490704	3.50182	4.27697	7.2637e-05	0.0213408	1.45924
ENSRNOG00000012807	C1qa	1.40013	0.485563	6.78406	4.1988	9.46459e-05	0.0246675	1.2453
ENSRNOG00000011705	Stmn2	1.39011	0.475195	4.90804	4.04706	0.000157219	0.0302441	0.826904
ENSRNOG00000005053	Egln3	1.36492	0.448812	6.15739	4.19153	9.69924e-05	0.0247979	1.23118
ENSRNOG00000019265	Pcdh12	1.36287	0.446645	3.61082	3.89935	0.000255528	0.0388856	0.389665
ENSRNOG00000049471	Steap3	1.35055	0.433547	5.49436	4.12545	0.00012109	0.0278986	1.04327
ENSRNOG00000021824	Dnajb1	1.3451	0.427718	6.39489	4.8428	1.00933e-05	0.00749869	3.3208
ENSRNOG00000017307	Prss23	1.34463	0.427205	6.84362	3.93858	0.000224792	0.0374476	0.448157
ENSRNOG00000015304	Tmem160	1.33573	0.417623	4.13665	3.77947	0.000376555	0.0443024	0.0578755
ENSRNOG00000020460	Banf1	1.33397	0.415724	5.81901	5.08485	4.22446e-06	0.00487594	4.12977
ENSRNOG00000000925	Psph	1.32753	0.408741	2.64903	3.83707	0.000312779	0.0417703	0.127937
ENSRNOG00000011865	Ciao2b	1.32663	0.407771	4.74571	5.09724	4.03868e-06	0.00487594	4.14193
ENSRNOG00000008733	Lsm3	1.31757	0.397875	4.64762	3.85357	0.00029651	0.0410056	0.262977
ENSRNOG00000019858	Rom1	1.30046	0.379021	2.30585	4.27138	7.4029e-05	0.0213613	1.25015
ENSRNOG00000017383	Hikeshi	1.29945	0.377902	5.03418	4.42021	4.44832e-05	0.0168873	1.96692
ENSRNOG00000022289	Aip	1.28814	0.365293	5.68547	5.42272	1.22569e-06	0.00282941	5.27517
ENSRNOG00000007793	Pnrc1	1.28747	0.364537	6.51072	4.08434	0.000138901	0.0292222	0.893206
ENSRNOG00000008489	Ppih	1.28621	0.363123	4.04071	3.79956	0.000353009	0.0438663	0.115758
ENSRNOG00000003253	Qdpr	1.28231	0.358743	5.66802	4.07008	0.00014565	0.0292222	0.869014
ENSRNOG00000010116	Leo1	1.2761	0.351737	5.141	3.72692	0.000445464	0.047867	-0.128038
ENSRNOG00000007392	Atp6v1f	1.27078	0.345709	5.78947	5.28441	2.03967e-06	0.00366212	4.80421
ENSRNOG00000054224	Bloc1s4	1.26414	0.338159	3.9366	4.25606	7.7983e-05	0.0221075	1.44155
ENSRNOG00000014762	Ppie	1.26214	0.335876	4.76176	4.17076	0.000104017	0.0258587	1.19957
ENSRNOG00000018107	Zfand5	1.26035	0.33383	6.97697	3.72647	0.000446109	0.047867	-0.180515
ENSRNOG00000020233	Rabac1	1.24764	0.319196	6.55657	4.88271	8.75164e-06	0.00744304	3.45218
ENSRNOG00000060436	Vti1b	1.24602	0.317332	5.54462	4.41059	4.59832e-05	0.0168873	1.93093
ENSRNOG00000010301	Eif4e3	1.24306	0.3139	3.93448	3.73473	0.00043451	0.047867	-0.0661704
ENSRNOG00000046227	Tprg1l	1.23151	0.300426	6.17257	4.90318	8.13324e-06	0.00730139	3.52192
ENSRNOG00000020474	Pin1	1.22086	0.287893	5.23081	3.9134	0.000244077	0.0386671	0.415162
ENSRNOG00000006102	Pole4	1.21493	0.280877	5.50468	4.05006	0.000155663	0.0302441	0.813211
ENSRNOG00000012266	Zcchc17	1.20585	0.270056	4.97252	4.36601	5.35958e-05	0.0182101	1.79778
ENSRNOG00000013972	Pef1	1.20375	0.267537	5.94319	3.78562	0.000369195	0.0438663	0.0108137
ENSRNOG00000029197	Diablo	1.20131	0.264612	5.3056	4.77504	1.28469e-05	0.00843824	3.10207
ENSRNOG00000048288	Taf12	1.1958	0.257977	4.74074	3.89414	0.000259895	0.0388856	0.375036
ENSRNOG00000009255	Timm29	1.19499	0.256998	6.09497	3.89737	0.00025718	0.0388856	0.335356
ENSRNOG00000015090	Nubp2	1.19399	0.255795	5.426	4.44937	4.02247e-05	0.0166664	2.05308
ENSRNOG00000009960	Puf60	1.18489	0.244751	6.77386	4.16168	0.00010724	0.0262559	1.12911
ENSRNOG00000020543	Nosip	1.16837	0.224499	5.73211	3.82142	0.000328995	0.0425299	0.12328
ENSRNOG00000021223	Ptpra	1.13492	0.182594	6.25992	3.89681	0.000257646	0.0388856	0.329353
ENSRNOG00000016939	Chmp7	1.13243	0.179426	6.1461	3.69987	0.000485509	0.0499703	-0.248344
ENSRNOG00000043498	Sik2	-1.16224	-0.216908	6.70224	-3.89416	0.000259886	0.0388856	0.313912
ENSRNOG00000004344	Zdhhc3	-1.16607	-0.221652	6.70871	-4.46879	3.76117e-05	0.0164233	2.09751
ENSRNOG00000011991	Slc10a7	-1.17947	-0.238137	5.16747	-4.0663	0.000147491	0.0292222	0.867228
ENSRNOG00000012397	Zmym4	-1.19137	-0.252619	5.40669	-4.31866	6.30198e-05	0.0194421	1.63864
ENSRNOG00000007106	Sos1	-1.19733	-0.259816	5.89172	-4.55821	2.75632e-05	0.0134968	2.39146
ENSRNOG00000030630	Ehmt2	-1.20061	-0.26377	7.55311	-3.82991	0.000320101	0.0421994	0.128711
ENSRNOG00000000729	Tmlhe	-1.20204	-0.265479	4.17382	-3.87031	0.000280837	0.0405182	0.315411
ENSRNOG00000006983	Nr2c1	-1.20701	-0.271432	4.7108	-4.83968	1.02062e-05	0.00749869	3.30587
ENSRNOG00000003707	Zmym3	-1.20917	-0.274018	5.71457	-3.9959	0.000186199	0.0337239	0.636654
ENSRNOG00000004660	Fzd6	-1.20956	-0.274477	5.26528	-3.76126	0.000399193	0.0457487	-0.042015
ENSRNOG00000010980	Proser1	-1.21066	-0.275798	5.73413	-3.86711	0.000283773	0.0405697	0.248783
ENSRNOG00000007445	Asph	-1.21184	-0.277201	6.92612	-3.77574	0.00038109	0.0443024	-0.037163
ENSRNOG00000017265	Tmem131	-1.21451	-0.280369	6.99893	-4.22057	8.79393e-05	0.0236835	1.31206
ENSRNOG00000001518	Itga6	-1.21494	-0.280887	7.94362	-3.80787	0.000343692	0.0432451	0.0677683
ENSRNOG00000010169	Atpaf1	-1.21557	-0.281629	5.20732	-4.18781	9.82155e-05	0.0247979	1.23671
ENSRNOG00000019730	Inppl1	-1.23286	-0.302006	6.8686	-4.41475	4.53279e-05	0.0168873	1.92456
ENSRNOG00000007472	Setd5	-1.23401	-0.30336	7.43368	-4.93962	7.13612e-06	0.00678309	3.64218
ENSRNOG00000023538	Aldh5a1	-1.23734	-0.307244	4.79278	-3.86447	0.000286215	0.0405697	0.278227
ENSRNOG00000014997	Igf2r	-1.23753	-0.307458	7.67124	-3.99156	0.000188881	0.0337239	0.613369
ENSRNOG00000018288	Ncoa6	-1.23765	-0.3076	6.40908	-5.12874	3.60201e-06	0.00487594	4.27825
ENSRNOG00000019005	Pde8a	-1.24881	-0.320555	5.52029	-4.14969	0.000111644	0.0269262	1.10993
ENSRNOG00000024322	Shroom2	-1.24946	-0.32131	4.4003	-4.2435	8.13737e-05	0.022671	1.42128
ENSRNOG00000024625	Proser3	-1.25578	-0.328578	4.79374	-3.99274	0.000188152	0.0337239	0.656757
ENSRNOG00000009832	Slc39a14	-1.25642	-0.329319	5.94046	-4.23351	8.4175e-05	0.023054	1.36027
ENSRNOG00000013409	Gclm	-1.26499	-0.339125	6.04573	-3.82633	0.000323827	0.0421994	0.122438
ENSRNOG00000012701	Map7	-1.28771	-0.364808	7.72719	-3.9186	0.000239972	0.0383932	0.394169
ENSRNOG00000016029	Rb1	-1.30199	-0.380723	4.81747	-4.13928	0.00011561	0.0274727	1.09881
ENSRNOG00000023951	Tbc1d30	-1.30294	-0.381769	3.1969	-4.97237	6.34326e-06	0.00645317	3.55544
ENSRNOG00000017912	Atp2a3	-1.30581	-0.38494	9.95792	-3.7626	0.000397484	0.0457487	-0.0300538
ENSRNOG00000018745	Sgsm3	-1.30613	-0.385302	6.55574	-4.33784	5.90231e-05	0.0194421	1.6806
ENSRNOG00000001647	Ets2	-1.30649	-0.385696	8.48679	-3.96399	0.000206819	0.0355531	0.541635
ENSRNOG00000005406	Clint1	-1.30719	-0.386467	8.60292	-4.36332	5.40927e-05	0.0182101	1.77388
ENSRNOG00000024657	Mfsd4a	-1.31237	-0.392173	5.75955	-4.00926	0.00017817	0.0334774	0.675358
ENSRNOG00000059801	Lima1	-1.31464	-0.394665	8.11765	-3.7013	0.000483303	0.0499703	-0.240118
ENSRNOG00000007722	Tlcd3a	-1.32169	-0.402381	3.79065	-3.79392	0.000359473	0.0438663	0.0998274
ENSRNOG00000013912	Slc30a7	-1.3231	-0.403919	4.10696	-3.79123	0.000362597	0.0438663	0.0883415
ENSRNOG00000021493	Prdm9	-1.32909	-0.410435	2.63508	-3.71478	0.000463032	0.0485853	-0.171995
ENSRNOG00000024952	Atp8b1	-1.32932	-0.410688	7.83445	-4.4781	3.64183e-05	0.0163468	2.13217
ENSRNOG00000015701	Rreb1	-1.33127	-0.412805	6.99563	-5.50597	9.00567e-07	0.00242538	5.57105
ENSRNOG00000008113	RGD1561149	-1.33491	-0.416747	8.13989	-3.97722	0.000198018	0.0347802	0.576153
ENSRNOG00000052795	Itpr3	-1.34341	-0.425895	8.08021	-4.72829	1.5162e-05	0.0090742	2.94518
ENSRNOG00000052204	Tbc1d24	-1.34402	-0.426556	3.01862	-4.08004	0.000140902	0.0292222	0.876938
ENSRNOG00000021207	Lgals12	-1.34411	-0.426655	4.50277	-3.85118	0.000298815	0.0410056	0.248128
ENSRNOG00000055307	AABR07058886.1	-1.34557	-0.42822	3.96189	-3.82692	0.000323212	0.0421994	0.19262
ENSRNOG00000008239	Repin1	-1.35091	-0.433932	5.1235	-3.72589	0.00044693	0.047867	-0.143577
ENSRNOG00000009465	Sfrp2	-1.35212	-0.43522	5.38138	-3.80648	0.000345233	0.0432451	0.082952
ENSRNOG00000012705	Pcgf2	-1.35769	-0.441158	4.5517	-3.87263	0.000278731	0.0405182	0.306563
ENSRNOG00000028460	Lrrc8e	-1.36158	-0.445281	5.51761	-3.92284	0.000236667	0.038243	0.421621
ENSRNOG00000025384	Slc2a10	-1.36422	-0.448075	4.44786	-4.09672	0.000133287	0.0291052	0.975655
ENSRNOG00000011068	Papss2	-1.36923	-0.453363	7.35651	-4.11932	0.000123598	0.0278986	1.00004
ENSRNOG00000029273	E2f3	-1.37332	-0.457666	2.66696	-3.90967	0.000247067	0.0387607	0.364675
ENSRNOG00000021011	Fut2	-1.38464	-0.469511	7.87687	-3.72004	0.000455347	0.0480912	-0.189099
ENSRNOG00000016679	Tmc7	-1.38505	-0.469938	4.01531	-4.06468	0.00014829	0.0292222	0.883173
ENSRNOG00000000251	St6galnac1	-1.38825	-0.473266	9.21707	-4.1176	0.000124308	0.0278986	1.01813
ENSRNOG00000049758	Tbc1d16	-1.38852	-0.47355	4.16328	-3.73997	0.000427301	0.0476191	-0.0629837
ENSRNOG00000046505	Bend3	-1.39054	-0.475645	2.37292	-4.42698	4.34576e-05	0.0168873	1.79009
ENSRNOG00000007804	C1galt1	-1.39074	-0.475851	7.92109	-4.073	0.000144243	0.0292222	0.862978
ENSRNOG00000008712	Tmem268	-1.39091	-0.47603	7.59884	-3.88053	0.000271667	0.0399079	0.278528
ENSRNOG00000047457	AABR07071765.1	-1.40188	-0.487359	4.56475	-3.84793	0.000301978	0.0410056	0.234983
ENSRNOG00000048433	Tshz2	-1.40216	-0.48765	5.49192	-4.38552	5.01241e-05	0.0176077	1.84575
ENSRNOG00000016883	Entpd7	-1.40457	-0.490126	2.75276	-3.85007	0.000299889	0.0410056	0.21682
ENSRNOG00000006383	Atoh1	-1.40555	-0.491136	5.83334	-3.79432	0.000359009	0.0438663	0.0313742
ENSRNOG00000061050	Mboat2	-1.421	-0.50691	5.07791	-4.31719	6.33381e-05	0.0194421	1.64298
ENSRNOG00000012414	Rhobtb3	-1.4235	-0.509445	5.12301	-4.32708	6.12336e-05	0.0194421	1.67149
ENSRNOG00000027942	Eps8l1	-1.4252	-0.511163	4.66253	-4.79511	1.19627e-05	0.00840456	3.1616
ENSRNOG00000011111	Cipc	-1.42524	-0.511203	7.21606	-4.3152	6.37683e-05	0.0194421	1.61028
ENSRNOG00000004563	Sec24a	-1.42604	-0.512018	4.68187	-3.8496	0.000300354	0.0410056	0.235415
ENSRNOG00000027350	Tns4	-1.43729	-0.523352	6.66469	-4.77051	1.3055e-05	0.00843824	3.07966
ENSRNOG00000055010	Axin2	-1.47049	-0.556293	4.87492	-4.67953	1.8011e-05	0.0100358	2.79177
ENSRNOG00000007152	Bhlhe40	-1.4714	-0.557193	6.48558	-3.99385	0.000187462	0.0337239	0.615145
ENSRNOG00000019484	Slc6a9	-1.47773	-0.563379	3.95065	-4.10801	0.000128355	0.0284123	1.01148
ENSRNOG00000054495	Cldn2	-1.47837	-0.564003	6.89407	-4.28825	6.99033e-05	0.0209179	1.52419
ENSRNOG00000016953	Chst4	-1.48338	-0.568889	5.43883	-3.81757	0.000333107	0.0427196	0.112106
ENSRNOG00000012531	Ephb2	-1.48454	-0.570014	5.76079	-4.20438	9.28815e-05	0.0246045	1.27084
ENSRNOG00000007573	Hoxb9	-1.48811	-0.573484	5.09221	-4.97034	6.38967e-06	0.00645317	3.74477
ENSRNOG00000017084	Hsd11b2	-1.50431	-0.589101	8.10623	-3.9899	0.000189918	0.0337239	0.61366
ENSRNOG00000015003	Pex11a	-1.54701	-0.629485	4.80601	-4.46113	3.86215e-05	0.0164233	2.09528
ENSRNOG00000027847	Nxpe2	-1.54837	-0.630747	6.2279	-3.92614	0.000234125	0.0382144	0.415084
ENSRNOG00000004346	Notch3	-1.55004	-0.632302	5.93281	-4.1319	0.000118501	0.0277515	1.04279
ENSRNOG00000027264	Dagla	-1.55727	-0.639015	4.90498	-4.71512	1.58851e-05	0.00916742	2.90709
ENSRNOG00000046912	Nr1d2	-1.57133	-0.651982	6.9017	-5.60672	6.19202e-07	0.00200114	5.92077
ENSRNOG00000015867	Chst9	-1.58445	-0.663983	3.08897	-4.54608	2.87549e-05	0.0136662	2.23014
ENSRNOG00000003737	Best2	-1.61382	-0.690482	5.81013	-3.96858	0.000203722	0.0353972	0.551789
ENSRNOG00000020132	Ttll10	-1.62298	-0.698646	2.79453	-3.74416	0.000421628	0.0473131	-0.0703787
ENSRNOG00000014761	Rasd2	-1.69541	-0.761633	5.39354	-5.35259	1.58759e-06	0.00320672	5.03626
ENSRNOG00000019383	Tef	-1.72616	-0.787562	6.74578	-4.06531	0.000147979	0.0292222	0.832919
ENSRNOG00000023965	AABR07013464.1	-1.72735	-0.788558	2.87362	-3.95254	0.000214736	0.0361449	0.509421
ENSRNOG00000021014	Sec1	-1.89116	-0.91927	2.19505	-4.04269	0.000159513	0.0303243	0.676646
ENSRNOG00000018413	Per3	-1.89742	-0.924037	6.41305	-4.48535	3.55143e-05	0.0163468	2.15271
ENSRNOG00000004889	Vangl2	-2.15595	-1.10832	2.56907	-5.69956	4.37826e-07	0.00176871	5.68412
ENSRNOG00000048961	Bhlhe41	-2.27578	-1.18636	1.17146	-5.10081	3.98676e-06	0.00487594	3.1645
ENSRNOG00000009329	Nr1d1	-2.37644	-1.2488	6.82873	-5.86062	2.39269e-07	0.00128878	6.80704
ENSRNOG00000021027	Dbp	-3.54455	-1.8256	5.91534	-6.51794	1.97173e-08	0.000198768	9.11128
ENSRNOG00000008475	Fut9	-4.19809	-2.06973	0.102302	-4.56844	2.65968e-05	0.0134306	1.02438
ENSRNOG00000042717	Ciart	-4.37367	-2.12885	2.03934	-4.8396	1.02092e-05	0.00749869	2.85143
