# Supplementary material for: Early and Late Transcriptional Changes in Blood, Neural, and Colon Tissues in Rat Models of Stress-Induced and Comorbid Pain Hypersensitivity Reveal Regulatory Roles in Neurological Disease
Source: Front Pain Res (Lausanne). 2022 May 17;3:886042. doi: 10.3389/fpain.2022.886042 (PMC9152010; doi:10.3389/fpain.2022.886042)
Supplement: Supplementary file 5 [file Table_5.XLSX]

## Sheet: A.SIHvsNaive_week1
Supplementary Table5A. Differentially expressed genes between SIH and Naïve rats at week1. Green LFC < -1, Yellow: -1<LFC<1 . Red LFC>1
ENSEMBL	SYMBOL	linearFC	logFC	AveExpr	t	P.Value	adj.P.Val	B
ENSRNOG00000046973	Tmco3	3.36718	1.75154	0.240011	3.94005	0.000198808	0.0103044	0.143694
ENSRNOG00000019031	NEWGENE_1308624	2.8012	1.48604	1.26111	5.19294	2.15254e-06	0.00110488	3.88483
ENSRNOG00000030788	Olr35	2.74183	1.45514	-1.83271	3.39444	0.0011662	0.0243323	-1.95207
ENSRNOG00000018551	Olr63	2.43794	1.28566	-1.2224	2.98986	0.00391606	0.0477773	-2.53718
ENSRNOG00000017412	AABR07001512.1	2.35384	1.23501	0.203279	4.81836	8.80817e-06	0.00233122	2.11778
ENSRNOG00000045985	AC131537.1	2.06205	1.04408	-1.41486	3.81338	0.000303639	0.012759	-1.18535
ENSRNOG00000017198	Hif3a	1.94442	0.959337	0.695371	3.49888	0.000840752	0.0211678	-0.867044
ENSRNOG00000020985	Atp4a	1.9418	0.957392	-2.26691	3.09582	0.00287708	0.0400176	-2.71518
ENSRNOG00000039861	LOC690617	1.81651	0.861172	-0.00799334	4.20679	7.96403e-05	0.00649865	0.466213
ENSRNOG00000011078	LOC100912604	1.79509	0.844059	2.00847	3.48808	0.00086991	0.0215142	-0.702791
ENSRNOG00000029980	Zbtb16	1.7432	0.801739	3.46348	6.61183	7.8172e-09	9.10368e-05	9.82353
ENSRNOG00000026508	Vmo1	1.74229	0.800982	-0.64463	4.544	2.40474e-05	0.00390452	0.87159
ENSRNOG00000017226	Slc2a4	1.72223	0.784276	2.2833	4.0978	0.000116161	0.00820066	1.03366
ENSRNOG00000016749	Klhl10	1.70443	0.769291	-2.17583	3.03068	0.00348013	0.0448025	-2.7159
ENSRNOG00000028187	Sp9	1.6945	0.76086	-1.37441	3.6874	0.000459255	0.0156147	-1.36645
ENSRNOG00000057347	Cebpb	1.68822	0.755503	2.59707	3.94146	0.000197871	0.0102893	0.594864
ENSRNOG00000047901	Acp7	1.6797	0.748204	-1.90887	3.33237	0.00141264	0.0267126	-2.15923
ENSRNOG00000017190	Foxl2	1.66806	0.738174	-0.95156	4.2139	7.76913e-05	0.00637229	-0.152471
ENSRNOG00000003510	Fmo2	1.61109	0.688034	1.97119	3.32062	0.00146451	0.0271916	-1.12942
ENSRNOG00000029670	RGD1564606	1.60543	0.682964	2.22196	3.40403	0.00113194	0.0240634	-0.915972
ENSRNOG00000020864	Kirrel2	1.60513	0.682691	0.401716	3.40079	0.0011434	0.0241778	-1.19844
ENSRNOG00000020621	Dcst1	1.58235	0.662067	-0.408702	5.09469	3.12704e-06	0.00127583	2.27504
ENSRNOG00000007830	Apold1	1.57831	0.658378	3.23084	3.21676	0.00200771	0.0323152	-1.43662
ENSRNOG00000003517	Tbx2	1.57306	0.653577	0.843234	4.16807	9.1119e-05	0.00703828	0.810788
ENSRNOG00000008243	Slc43a1	1.56545	0.646578	-0.78036	3.14309	0.00250211	0.0373156	-2.07853
ENSRNOG00000042787	Fam229a	1.53551	0.618715	-0.753499	3.33178	0.0014152	0.0267126	-1.69404
ENSRNOG00000010253	Cd163	1.51766	0.60185	2.25808	3.00427	0.00375667	0.0467358	-1.91257
ENSRNOG00000013179	Tinagl1	1.5042	0.588997	3.27803	4.63899	1.70336e-05	0.00312161	2.80653
ENSRNOG00000049605	Zfp296	1.48137	0.566936	-1.17167	3.58242	0.000644531	0.0183467	-1.47327
ENSRNOG00000018969	Gpatch4	1.47615	0.561838	5.91749	5.55202	5.38523e-07	0.000571266	6.02796
ENSRNOG00000007390	Nfkbia	1.46799	0.553842	4.37523	4.08234	0.0001225	0.00826101	0.992747
ENSRNOG00000008936	Map3k6	1.46402	0.54994	0.758952	3.21234	0.0020346	0.0324394	-1.52303
ENSRNOG00000057256	Slc19a3	1.46302	0.548954	1.75186	3.5728	0.000664689	0.0187527	-0.501982
ENSRNOG00000022239	Trarg1	1.46258	0.548518	1.07206	3.53462	0.000750718	0.0202881	-0.718379
ENSRNOG00000018680	Rpl17	1.45677	0.542772	6.41052	3.92788	0.000207133	0.0105283	0.445959
ENSRNOG00000000443	LOC103689965	1.44846	0.534522	4.46487	3.02323	0.00355624	0.0453057	-2.0707
ENSRNOG00000005277	Ptprv	1.43328	0.519319	-0.87167	3.04492	0.00333904	0.0437651	-2.2501
ENSRNOG00000046700	Mettl27	1.41574	0.50156	2.91394	3.29628	0.00157775	0.0284571	-1.20658
ENSRNOG00000014205	Klf2	1.3958	0.481096	2.75487	3.10179	0.00282698	0.0395412	-1.7008
ENSRNOG00000048573	Nudt11	1.39426	0.479503	0.334116	3.32627	0.00143936	0.0269732	-1.35901
ENSRNOG00000001189	Sik1	1.39052	0.475627	3.47388	6.11388	5.8358e-08	0.000154765	7.97971
ENSRNOG00000025060	Nanos1	1.39041	0.475513	1.22047	3.95532	0.000188822	0.0101163	0.402916
ENSRNOG00000053699	AC096809.1	1.38958	0.474645	1.26154	3.33956	0.00138175	0.0264241	-1.14793
ENSRNOG00000056457	Gpd1	1.38887	0.473913	8.00891	3.33309	0.0014095	0.0267	-1.28675
ENSRNOG00000050071	Cdc45	1.37427	0.458663	1.06159	3.47882	0.000895688	0.0215142	-0.829354
ENSRNOG00000043288	Smim13	1.36788	0.451943	2.66242	3.9502	0.00019212	0.0102035	0.622247
ENSRNOG00000007545	Angptl4	1.36257	0.446328	3.40841	5.05853	3.58551e-06	0.00142632	4.22902
ENSRNOG00000010880	Gpr27	1.36006	0.443666	2.20232	3.4554	0.000964098	0.0222329	-0.772758
ENSRNOG00000009783	Camk2g	1.35004	0.433004	4.84787	4.40137	4.0117e-05	0.00491257	2.00076
ENSRNOG00000032639	Foxo6	1.34332	0.425807	1.01377	3.20667	0.00206957	0.0327671	-1.49929
ENSRNOG00000002273	Naaa	1.34286	0.425309	4.13517	4.63571	1.72382e-05	0.00312161	2.81004
ENSRNOG00000049918	Lrg1	1.33281	0.414475	2.91085	2.99106	0.00390254	0.0476592	-1.9834
ENSRNOG00000045543	Frat2	1.33212	0.413726	2.19479	3.2719	0.00169933	0.0296814	-1.24858
ENSRNOG00000023411	Vsig10l	1.32492	0.405908	3.80734	3.93226	0.000204098	0.0104425	0.567529
ENSRNOG00000013328	Rbpms	1.32284	0.403641	1.4301	3.39755	0.00115498	0.0242454	-0.985409
ENSRNOG00000057078	Ddit4	1.31961	0.400116	6.40822	3.17745	0.00225881	0.034794	-1.74591
ENSRNOG00000061199	Tcfl5	1.31924	0.399702	-0.0952883	3.11315	0.00273389	0.0387025	-1.93169
ENSRNOG00000019961	Tcte1	1.31847	0.398862	1.95619	3.15086	0.00244504	0.0366283	-1.5536
ENSRNOG00000011573	Csad	1.30428	0.383257	5.62665	5.67014	3.3922e-07	0.000485651	6.46489
ENSRNOG00000060899	AABR07040840.1	1.30279	0.381606	0.853764	3.25637	0.00178137	0.0301819	-1.38514
ENSRNOG00000007628	Ptp4a3	1.30234	0.381104	5.47923	5.8999	1.36955e-07	0.000272403	7.32133
ENSRNOG00000014357	Gja4	1.30071	0.379301	1.65942	3.16965	0.00231203	0.0353062	-1.52165
ENSRNOG00000030034	Sox11	1.28933	0.366618	0.163678	3.01872	0.00360301	0.0458282	-2.05375
ENSRNOG00000001728	Fam43a	1.28932	0.366609	5.32544	3.11663	0.00270596	0.0385127	-1.89132
ENSRNOG00000011901	Rrad	1.28483	0.36158	2.07355	3.7052	0.000433373	0.0150893	-0.114855
ENSRNOG00000002979	Tbx19	1.28166	0.358019	1.08247	2.98958	0.00391917	0.0477773	-1.96682
ENSRNOG00000017237	Lama1	1.27992	0.356055	2.97337	3.4635	0.000939899	0.0219936	-0.755132
ENSRNOG00000038406	Tmem132b	1.27549	0.351049	4.50189	3.23711	0.00188826	0.0313886	-1.50619
ENSRNOG00000009222	Epha2	1.27208	0.347188	1.88277	3.08085	0.00300637	0.0409918	-1.72386
ENSRNOG00000007230	Kank3	1.27204	0.347144	3.9563	4.0409	0.00014118	0.00860714	0.887182
ENSRNOG00000050500	Tob2	1.27184	0.346922	4.43011	3.47979	0.000892958	0.0215142	-0.824965
ENSRNOG00000013987	Sbno2	1.27034	0.345212	4.87885	5.45501	7.85387e-07	0.000595099	5.67645
ENSRNOG00000055564	RGD1564664	1.26963	0.344414	4.2361	5.2899	1.48531e-06	0.00087534	5.07707
ENSRNOG00000015822	Klf13	1.26792	0.342458	3.04651	3.65681	0.000507208	0.0165723	-0.217049
ENSRNOG00000051977	Mmrn2	1.26067	0.334192	3.93781	4.30441	5.65635e-05	0.00565758	1.72428
ENSRNOG00000001452	Fzd9	1.26026	0.333724	3.77629	4.34743	4.85874e-05	0.0051091	1.86651
ENSRNOG00000026951	Susd5	1.26023	0.333684	3.14409	3.88715	0.000237487	0.0112658	0.449879
ENSRNOG00000019009	Arrdc2	1.25965	0.333025	5.06523	3.48167	0.000887667	0.0215142	-0.865041
ENSRNOG00000019689	Vwf	1.25934	0.332665	6.82469	2.97445	0.00409341	0.04901	-2.27933
ENSRNOG00000018603	Carns1	1.25358	0.326052	7.00226	3.40713	0.00112108	0.0239123	-1.10187
ENSRNOG00000037768	Rab43	1.25307	0.325468	2.73559	3.30185	0.00155113	0.0282063	-1.18046
ENSRNOG00000024127	Atp13a5	1.25254	0.32486	4.11397	3.41475	0.00109479	0.0236689	-0.977847
ENSRNOG00000000506	Tead3	1.25221	0.324472	2.31015	3.27054	0.00170641	0.0297507	-1.25201
ENSRNOG00000009611	Bricd5	1.24807	0.319693	0.893491	3.16606	0.0023369	0.0355495	-1.60017
ENSRNOG00000033744	Rasgrp4	1.24612	0.317442	0.866724	2.98637	0.00395559	0.0479945	-2.002
ENSRNOG00000022523	Fkbp5	1.24601	0.317321	5.19188	3.37261	0.00124784	0.0251975	-1.186
ENSRNOG00000043167	Itga9	1.24457	0.315647	3.26901	4.28742	6.005e-05	0.00575612	1.67624
ENSRNOG00000001457	Rfc2	1.24456	0.315632	4.05442	4.81283	8.99035e-06	0.00233122	3.40995
ENSRNOG00000000442	Notch4	1.24229	0.313005	4.80269	4.72021	1.26527e-05	0.00271328	3.07731
ENSRNOG00000023485	Ushbp1	1.2294	0.297954	3.38321	2.9968	0.00383851	0.0473181	-2.01119
ENSRNOG00000007849	Zmat5	1.22844	0.296827	3.50814	3.85194	0.000267123	0.0120069	0.332399
ENSRNOG00000007514	Sox12	1.22804	0.296359	3.00493	3.9219	0.000211346	0.0106086	0.553564
ENSRNOG00000016222	Ppp1r3g	1.22531	0.293152	3.22622	3.2621	0.00175069	0.0300485	-1.31714
ENSRNOG00000009625	Dpysl2	1.22225	0.289534	8.85674	4.06697	0.000129134	0.00829225	0.924348
ENSRNOG00000017690	Ccsap	1.22012	0.287027	3.22655	3.13964	0.00252788	0.0373156	-1.64124
ENSRNOG00000005122	Uvssa	1.21942	0.286192	2.85741	2.99427	0.00386664	0.0475116	-1.97117
ENSRNOG00000016584	Mamdc4	1.21917	0.285896	1.01488	3.37098	0.00125413	0.0252023	-1.10233
ENSRNOG00000007657	Col27a1	1.21824	0.284794	4.71516	3.13933	0.0025302	0.0373156	-1.79381
ENSRNOG00000028648	Olig1	1.21734	0.283729	7.82416	4.28992	5.95234e-05	0.00575612	1.62203
ENSRNOG00000007346	Grasp	1.21728	0.283659	3.26887	3.0382	0.00340499	0.0442387	-1.89986
ENSRNOG00000010867	Msantd1	1.21468	0.280577	1.14086	3.61651	0.000577713	0.0175185	-0.474031
ENSRNOG00000015794	Fam83d	1.21446	0.28031	2.95594	3.12356	0.00265112	0.0380727	-1.65672
ENSRNOG00000027099	Fbxl2	1.21378	0.279506	2.86113	3.38489	0.00120124	0.0246953	-0.96548
ENSRNOG00000015615	Tnfrsf11a	1.21352	0.2792	4.77536	3.05979	0.00319739	0.0427177	-2.007
ENSRNOG00000018582	Exosc6	1.21138	0.27665	2.93376	3.73107	0.000398239	0.0145691	-0.00358467
ENSRNOG00000010196	Glb1	1.20981	0.27478	4.84649	4.78789	9.85952e-06	0.00241361	3.30789
ENSRNOG00000018997	Myh7b	1.20963	0.27457	3.89754	3.39059	0.00118021	0.0245485	-1.03376
ENSRNOG00000016066	Bambi	1.20656	0.270903	1.66094	3.16652	0.00233369	0.0355495	-1.5222
ENSRNOG00000045811	Cldn5	1.20606	0.270297	6.88244	3.78027	0.000338767	0.0134761	-0.00567077
ENSRNOG00000020797	She	1.20302	0.266661	2.13234	3.21542	0.00201584	0.0323156	-1.39153
ENSRNOG00000014753	Tcf7l1	1.20073	0.263914	3.05854	3.35935	0.00130001	0.0256447	-1.04314
ENSRNOG00000010588	Tns2	1.20015	0.263217	6.03589	3.44582	0.000993497	0.0225193	-0.998337
ENSRNOG00000016890	Tppp3	1.19971	0.26268	7.6907	3.26292	0.00174631	0.0300403	-1.49047
ENSRNOG00000031475	Col16a1	1.19913	0.261994	6.47092	3.72219	0.000409979	0.0147265	-0.18526
ENSRNOG00000022615	Tp53i13	1.19871	0.261478	3.06605	3.52908	0.000764052	0.0203438	-0.582458
ENSRNOG00000017463	Bloc1s3	1.19869	0.261464	2.89644	3.37024	0.00125701	0.0252227	-1.00644
ENSRNOG00000029698	Pim3	1.19804	0.260679	5.96062	4.44915	3.38252e-05	0.00472129	2.13369
ENSRNOG00000049900	Irf2bp2	1.196	0.258213	4.79955	4.2306	7.32887e-05	0.00624278	1.4466
ENSRNOG00000007284	Slc2a1	1.19333	0.254996	7.47831	4.69911	1.36717e-05	0.00274662	2.99005
ENSRNOG00000046505	Bend3	1.19269	0.254222	1.89257	3.49358	0.000854943	0.0213561	-0.689963
ENSRNOG00000007990	Adipor2	1.19141	0.252667	6.24374	3.12022	0.0026774	0.0382775	-1.90098
ENSRNOG00000028650	Inf2	1.18935	0.250173	6.25338	3.23672	0.00189047	0.0313886	-1.58566
ENSRNOG00000007993	Sh3tc1	1.1892	0.249987	3.98381	3.46806	0.000926517	0.0217544	-0.820858
ENSRNOG00000021247	Spef1	1.18871	0.249398	4.16653	3.86388	0.000256695	0.0118392	0.325853
ENSRNOG00000017427	LOC100909840	1.18686	0.247156	4.80112	3.30074	0.00155638	0.0282063	-1.36034
ENSRNOG00000004328	Deptor	1.18565	0.245674	4.10269	3.93691	0.000200926	0.0103467	0.555343
ENSRNOG00000019394	Mpv17l2	1.18525	0.245193	4.08704	3.73009	0.000399517	0.0145691	-0.0696963
ENSRNOG00000021004	Rasip1	1.18257	0.241924	3.97148	3.18443	0.00221216	0.0342745	-1.59311
ENSRNOG00000046500	Irgq	1.18066	0.239598	4.98212	3.00444	0.00375487	0.0467358	-2.16243
ENSRNOG00000020546	Lipe	1.17991	0.238678	5.27307	3.38716	0.00119282	0.0246953	-1.1462
ENSRNOG00000001336	Orai1	1.17968	0.238391	3.10016	3.08788	0.00294501	0.0404061	-1.75784
ENSRNOG00000014322	Kazn	1.17942	0.238072	5.70242	3.67472	0.000478594	0.0159543	-0.323458
ENSRNOG00000008190	Pnpla7	1.17881	0.237328	5.03327	4.30278	5.68887e-05	0.00565758	1.67042
ENSRNOG00000015503	Otud7a	1.17849	0.236938	4.70031	3.60221	0.000604904	0.0177515	-0.488902
ENSRNOG00000024149	Prr18	1.17816	0.236533	4.80023	3.38555	0.0011988	0.0246953	-1.12038
ENSRNOG00000017208	Cspg4	1.17753	0.235769	5.40233	3.81515	0.000301867	0.012759	0.112114
ENSRNOG00000019681	Pold1	1.1757	0.233524	3.1466	3.84383	0.000274435	0.0121703	0.321048
ENSRNOG00000010219	Ralgds	1.17452	0.232075	6.55196	2.9836	0.00398716	0.0481364	-2.25843
ENSRNOG00000039415	Fchsd1	1.17392	0.231332	3.46669	4.14903	9.73358e-05	0.00740446	1.24258
ENSRNOG00000028206	Pheta1	1.17385	0.23125	2.34869	2.97523	0.00408428	0.0489745	-1.98419
ENSRNOG00000014970	Kif17	1.17313	0.230366	3.85065	3.42949	0.00104557	0.0232038	-0.917505
ENSRNOG00000015187	Acot8	1.17082	0.227515	4.00891	4.83177	8.38103e-06	0.00233122	3.47481
ENSRNOG00000019075	Stat5b	1.17044	0.227046	5.15202	4.94047	5.58921e-06	0.00185282	3.8326
ENSRNOG00000001312	Pdgfa	1.17008	0.226607	5.03417	4.38414	4.26535e-05	0.00496827	1.93677
ENSRNOG00000015614	Ppp1r16b	1.16983	0.226299	7.39252	3.85891	0.000260987	0.0119169	0.244221
ENSRNOG00000005153	Tedc1	1.16967	0.226103	4.62482	5.78161	2.18733e-07	0.00038672	6.87222
ENSRNOG00000016422	Klhl36	1.16941	0.225779	3.6664	3.75565	0.000367376	0.014086	0.0395501
ENSRNOG00000025731	Ptma	1.16914	0.225442	4.67538	3.83129	0.000286122	0.0124007	0.191934
ENSRNOG00000021244	Hspa12b	1.16873	0.22494	3.6747	3.09722	0.00286527	0.0399581	-1.79509
ENSRNOG00000043077	Zfpm1	1.1676	0.22355	3.6139	3.25145	0.0018081	0.0304773	-1.37869
ENSRNOG00000014204	Pacsin3	1.16673	0.222469	5.83893	3.86183	0.000258456	0.0118518	0.242437
ENSRNOG00000014008	Mfsd2a	1.16663	0.222346	5.33819	3.66589	0.0004925	0.0162471	-0.336805
ENSRNOG00000013661	Kif26a	1.16649	0.22217	3.90262	3.32253	0.00145598	0.0270966	-1.22081
ENSRNOG00000014163	Zfp536	1.16617	0.221777	5.38196	5.30182	1.41886e-06	0.000873603	5.11704
ENSRNOG00000012818	Ksr1	1.16615	0.221756	2.8159	3.2544	0.00179205	0.0302461	-1.30792
ENSRNOG00000006570	Plekhg3	1.16438	0.219557	7.55456	4.22439	7.48967e-05	0.00624278	1.40364
ENSRNOG00000000695	Ssh1	1.16407	0.219172	4.02951	3.08932	0.00293252	0.0403873	-1.84811
ENSRNOG00000004956	Jade2	1.16264	0.217401	5.03173	3.31298	0.00149918	0.0275781	-1.34059
ENSRNOG00000018916	Bcl7c	1.1625	0.217225	3.72795	3.60689	0.000595874	0.0176894	-0.404056
ENSRNOG00000020238	Plekhh3	1.16202	0.216632	4.12266	3.88786	0.000236922	0.0112658	0.403624
ENSRNOG00000010489	Samd4a	1.16166	0.216188	5.58303	4.40394	3.9751e-05	0.00491257	1.98755
ENSRNOG00000013767	Ccdc61	1.16061	0.214884	3.3967	3.36642	0.00127192	0.0253416	-1.05104
ENSRNOG00000000839	Nfkbil1	1.16053	0.21478	4.31931	3.36975	0.0012589	0.0252233	-1.12561
ENSRNOG00000016322	Camk2n1	1.1594	0.213376	7.16388	3.14027	0.00252313	0.0373156	-1.83593
ENSRNOG00000000974	Zfp358	1.15896	0.212834	4.38615	3.33986	0.00138049	0.0264241	-1.21372
ENSRNOG00000023989	Actr5	1.15885	0.212689	3.31936	4.11691	0.000108759	0.00779541	1.14484
ENSRNOG00000017960	Deaf1	1.15821	0.211901	5.49927	4.57872	2.12073e-05	0.00347888	2.57617
ENSRNOG00000025140	Zfat	1.15734	0.210809	3.14857	4.3278	5.20813e-05	0.00536677	1.80275
ENSRNOG00000052256	Dact3	1.15682	0.210162	6.87093	3.61151	0.000587091	0.0175253	-0.512023
ENSRNOG00000010821	Ankrd54	1.15579	0.208874	3.25954	3.82679	0.000290426	0.0124562	0.267266
ENSRNOG00000027880	Nbeal2	1.15526	0.208214	4.91876	3.76493	0.000356336	0.0138524	-0.0219961
ENSRNOG00000007520	Zcchc3	1.1549	0.207772	2.86988	3.36686	0.00127022	0.0253416	-1.01367
ENSRNOG00000001448	Hip1	1.15413	0.206807	6.79499	3.15184	0.00243796	0.0366283	-1.81162
ENSRNOG00000004972	Upp1	1.15399	0.206634	3.016	3.01433	0.00364906	0.0461918	-1.93355
ENSRNOG00000032546	Dot1l	1.15348	0.205988	5.8114	3.78921	0.000328916	0.0131831	0.0203956
ENSRNOG00000019990	Rex1bd	1.15268	0.204986	4.24535	3.4538	0.000968968	0.0222807	-0.884602
ENSRNOG00000003837	Mif4gd	1.15259	0.204875	3.87269	3.63006	0.000553031	0.0172208	-0.346768
ENSRNOG00000014597	Irs1	1.15122	0.203166	3.90408	3.43954	0.00101322	0.0227395	-0.894446
ENSRNOG00000049970	AABR07044570.1	1.15078	0.202617	2.53285	3.08157	0.00300001	0.04094	-1.73399
ENSRNOG00000025643	Ccdc13	1.1498	0.201383	3.03927	3.48301	0.000883931	0.0215142	-0.707211
ENSRNOG00000016434	Prkd2	1.14918	0.200603	3.81012	3.58938	0.000630319	0.0181208	-0.457035
ENSRNOG00000030127	Eml2	1.14911	0.200515	8.34335	5.27253	1.58768e-06	0.000902254	5.01567
ENSRNOG00000007405	Krba1	1.14885	0.200192	4.69786	3.51255	0.000805182	0.0208491	-0.751763
ENSRNOG00000005446	Gna11	1.14805	0.19918	5.1779	4.37372	4.4263e-05	0.00496827	1.89787
ENSRNOG00000008296	Tpgs1	1.14796	0.199072	5.40976	3.13923	0.00253095	0.0373156	-1.83348
ENSRNOG00000016619	Use1	1.14792	0.19902	5.5415	3.32506	0.00144471	0.0270131	-1.33177
ENSRNOG00000005886	Zscan20	1.14774	0.1988	2.97328	4.40919	3.90151e-05	0.00491257	2.05093
ENSRNOG00000050735	Cd99	1.14765	0.19868	6.08145	3.37924	0.00122249	0.0249068	-1.18859
ENSRNOG00000059961	Rapgef3	1.14749	0.198481	6.87767	3.35	0.00133805	0.02606	-1.26566
ENSRNOG00000047934	RGD1566359	1.14712	0.198014	4.51403	3.83058	0.000286793	0.0124007	0.203972
ENSRNOG00000003011	Gadd45gip1	1.1469	0.197737	4.86092	4.48283	2.99774e-05	0.00445795	2.2705
ENSRNOG00000019962	Sars2	1.14681	0.197628	3.75009	3.42018	0.00107641	0.0235023	-0.932993
ENSRNOG00000020383	Dapk3	1.14681	0.197622	5.3818	3.79358	0.00032421	0.0131146	0.0443905
ENSRNOG00000017510	Mfge8	1.14559	0.196095	6.72457	3.03168	0.00347005	0.0447451	-2.13173
ENSRNOG00000016413	Pstpip1	1.14546	0.195925	2.57555	3.80869	0.000308398	0.0127792	0.214739
ENSRNOG00000029826	Cep164	1.14494	0.195273	4.63236	4.34167	4.95892e-05	0.00515728	1.81348
ENSRNOG00000024501	Rgs3	1.14395	0.194029	6.06434	4.50955	2.72303e-05	0.00420029	2.33584
ENSRNOG00000016272	Edf1	1.14287	0.192661	6.27152	4.43632	3.54137e-05	0.00480751	2.08947
ENSRNOG00000054033	Adap1	1.14272	0.19247	7.237	4.1054	0.00011316	0.00807448	1.01548
ENSRNOG00000024019	Ccdc6	1.14271	0.192464	4.39818	2.97149	0.00412825	0.0491683	-2.19483
ENSRNOG00000021224	Mrps26	1.14239	0.192055	4.95671	4.13632	0.000101713	0.00749284	1.13165
ENSRNOG00000009760	Palm	1.14232	0.191961	6.82569	3.45723	0.000958579	0.0221855	-0.961762
ENSRNOG00000025742	Lmnb2	1.14219	0.191803	3.40792	3.37094	0.00125427	0.0252023	-1.03965
ENSRNOG00000053285	Mllt6	1.14198	0.191538	6.42768	4.08801	0.00012014	0.00826101	0.950745
ENSRNOG00000015068	Il11ra1	1.14193	0.191476	5.17102	4.23612	7.18898e-05	0.00624278	1.44609
ENSRNOG00000056017	Bcl7a	1.14138	0.190781	4.17017	3.58313	0.00064307	0.0183379	-0.502561
ENSRNOG00000049931	LOC288913	1.14119	0.190533	5.23398	4.27495	6.27411e-05	0.00588598	1.5708
ENSRNOG00000020349	Rab3il1	1.14048	0.189639	3.43602	3.31195	0.00150394	0.0276335	-1.20288
ENSRNOG00000018069	Ngdn	1.14037	0.189498	5.21026	2.96453	0.00421142	0.0497936	-2.2837
ENSRNOG00000012357	Unc45a	1.14031	0.189432	5.68606	3.84826	0.000270418	0.0121208	0.203553
ENSRNOG00000028753	B9d2	1.14003	0.189076	3.80359	3.34149	0.00137358	0.0264241	-1.15674
ENSRNOG00000015928	Dhx35	1.13866	0.187336	4.26723	3.39965	0.00114747	0.0241778	-1.03561
ENSRNOG00000019915	Xrcc1	1.13854	0.18718	5.16407	4.61373	1.86751e-05	0.00329184	2.70272
ENSRNOG00000018529	Csnk1g2	1.13852	0.187159	6.68357	3.69966	0.000441284	0.0152315	-0.251867
ENSRNOG00000016258	Zfp516	1.13801	0.186514	3.8311	3.66078	0.000500731	0.0164281	-0.253618
ENSRNOG00000014592	Zbtb46	1.13789	0.186363	2.92409	3.79309	0.000324733	0.0131146	0.175539
ENSRNOG00000039807	Fam193b	1.13777	0.186211	5.92295	4.17103	9.0189e-05	0.00703435	1.21906
ENSRNOG00000021611	Clip2	1.13725	0.185555	7.94843	5.0316	3.96898e-06	0.00150368	4.15357
ENSRNOG00000004004	Nrde2	1.1371	0.185358	4.08952	5.62717	4.01462e-07	0.000485651	6.28412
ENSRNOG00000018788	Btbd2	1.13707	0.185327	6.17068	2.97253	0.00411603	0.049133	-2.28817
ENSRNOG00000016547	Rgs19	1.13704	0.185284	3.93954	3.09078	0.00292002	0.0403873	-1.83713
ENSRNOG00000048371	AABR07059232.1	1.13689	0.185098	3.08118	3.41567	0.00109166	0.0236656	-0.896414
ENSRNOG00000010557	Smarcd2	1.13686	0.185057	5.12614	3.7768	0.000342666	0.0135136	0.0028018
ENSRNOG00000020014	Myh14	1.1368	0.184972	7.77307	4.46363	3.21149e-05	0.00456261	2.19537
ENSRNOG00000048622	Sin3b	1.13626	0.184296	5.41051	3.53811	0.000742435	0.0201598	-0.718219
ENSRNOG00000004206	Glrx5	1.13614	0.18414	5.40525	4.38117	4.31064e-05	0.00496827	1.91564
ENSRNOG00000025815	Cdr2l	1.13576	0.183657	6.31588	3.23587	0.00189534	0.0314153	-1.58815
ENSRNOG00000005616	Ncoa3	1.13572	0.183604	5.27958	3.14289	0.00250359	0.0373156	-1.82009
ENSRNOG00000032575	Ocel1	1.13561	0.183468	3.56017	3.14074	0.0025196	0.0373156	-1.6701
ENSRNOG00000014742	Ankrd13b	1.1356	0.183458	5.10373	3.60384	0.000601732	0.0177515	-0.512954
ENSRNOG00000011882	Gab2	1.13498	0.182669	5.16539	3.53954	0.000739061	0.0201446	-0.702516
ENSRNOG00000000283	Ess2	1.13456	0.182137	4.13372	3.83135	0.000286059	0.0124007	0.233805
ENSRNOG00000002635	Dexi	1.13418	0.181649	5.58688	3.33967	0.00138129	0.0264241	-1.29049
ENSRNOG00000009084	Rpusd3	1.13414	0.181601	3.32977	3.22156	0.00197889	0.0321307	-1.43299
ENSRNOG00000001277	Mafk	1.13411	0.181555	4.27695	4.43208	3.59536e-05	0.00480751	2.12695
ENSRNOG00000017916	Rexo1	1.13371	0.181052	5.72044	3.20011	0.00211069	0.0332528	-1.67966
ENSRNOG00000055340	Ski	1.13331	0.180544	5.50264	3.50153	0.000833742	0.0210914	-0.827245
ENSRNOG00000003542	Hcfc1r1	1.13329	0.180521	5.64568	3.28301	0.00164289	0.029176	-1.4509
ENSRNOG00000000503	Ppard	1.13312	0.180305	4.984	3.69299	0.000450971	0.0154966	-0.241146
ENSRNOG00000010213	Fgd5	1.13308	0.180256	3.81911	3.01637	0.00362759	0.046043	-2.0209
ENSRNOG00000000568	Slc29a3	1.13265	0.179704	5.69802	3.69195	0.000452502	0.0154966	-0.27137
ENSRNOG00000012163	Plekhm2	1.13246	0.179466	7.39473	3.88575	0.000238598	0.0112658	0.326568
ENSRNOG00000012653	Ppp1r13b	1.13158	0.178343	5.83286	3.33398	0.00140565	0.0266802	-1.31218
ENSRNOG00000005303	Tbc1d25	1.13139	0.1781	4.07793	3.56597	0.00067935	0.0190563	-0.54705
ENSRNOG00000033262	Reep6	1.13131	0.177994	3.976	3.04791	0.0033101	0.0436337	-1.9566
ENSRNOG00000008577	Fbf1	1.13129	0.177964	5.36683	3.99827	0.000163252	0.0092774	0.679102
ENSRNOG00000050401	Vbp1	1.1312	0.177855	5.95852	3.41273	0.00110171	0.0236897	-1.09205
ENSRNOG00000020474	Pin1	1.13113	0.177759	6.50507	3.76442	0.000356932	0.0138524	-0.057663
ENSRNOG00000049880	Tmem200c	1.12953	0.175728	5.58887	3.24132	0.00186439	0.0310966	-1.56339
ENSRNOG00000021156	Vegfb	1.12929	0.175416	6.18183	3.28015	0.00165725	0.0293252	-1.46599
ENSRNOG00000054224	Bloc1s4	1.12894	0.174972	3.26251	3.06098	0.00318631	0.0426097	-1.84397
ENSRNOG00000026840	Thap3	1.12883	0.174832	3.94511	3.6369	0.000540948	0.0170371	-0.334192
ENSRNOG00000000527	Mtch1	1.12859	0.174526	8.67269	3.74584	0.000379408	0.0143962	-0.0721595
ENSRNOG00000020067	Rab40c	1.12858	0.17451	5.04572	3.32311	0.00145338	0.0270966	-1.31074
ENSRNOG00000016566	Arhgap39	1.12768	0.173358	5.98664	4.24409	6.99117e-05	0.00624278	1.45551
ENSRNOG00000001891	Gnb1l	1.12744	0.173052	2.38303	2.96368	0.00422167	0.0497963	-2.01304
ENSRNOG00000057040	Spns2	1.12734	0.172922	5.81678	3.18896	0.0021824	0.0339534	-1.71192
ENSRNOG00000000488	Hmga1	1.12726	0.172816	4.86851	2.9719	0.00412342	0.0491683	-2.2403
ENSRNOG00000003186	Anks3	1.12722	0.17277	5.08571	3.8028	0.000314467	0.0129081	0.083402
ENSRNOG00000022771	Arhgap23	1.12721	0.172751	7.65041	3.15535	0.00241265	0.036391	-1.78473
ENSRNOG00000002232	Aff1	1.12697	0.172453	4.08613	3.02598	0.00352797	0.0450538	-2.02517
ENSRNOG00000017505	Npepo	1.12678	0.1722	3.33218	3.25926	0.00176585	0.0301677	-1.33358
ENSRNOG00000025796	RGD1306072	1.12655	0.171916	2.9021	3.20771	0.00206306	0.0327201	-1.43584
ENSRNOG00000047628	Khsrp	1.12615	0.171396	6.03731	4.2232	7.52094e-05	0.00624278	1.38718
ENSRNOG00000000175	Mier2	1.12574	0.17088	4.82971	3.07102	0.00309419	0.0418965	-1.9795
ENSRNOG00000001255	Mlxip	1.12571	0.170838	5.131	3.20055	0.00210788	0.0332414	-1.65426
ENSRNOG00000018233	Gas6	1.12541	0.170449	7.73302	3.25525	0.00178743	0.0302248	-1.5115
ENSRNOG00000021872	Zfp213	1.12517	0.170141	4.08691	4.28137	6.13407e-05	0.00580984	1.64238
ENSRNOG00000021794	Znhit2	1.12493	0.169831	4.04762	2.99113	0.00390174	0.0476592	-2.10943
ENSRNOG00000000664	Tpst2	1.12467	0.1695	4.77981	3.29189	0.001599	0.028588	-1.3803
ENSRNOG00000013013	Tle3	1.12451	0.169298	5.33357	4.09573	0.00011699	0.00820066	0.988408
ENSRNOG00000007806	Arf5	1.12445	0.169224	6.23849	3.68499	0.000462872	0.0156707	-0.298085
ENSRNOG00000018170	Slc27a1	1.12388	0.168489	7.01358	3.81669	0.000300325	0.012759	0.107764
ENSRNOG00000017295	Sh3glb2	1.12384	0.168442	7.48618	3.26203	0.00175106	0.0300485	-1.49799
ENSRNOG00000018987	Crebzf	1.12375	0.168324	5.5097	3.42446	0.00106214	0.023362	-1.04914
ENSRNOG00000004287	Wdr83	1.12358	0.168103	4.41484	4.08076	0.000123165	0.00826101	0.985782
ENSRNOG00000024482	Tnrc18	1.123	0.167354	5.94628	3.11084	0.00275257	0.0388288	-1.92387
ENSRNOG00000009033	Cntn2	1.12292	0.16726	8.18657	3.01339	0.00365896	0.0462107	-2.14478
ENSRNOG00000000417	Numa1	1.1229	0.167235	7.61354	4.62016	1.82432e-05	0.00326164	2.72155
ENSRNOG00000028353	Sox13	1.12261	0.166862	5.10826	3.07904	0.00302235	0.0411743	-1.97862
ENSRNOG00000025509	Apbb2	1.12183	0.16586	4.62085	3.13165	0.00258845	0.0377927	-1.79781
ENSRNOG00000032437	Pard3	1.12103	0.164821	5.41774	5.42184	8.9309e-07	0.000645948	5.55247
ENSRNOG00000024278	Rbm42	1.12037	0.163974	5.59691	3.42133	0.00107254	0.023475	-1.06103
ENSRNOG00000061128	Pelo	1.12033	0.163919	3.96947	4.02877	0.00014715	0.00871299	0.848049
ENSRNOG00000032447	Zfp641	1.12029	0.163872	2.82673	3.2177	0.00200201	0.0323152	-1.40441
ENSRNOG00000029028	Mknk2	1.12002	0.16353	5.73876	3.30778	0.00152324	0.0278309	-1.38439
ENSRNOG00000026748	Dennd2a	1.11982	0.163267	5.36467	4.39225	4.14415e-05	0.00491569	1.95298
ENSRNOG00000001397	Rbm19	1.11973	0.163145	3.77151	3.83109	0.000286311	0.0124007	0.256392
ENSRNOG00000021638	Eef1d	1.1196	0.162981	6.1933	5.00289	4.4222e-06	0.00159923	4.04163
ENSRNOG00000000498	Anks1a	1.11959	0.162967	6.24738	3.85307	0.000266123	0.0119959	0.212845
ENSRNOG00000019968	Trim8	1.11959	0.162967	6.31281	3.94777	0.000193701	0.0102035	0.506984
ENSRNOG00000028641	Brpf3	1.11957	0.162939	4.4964	3.22699	0.00194682	0.0319559	-1.53523
ENSRNOG00000018533	Iffo1	1.11954	0.162901	6.52793	3.80918	0.0003079	0.0127792	0.0789294
ENSRNOG00000017037	Otud3	1.11952	0.162875	3.37056	2.99675	0.0038391	0.0473181	-2.01934
ENSRNOG00000020289	Akt1s1	1.1195	0.162852	5.36791	3.52171	0.00078214	0.020537	-0.76487
ENSRNOG00000014264	AABR07027306.1	1.11947	0.16281	5.74364	3.12868	0.00261129	0.0378768	-1.87219
ENSRNOG00000000033	Tmcc2	1.11926	0.162548	8.28895	3.18035	0.00223934	0.0345945	-1.70007
ENSRNOG00000030126	Clk3	1.11919	0.162454	5.99929	4.43385	3.5728e-05	0.00480751	2.08198
ENSRNOG00000018526	Dlg4	1.11911	0.162348	8.17884	2.97585	0.00407691	0.0489229	-2.2412
ENSRNOG00000017285	Tab1	1.11904	0.162259	5.17669	4.44172	3.47365e-05	0.00480083	2.12321
ENSRNOG00000028261	Tppp	1.11878	0.161929	6.76035	2.99357	0.00387437	0.0475686	-2.23038
ENSRNOG00000053828	Ppp1r12c	1.11876	0.161896	6.97181	3.77778	0.000341559	0.0135136	-0.0115066
ENSRNOG00000005330	Crebbp	1.11862	0.161716	5.95736	3.04974	0.00329247	0.0435072	-2.08608
ENSRNOG00000017795	Hspbp1	1.11854	0.161611	5.72114	3.29598	0.00157916	0.0284571	-1.41658
ENSRNOG00000018226	Zcchc14	1.11821	0.161197	4.40601	3.0729	0.00307718	0.0417071	-1.93563
ENSRNOG00000006052	Sulf2	1.11817	0.161138	7.04927	3.08874	0.00293754	0.0403981	-1.97563
ENSRNOG00000023521	Map3k10	1.11803	0.160959	6.26078	3.12582	0.00263343	0.0379274	-1.88619
ENSRNOG00000031269	RGD1304694	1.11803	0.160955	7.54188	3.72103	0.000411531	0.0147265	-0.173323
ENSRNOG00000014087	Kifc3	1.11744	0.160195	6.43169	3.4072	0.00112081	0.0239123	-1.10918
ENSRNOG00000057447	Kri1	1.11684	0.159417	4.60821	3.55373	0.000706415	0.0194809	-0.626191
ENSRNOG00000009040	Gas2l1	1.11683	0.159415	5.29608	3.37091	0.00125441	0.0252023	-1.1928
ENSRNOG00000022742	Zfp954	1.11631	0.158741	3.34116	3.57089	0.00066876	0.0188342	-0.478497
ENSRNOG00000007968	RGD1305350	1.11615	0.158535	5.16084	3.05002	0.00328979	0.0435072	-2.05764
ENSRNOG00000015177	Sun2	1.11613	0.158507	7.10075	4.42153	3.73346e-05	0.00491257	2.04604
ENSRNOG00000002627	Kctd3	1.11604	0.158392	7.06379	4.30632	5.61832e-05	0.00565758	1.66426
ENSRNOG00000013895	Npdc1	1.11593	0.158242	7.03424	3.48297	0.000884052	0.0215142	-0.8844
ENSRNOG00000000104	Thoc3	1.11578	0.158054	4.84542	3.90729	0.000221979	0.0108732	0.417339
ENSRNOG00000016448	Eef2k	1.11578	0.158051	5.95369	4.77586	1.03078e-05	0.00244938	3.24693
ENSRNOG00000050543	Safb	1.11552	0.15771	7.03054	3.45125	0.000976735	0.0223302	-0.97544
ENSRNOG00000020996	Vps51	1.11537	0.157518	4.87845	4.28839	5.98449e-05	0.00575612	1.62759
ENSRNOG00000010849	Adprhl2	1.1149	0.156909	5.17316	4.34942	4.82465e-05	0.0051091	1.81697
ENSRNOG00000000987	Ptcd1	1.11453	0.156432	4.577	4.52498	2.57569e-05	0.00401807	2.42335
ENSRNOG00000026981	Zfp282	1.11452	0.156422	4.50381	3.89774	0.000229203	0.0110184	0.410558
ENSRNOG00000017051	Tmem110	1.11451	0.156403	4.62117	3.98823	0.000168914	0.00939777	0.682872
ENSRNOG00000001432	Dtx2	1.11446	0.156345	3.54878	3.11892	0.00268771	0.0383311	-1.72348
ENSRNOG00000052140	Ogg1	1.11424	0.15606	2.98053	3.27987	0.00165867	0.0293252	-1.25274
ENSRNOG00000036683	Sirt7	1.11422	0.156033	4.10501	3.32363	0.00145107	0.0270966	-1.23359
ENSRNOG00000002915	Trim11	1.11402	0.155771	4.26835	3.7117	0.000424284	0.0149019	-0.136638
ENSRNOG00000049142	Hdgfl2	1.11389	0.155604	6.29916	4.76495	1.07311e-05	0.00247469	3.20825
ENSRNOG00000011203	Farp1	1.11377	0.15545	5.87671	3.45833	0.000955277	0.0221855	-0.960357
ENSRNOG00000018462	Rabep2	1.11369	0.15535	4.44273	3.14468	0.00249034	0.0372427	-1.75005
ENSRNOG00000016062	Snta1	1.11363	0.155273	5.48202	3.41399	0.00109736	0.0236866	-1.07849
ENSRNOG00000054605	Unkl	1.11357	0.155189	3.94838	3.06593	0.00314055	0.0422965	-1.90714
ENSRNOG00000020878	Keap1	1.11348	0.155074	6.03363	3.71867	0.000414726	0.0147265	-0.195939
ENSRNOG00000012808	Tmem259	1.11345	0.15503	6.16255	3.01012	0.0036937	0.0463885	-2.19105
ENSRNOG00000004598	Tsen54	1.11322	0.154732	3.68226	3.46133	0.000946338	0.0220794	-0.812899
ENSRNOG00000003129	Zfp496	1.11319	0.154697	3.97144	3.09004	0.00292636	0.0403873	-1.8465
ENSRNOG00000038622	Zfp628	1.11285	0.154263	3.12375	2.98082	0.0040192	0.048413	-2.03209
ENSRNOG00000002229	Adcy5	1.11283	0.15423	7.00123	3.71038	0.000426117	0.0149019	-0.215195
ENSRNOG00000019419	Taf6l	1.11279	0.154179	3.73324	3.29804	0.00156929	0.0283756	-1.26763
ENSRNOG00000017500	Mtss2	1.11274	0.15412	8.05605	3.46968	0.000921831	0.0217306	-0.900797
ENSRNOG00000004019	Phlda1	1.11269	0.154046	4.04913	3.5292	0.000763752	0.0203438	-0.651656
ENSRNOG00000007141	Preb	1.1125	0.153802	5.93307	3.72397	0.000407605	0.0147071	-0.178906
ENSRNOG00000012348	Exosc4	1.1124	0.153678	4.11027	3.17398	0.00228237	0.0349876	-1.64131
ENSRNOG00000001055	Rilpl1	1.11238	0.15365	5.83643	3.28405	0.00163767	0.0291158	-1.45197
ENSRNOG00000032394	Tymp	1.11209	0.153277	3.65068	3.09368	0.00289521	0.0401644	-1.80355
ENSRNOG00000020144	RGD1310127	1.11207	0.153249	5.52645	4.67801	1.47705e-05	0.0028662	2.91386
ENSRNOG00000061424	Map3k3	1.11184	0.152943	5.28165	4.0282	0.000147435	0.00871299	0.775582
ENSRNOG00000021255	Smox	1.11181	0.152912	7.23893	3.21633	0.00201031	0.0323152	-1.62884
ENSRNOG00000016630	Tln1	1.11175	0.152833	7.47419	3.58134	0.000646776	0.0183777	-0.589805
ENSRNOG00000000420	Nelfe	1.11171	0.15278	4.63805	3.52463	0.000774926	0.0204488	-0.712634
ENSRNOG00000019340	Cep250	1.11165	0.152704	5.52439	3.24688	0.00183332	0.0307072	-1.54715
ENSRNOG00000001877	Med15	1.11165	0.152696	5.51211	3.05143	0.00327633	0.0434441	-2.07039
ENSRNOG00000019935	Armc5	1.1116	0.152632	5.69436	3.47718	0.000900324	0.0215142	-0.903042
ENSRNOG00000028198	Sh2b3	1.11145	0.152444	4.70181	3.16551	0.00234071	0.0355734	-1.71869
ENSRNOG00000003728	Xylt2	1.11136	0.152324	5.15179	3.45752	0.000957722	0.0221855	-0.939708
ENSRNOG00000059579	Gpt2	1.11131	0.15226	5.27761	3.13683	0.00254903	0.0374484	-1.83539
ENSRNOG00000017737	Dgkz	1.11128	0.152217	7.75714	3.26705	0.00172457	0.0297955	-1.47805
ENSRNOG00000011352	Furin	1.111	0.151861	5.30554	3.89776	0.000229192	0.0110184	0.367113
ENSRNOG00000014241	Ece1	1.11086	0.151683	5.77467	3.26046	0.00175939	0.030135	-1.51552
ENSRNOG00000057996	Phactr3	1.11079	0.151587	6.39426	3.628	0.000556707	0.0172677	-0.467834
ENSRNOG00000001010	Tecpr1	1.11075	0.151532	6.99369	3.24946	0.00181905	0.030597	-1.54329
ENSRNOG00000018502	Mon1a	1.11069	0.151462	4.52697	4.25318	6.77219e-05	0.00614639	1.5305
ENSRNOG00000045524	Slc39a3	1.11068	0.151443	5.51662	3.55584	0.000701679	0.0194176	-0.670378
ENSRNOG00000025527	Mtcl1	1.11063	0.151376	5.12818	4.30537	5.6372e-05	0.00565758	1.6745
ENSRNOG00000005783	Dlg5	1.11053	0.15125	5.87158	3.38049	0.00121776	0.0248422	-1.18261
ENSRNOG00000003504	Rnaseh2a	1.11032	0.150972	5.43459	3.83537	0.000282265	0.0124007	0.170125
ENSRNOG00000017915	Dvl2	1.10995	0.1505	4.16921	3.36942	0.00126021	0.0252233	-1.11592
ENSRNOG00000014161	Rbm15b	1.10981	0.150313	4.32881	3.26737	0.00172288	0.0297955	-1.41027
ENSRNOG00000043201	Coq8a	1.10959	0.150023	4.92691	3.2804	0.00165598	0.0293252	-1.42251
ENSRNOG00000021147	Bad	1.10944	0.149829	4.65035	3.5869	0.000635349	0.0181829	-0.534834
ENSRNOG00000008898	Trmt44	1.10933	0.149685	3.58894	3.50401	0.000827241	0.0210272	-0.683184
ENSRNOG00000016256	Myo9b	1.10931	0.149659	7.40091	2.98622	0.00395731	0.0479945	-2.23534
ENSRNOG00000020947	Egln2	1.1093	0.149654	6.34018	3.60119	0.00060689	0.0177515	-0.547335
ENSRNOG00000058202	Ppp2r2c	1.10897	0.149217	6.98583	3.55236	0.000709511	0.0195324	-0.684169
ENSRNOG00000010457	Vash1	1.10857	0.148698	4.85106	3.44136	0.00100748	0.0227368	-0.967694
ENSRNOG00000010068	Plpp7	1.10855	0.148674	3.93967	3.06745	0.00312659	0.0421637	-1.90205
ENSRNOG00000004307	Tor3a	1.10827	0.148309	3.48688	3.07496	0.00305871	0.0415254	-1.83342
ENSRNOG00000000133	Txndc15	1.10758	0.147409	5.36528	3.0843	0.00297607	0.0407182	-1.97988
ENSRNOG00000012736	Znrd2	1.10749	0.147296	4.65846	3.25731	0.00177628	0.0301776	-1.46954
ENSRNOG00000016875	Cbx7	1.10746	0.147258	6.32303	4.52944	2.53464e-05	0.00401807	2.40241
ENSRNOG00000019423	Dvl1	1.1071	0.146785	6.59151	3.34289	0.00136768	0.0263874	-1.28955
ENSRNOG00000003779	Dedd	1.10696	0.146599	4.3505	4.8672	7.34711e-06	0.00215366	3.59322
ENSRNOG00000001214	Pfkl	1.10669	0.146256	6.54979	2.99827	0.00382228	0.0472572	-2.2207
ENSRNOG00000010007	Srsf4	1.10658	0.146112	5.93382	4.23305	7.26644e-05	0.00624278	1.42003
ENSRNOG00000011530	Mindy4	1.10653	0.146046	3.22614	3.01211	0.00367252	0.0462189	-1.96098
ENSRNOG00000020134	Upf1	1.10614	0.145529	6.40186	4.02631	0.000148392	0.00871299	0.754364
ENSRNOG00000010539	Mcat	1.1061	0.145481	3.69693	3.01406	0.00365192	0.0461918	-2.01277
ENSRNOG00000059683	Mpp2	1.10558	0.1448	6.25907	3.43571	0.00102545	0.0229172	-1.02836
ENSRNOG00000018356	Trim3	1.10543	0.144603	6.5593	3.53942	0.000739345	0.0201446	-0.727537
ENSRNOG00000020905	Hdac5	1.10539	0.144551	6.93408	3.94257	0.000197128	0.0102843	0.49588
ENSRNOG00000020191	Tbc1d17	1.10522	0.144339	5.92097	3.53115	0.000759041	0.0203438	-0.750732
ENSRNOG00000003302	Flcn	1.10507	0.144139	6.53732	3.73891	0.000388139	0.0145662	-0.134851
ENSRNOG00000012192	Znf740	1.10472	0.143679	6.82709	4.08663	0.00012071	0.00826101	0.949962
ENSRNOG00000017949	Mvb12a	1.10464	0.143578	4.46023	3.2365	0.00189176	0.0313886	-1.50921
ENSRNOG00000016846	Pik3cd	1.10459	0.143514	4.64494	3.1506	0.00244695	0.0366283	-1.75137
ENSRNOG00000021184	Mark2	1.10458	0.143494	5.98382	3.76498	0.000356278	0.0138524	-0.0553709
ENSRNOG00000019824	Ell	1.10435	0.143201	4.24646	3.07468	0.00306117	0.0415254	-1.91528
ENSRNOG00000053247	Snx21	1.10426	0.143081	5.03224	3.46792	0.000926943	0.0217544	-0.903016
ENSRNOG00000001243	Zcchc8	1.10423	0.143036	5.13731	3.6404	0.000534861	0.0169892	-0.406929
ENSRNOG00000001158	Abcg1	1.10414	0.142923	5.98032	3.87817	0.000244727	0.0114333	0.291685
ENSRNOG00000033496	Igdcc4	1.10414	0.14292	6.63969	3.09779	0.00286045	0.0399258	-1.95879
ENSRNOG00000003442	Adora1	1.10405	0.142805	7.52044	3.47955	0.000893612	0.0215142	-0.884951
ENSRNOG00000028090	Arhgef18	1.10375	0.142415	5.61084	3.93712	0.000200785	0.0103467	0.480689
ENSRNOG00000012559	Man1b1	1.10375	0.14241	7.04625	4.99646	4.53043e-06	0.00160196	4.02242
ENSRNOG00000012406	Pcbp4	1.1035	0.142083	7.51366	3.02876	0.00349959	0.0449373	-2.12272
ENSRNOG00000050624	Lysmd4	1.1032	0.141693	3.96507	3.56073	0.000690822	0.0191642	-0.553287
ENSRNOG00000013968	Comtd1	1.10288	0.141282	4.82789	3.2321	0.00191703	0.0316731	-1.54913
ENSRNOG00000021871	Gcn1	1.10288	0.141278	6.83241	3.47292	0.000912462	0.0216764	-0.916949
ENSRNOG00000024243	Cadm4	1.10288	0.141273	8.7956	3.11599	0.00271105	0.0385163	-1.85404
ENSRNOG00000015385	Pink1	1.10279	0.141162	8.30453	3.06158	0.00318069	0.0426019	-2.01491
ENSRNOG00000031387	Dazap1	1.1027	0.141045	5.43147	4.23236	7.28403e-05	0.00624278	1.42587
ENSRNOG00000027906	Ankrd11	1.10254	0.140836	7.79458	4.04287	0.000140236	0.00858246	0.825137
ENSRNOG00000046472	Arfgap3	1.10244	0.140695	4.8002	3.97144	0.000178805	0.00971037	0.620644
ENSRNOG00000001258	Snx8	1.10232	0.140548	4.79675	2.97959	0.00403347	0.0484748	-2.21497
ENSRNOG00000029500	Tapbp	1.10208	0.140228	4.56621	3.0283	0.00350428	0.0449373	-2.06853
ENSRNOG00000050424	Nme4	1.102	0.140125	5.03535	3.123	0.00265549	0.0380743	-1.85781
ENSRNOG00000018487	Slc3a2	1.10166	0.13968	7.2635	4.12162	0.000107008	0.00770457	1.06787
ENSRNOG00000021548	Rassf1	1.10145	0.139405	3.84631	3.04501	0.00333817	0.0437651	-1.95073
ENSRNOG00000001236	Brat1	1.10141	0.139355	4.99941	3.05109	0.00327956	0.0434507	-2.04358
ENSRNOG00000003050	Tbc1d9b	1.10112	0.138978	7.65596	3.47831	0.000897134	0.0215142	-0.88565
ENSRNOG00000001136	Pebp1	1.10111	0.138954	8.91088	3.29002	0.00160813	0.028719	-1.38092
ENSRNOG00000022173	Gatad2a	1.10107	0.138905	5.94789	3.47137	0.000916935	0.0217306	-0.924087
ENSRNOG00000020848	Coq8b	1.10064	0.138339	5.04614	2.99849	0.00381983	0.0472572	-2.18461
ENSRNOG00000010257	Cuedc1	1.10058	0.138263	5.3548	3.3392	0.00138331	0.0264241	-1.28521
ENSRNOG00000002883	Alg1	1.10049	0.138149	4.00979	3.22206	0.00197592	0.0321261	-1.5016
ENSRNOG00000018666	Gpsm1	1.1004	0.138028	6.7091	3.72963	0.000400118	0.0145691	-0.16106
ENSRNOG00000032574	Scrib	1.10014	0.137691	6.95995	3.09543	0.00288038	0.0400284	-1.95943
ENSRNOG00000008810	Nsmf	1.10012	0.137655	7.09339	3.07696	0.00304085	0.0413202	-2.00595
ENSRNOG00000017057	Tbc1d22a	1.10004	0.137558	3.55475	3.19785	0.00212506	0.033413	-1.51861
ENSRNOG00000010083	Prpsap1	1.0998	0.137247	5.60457	4.18248	8.66719e-05	0.00685056	1.26002
ENSRNOG00000024780	MGC95210	1.09979	0.137231	3.0558	3.26909	0.00171393	0.0297955	-1.28674
ENSRNOG00000047625	Atg4d	1.09964	0.137025	5.21651	3.61903	0.000573037	0.0175185	-0.472822
ENSRNOG00000006695	Rbck1	1.09945	0.13678	5.76777	3.64186	0.000532351	0.0169892	-0.42288
ENSRNOG00000020433	Actn4	1.09913	0.13636	7.65829	3.80949	0.000307576	0.0127792	0.0971433
ENSRNOG00000001880	Dgcr6	1.09891	0.136077	6.12542	3.22678	0.00194804	0.0319559	-1.61277
ENSRNOG00000017777	Ahcy	1.09883	0.135966	5.75711	4.36205	4.6134e-05	0.00502798	1.84564
ENSRNOG00000010664	Wdr73	1.09832	0.135302	3.19548	3.03375	0.00344925	0.0445853	-1.90759
ENSRNOG00000009675	Cdc42bpb	1.09832	0.1353	7.18803	3.85478	0.000264608	0.0119615	0.227512
ENSRNOG00000004255	Usf1	1.09806	0.134954	5.85313	4.16615	9.17292e-05	0.00703958	1.20346
ENSRNOG00000002645	Gemin5	1.09771	0.134501	4.52887	3.833	0.0002845	0.0124007	0.20919
ENSRNOG00000004940	Rnf215	1.09743	0.13413	4.66037	4.41039	3.88477e-05	0.00491257	2.03796
ENSRNOG00000008319	Ccdc130	1.09734	0.134011	3.65999	3.01551	0.00363659	0.0461079	-2.00153
ENSRNOG00000015150	Spg7	1.09728	0.133926	6.43518	3.4958	0.000848981	0.0212405	-0.855151
ENSRNOG00000001211	Gatd3a	1.09727	0.133915	6.4395	3.61705	0.000576704	0.0175185	-0.500063
ENSRNOG00000018481	Zpr1	1.09683	0.133346	4.90607	4.35961	4.65354e-05	0.00503722	1.85983
ENSRNOG00000056098	Tfpt	1.09681	0.133319	4.32662	3.23178	0.00191886	0.0316731	-1.50778
ENSRNOG00000000663	Tfip11	1.09677	0.133263	5.53471	3.52274	0.000779581	0.0205036	-0.767122
ENSRNOG00000001047	Map2k7	1.09625	0.13258	5.55645	3.49984	0.000838206	0.0211371	-0.834221
ENSRNOG00000009575	Ubiad1	1.09625	0.132572	3.58597	3.26763	0.00172152	0.0297955	-1.33659
ENSRNOG00000055984	Adrm1	1.09602	0.132276	6.28718	3.1535	0.00242593	0.0365198	-1.81199
ENSRNOG00000001265	Mad1l1	1.09593	0.132151	4.28566	3.30675	0.00152808	0.0278839	-1.29683
ENSRNOG00000025269	Slc25a44	1.09591	0.13213	4.77733	3.91618	0.000215445	0.0107199	0.450432
ENSRNOG00000007681	Brd3	1.09585	0.132056	5.07018	3.62285	0.000566029	0.0174437	-0.454332
ENSRNOG00000004159	Flii	1.09582	0.132009	7.06728	4.32673	5.22781e-05	0.00536677	1.73157
ENSRNOG00000047526	Zfp526	1.0956	0.131718	3.52707	3.10744	0.0027803	0.0391648	-1.7548
ENSRNOG00000048712	Ccdc137	1.09518	0.131163	4.30897	3.294	0.00158875	0.0285329	-1.33733
ENSRNOG00000013442	Ciz1	1.09508	0.131037	5.3611	3.4319	0.00103773	0.0230942	-1.02273
ENSRNOG00000053203	Mical3	1.09503	0.130966	6.50473	2.97478	0.00408955	0.0490007	-2.2819
ENSRNOG00000004131	Pkn1	1.09498	0.130904	5.90278	3.41476	0.00109476	0.0236689	-1.0857
ENSRNOG00000014933	Dnttip1	1.09438	0.13012	4.95847	3.49168	0.0008601	0.0214177	-0.830288
ENSRNOG00000023668	Scyl1	1.09367	0.129172	6.13583	3.3993	0.00114872	0.0241778	-1.13179
ENSRNOG00000033318	Rfxank	1.0935	0.128952	3.58826	3.43642	0.00102316	0.022898	-0.875098
ENSRNOG00000017871	Sidt2	1.09343	0.128857	7.01311	3.04687	0.00332017	0.0436337	-2.08621
ENSRNOG00000005358	Pmm1	1.09301	0.12831	6.56599	3.02665	0.00352114	0.0450092	-2.14659
ENSRNOG00000014595	Brf1	1.09287	0.128117	5.10697	3.89788	0.000229098	0.0110184	0.376275
ENSRNOG00000015762	Abtb1	1.09263	0.127801	5.129	3.48114	0.000889162	0.0215142	-0.869364
ENSRNOG00000016315	Cnpy3	1.09258	0.127742	5.69635	3.03242	0.0034626	0.0446852	-2.1265
ENSRNOG00000026108	Tcof1	1.09253	0.127678	4.81223	3.37506	0.00123841	0.0250707	-1.15095
ENSRNOG00000012055	Man2a2	1.09236	0.127447	6.98024	3.01455	0.00364672	0.0461918	-2.17195
ENSRNOG00000006004	Phc2	1.09187	0.126803	6.39243	3.87402	0.000248145	0.0115453	0.277709
ENSRNOG00000010237	Map7d1	1.09182	0.126731	7.99642	3.48245	0.000885484	0.0215142	-0.865834
ENSRNOG00000001126	Fbxw8	1.0918	0.126705	5.95361	3.00482	0.0037507	0.0467358	-2.20311
ENSRNOG00000007486	Atg7	1.0915	0.126309	4.40881	3.70131	0.000438914	0.0151826	-0.177184
ENSRNOG00000019087	Fam174a	1.09138	0.126151	4.52983	3.44034	0.0010107	0.0227368	-0.945206
ENSRNOG00000023459	Lurap1	1.09112	0.125803	4.34099	2.9731	0.00410929	0.0491249	-2.18677
ENSRNOG00000001191	Tchp	1.09066	0.125205	5.20044	3.54617	0.000723638	0.0197844	-0.6866
ENSRNOG00000046530	Zdhhc16	1.09062	0.12515	3.9738	3.67099	0.000484411	0.0160917	-0.235406
ENSRNOG00000021899	Tmem115	1.09043	0.124891	5.04663	3.21969	0.00199009	0.0322467	-1.59818
ENSRNOG00000048242	Txlna	1.09037	0.12482	5.56146	4.29693	5.80721e-05	0.00570397	1.63394
ENSRNOG00000000988	Xab2	1.09036	0.124804	5.40953	3.382	0.00121208	0.0248219	-1.16567
ENSRNOG00000005766	Tbc1d20	1.09018	0.124561	4.81254	3.11137	0.00274832	0.0388032	-1.8722
ENSRNOG00000040281	Zc3h10	1.09012	0.124485	3.79368	3.05831	0.00321128	0.0428673	-1.90709
ENSRNOG00000006062	Hs1bp3	1.08982	0.12409	4.61763	3.18823	0.00218717	0.0339534	-1.65072
ENSRNOG00000021403	Rhob	1.08981	0.124078	8.49405	3.40731	0.00112045	0.0239123	-1.06517
ENSRNOG00000018440	Arfip2	1.08916	0.123221	6.04584	3.75282	0.000370807	0.0141834	-0.0929139
ENSRNOG00000001210	Pwp2	1.08883	0.122781	4.97028	3.24852	0.00182423	0.0306517	-1.51439
ENSRNOG00000015249	Taf8	1.08875	0.122674	4.39145	3.04652	0.00332353	0.0436337	-2.00692
ENSRNOG00000018998	Yipf3	1.08838	0.122181	6.02332	3.37192	0.00125049	0.0252023	-1.20875
ENSRNOG00000019154	Zmynd8	1.08826	0.122022	6.66929	3.53163	0.000757878	0.0203438	-0.749187
ENSRNOG00000000464	Rxrb	1.08797	0.121637	6.20358	3.15081	0.0024454	0.0366283	-1.8192
ENSRNOG00000021129	RGD1308428	1.08789	0.121535	5.9442	4.17955	8.75609e-05	0.00686339	1.24596
ENSRNOG00000003797	Mrps7	1.08785	0.121482	5.86421	3.71332	0.000422045	0.0148904	-0.210603
ENSRNOG00000018363	Hectd3	1.08765	0.121217	5.65858	3.11744	0.00269949	0.038455	-1.90073
ENSRNOG00000022354	Pusl1	1.08764	0.121196	4.48337	3.33503	0.00140116	0.026637	-1.23672
ENSRNOG00000059268	Ppp1r10	1.08758	0.121122	5.47461	4.14443	9.88993e-05	0.00742304	1.14031
ENSRNOG00000032293	Polg	1.08756	0.121099	5.85575	3.57882	0.000652016	0.0184935	-0.610459
ENSRNOG00000020531	Fen1	1.08756	0.121093	4.60356	3.06216	0.00317535	0.0425663	-1.98207
ENSRNOG00000017349	Tbc1d10b	1.08753	0.121056	6.95813	3.65202	0.000515146	0.0167253	-0.390412
ENSRNOG00000010370	Tnip1	1.08741	0.120899	5.41604	3.21801	0.00200019	0.0323152	-1.62313
ENSRNOG00000005301	Eif2b4	1.08693	0.120257	4.96073	3.72114	0.00041139	0.0147265	-0.156113
ENSRNOG00000002697	Mtmr1	1.08684	0.120141	4.93773	3.96508	0.000182697	0.00985448	0.592361
ENSRNOG00000007720	Rnf26	1.08669	0.119942	5.32076	3.50887	0.000814609	0.0208491	-0.799245
ENSRNOG00000001194	Rrp1b	1.08647	0.119646	4.57507	3.50833	0.000816002	0.0208491	-0.756574
ENSRNOG00000013733	Ppp4r1	1.08645	0.119622	5.18277	3.36547	0.00127568	0.0253416	-1.20292
ENSRNOG00000015708	E2f4	1.0864	0.119553	4.42545	3.03851	0.00340186	0.0442387	-2.02969
ENSRNOG00000019522	Ciao3	1.08594	0.118949	4.68189	2.98456	0.00397619	0.0480787	-2.19183
ENSRNOG00000024455	Gnptg	1.08586	0.11884	5.37381	3.0277	0.00351038	0.0449373	-2.12902
ENSRNOG00000029490	Znf768	1.08584	0.118815	4.29687	3.27308	0.00169326	0.0296347	-1.39398
ENSRNOG00000033426	Cdc37	1.08569	0.118606	7.46992	3.39992	0.0011465	0.0241778	-1.11316
ENSRNOG00000009377	Nelfb	1.08547	0.118322	6.70597	3.54935	0.00071635	0.0196866	-0.696906
ENSRNOG00000028521	Plekhm1	1.08515	0.117892	5.44628	3.36066	0.00129477	0.025593	-1.22764
ENSRNOG00000018468	Ldb1	1.08513	0.117862	6.0828	3.13088	0.0025943	0.0378059	-1.87195
ENSRNOG00000019831	Samd4b	1.08511	0.117844	6.04991	3.69105	0.000453835	0.0154966	-0.279272
ENSRNOG00000009066	Thra	1.08503	0.11774	7.75308	3.38223	0.0012112	0.0248219	-1.15683
ENSRNOG00000025890	Opa3	1.08491	0.117579	4.74293	3.08751	0.00294818	0.0404061	-1.92942
ENSRNOG00000001222	Ube2g2	1.08446	0.11698	5.25825	3.34925	0.00134113	0.0260742	-1.25222
ENSRNOG00000026115	Zfp646	1.08429	0.116754	4.98938	3.49698	0.000845827	0.0212014	-0.816801
ENSRNOG00000015077	Acsf3	1.08418	0.116605	4.26451	3.51613	0.00079608	0.020766	-0.708875
ENSRNOG00000056637	Abhd16a	1.08396	0.116314	6.20484	3.13955	0.00252851	0.0373156	-1.84935
ENSRNOG00000015953	Oaz2	1.08385	0.116161	6.27745	3.36657	0.00127135	0.0253416	-1.22474
ENSRNOG00000036678	Aspscr1	1.08374	0.116016	5.28432	3.16251	0.00236178	0.0357911	-1.76604
ENSRNOG00000060120	Selenoo	1.08352	0.115722	5.29941	3.09413	0.00289136	0.040146	-1.9496
ENSRNOG00000005804	Eif3d	1.08349	0.115685	5.75684	4.0695	0.000128017	0.00829225	0.894887
ENSRNOG00000061474	Ctdp1	1.08335	0.115504	4.89962	3.04388	0.00334919	0.0438259	-2.05579
ENSRNOG00000009195	Tnks1bp1	1.08335	0.115504	6.14862	3.04211	0.00336644	0.0439702	-2.10767
ENSRNOG00000006785	Dcaf8	1.08335	0.115495	6.99004	3.82491	0.000292252	0.0125008	0.132446
ENSRNOG00000018453	Nop2	1.08333	0.115474	4.74372	3.19609	0.00213631	0.0334907	-1.64185
ENSRNOG00000007710	Usp20	1.08323	0.115337	6.86276	3.08756	0.00294771	0.0404061	-1.98242
ENSRNOG00000037815	Acad10	1.0829	0.114898	4.94152	3.22538	0.00195626	0.0319629	-1.57654
ENSRNOG00000020417	Gsk3a	1.08244	0.114293	7.01694	2.96993	0.00414685	0.0492791	-2.28645
ENSRNOG00000008597	Tada3	1.08127	0.112725	5.0561	3.52952	0.000762983	0.0203438	-0.727503
ENSRNOG00000020495	Eif3k	1.08096	0.112308	5.97378	3.48867	0.000868308	0.0215142	-0.874912
ENSRNOG00000005988	Arl8a	1.08079	0.112088	7.46728	3.92504	0.000209119	0.0105635	0.450024
ENSRNOG00000019964	Taok2	1.08065	0.111899	7.56674	3.27041	0.00170704	0.0297507	-1.47325
ENSRNOG00000051490	Plcg1	1.08061	0.111847	7.37222	3.7326	0.000396243	0.0145691	-0.140988
ENSRNOG00000006467	Eif2b2	1.0802	0.111305	5.11288	3.39257	0.00117298	0.02443	-1.12217
ENSRNOG00000019708	Ctsf	1.08018	0.111274	7.28723	3.84479	0.000273556	0.0121703	0.198641
ENSRNOG00000018552	Slc25a38	1.07994	0.110953	4.83345	3.0468	0.00332083	0.0436337	-2.04465
ENSRNOG00000017299	Phrf1	1.0798	0.110762	5.89952	4.00866	0.000157586	0.00901981	0.700364
ENSRNOG00000039859	Dnmt1	1.07958	0.110474	5.39903	2.96932	0.00415407	0.0492971	-2.28008
ENSRNOG00000016795	Rabl6	1.07923	0.110002	7.55234	3.4105	0.00110937	0.0238223	-1.08135
ENSRNOG00000019143	Galnt2	1.07902	0.10972	6.67517	3.13654	0.00255116	0.0374484	-1.85486
ENSRNOG00000007881	Mtmr14	1.07878	0.109402	4.44894	2.99426	0.00386674	0.0475116	-2.14539
ENSRNOG00000028501	Zc3h18	1.07874	0.109342	5.58242	4.09038	0.000119163	0.00826101	0.964757
ENSRNOG00000021044	Gpatch8	1.07835	0.108831	6.5745	3.25794	0.00177292	0.0301776	-1.52619
ENSRNOG00000061572	Smarcd1	1.07797	0.108316	6.23926	3.27005	0.00170892	0.0297509	-1.49414
ENSRNOG00000032705	Bcl7b	1.07755	0.107748	4.99162	3.0533	0.00325855	0.0432791	-2.03817
ENSRNOG00000003767	Rps6kc1	1.07683	0.10679	5.93191	3.31388	0.00149509	0.0275383	-1.37048
ENSRNOG00000020261	Fam53c	1.07669	0.106605	4.9408	3.01075	0.00368702	0.0463411	-2.14556
ENSRNOG00000008377	Wdtc1	1.0765	0.106346	7.00417	3.19626	0.00213523	0.0334907	-1.68843
ENSRNOG00000009271	Smarca4	1.0762	0.105952	7.25409	3.35344	0.00132393	0.0259118	-1.24934
ENSRNOG00000008274	Xpc	1.0757	0.105279	5.0883	3.01251	0.00366824	0.0462189	-2.15176
ENSRNOG00000008897	Gga1	1.07562	0.105164	6.15508	3.56542	0.000680546	0.0190563	-0.652511
ENSRNOG00000022896	Rrp7a	1.07558	0.105121	6.40951	3.15636	0.00240537	0.0363824	-1.80401
ENSRNOG00000018181	Stk25	1.07548	0.104978	6.9313	3.27278	0.0016948	0.0296347	-1.47976
ENSRNOG00000037647	Ostm1	1.07533	0.10478	5.50134	3.30774	0.00152342	0.0278309	-1.37766
ENSRNOG00000023764	Kctd2	1.07489	0.104189	5.40949	3.02979	0.00348921	0.0448831	-2.12374
ENSRNOG00000001454	Eif4h	1.07467	0.103898	8.66661	4.09625	0.000116783	0.00820066	1.0132
ENSRNOG00000049181	Sh2b1	1.07457	0.103766	6.0567	3.11884	0.00268838	0.0383311	-1.90408
ENSRNOG00000017342	Zdhhc7	1.07377	0.102691	5.35552	2.99108	0.00390231	0.0476592	-2.22239
ENSRNOG00000019236	Rnf220	1.07346	0.102262	7.16143	3.38978	0.00118317	0.0245777	-1.14861
ENSRNOG00000015229	Zc3h4	1.07337	0.102153	5.97636	3.62058	0.000570198	0.0174817	-0.488665
ENSRNOG00000006554	Fam149b1	1.07281	0.101389	5.0493	3.11889	0.00268794	0.0383311	-1.86958
ENSRNOG00000018708	Ppp1ca	1.07264	0.101172	7.11571	3.51934	0.000788022	0.0206573	-0.777497
ENSRNOG00000016410	Prelid1	1.07222	0.100606	6.26009	3.22195	0.00197659	0.0321261	-1.62635
ENSRNOG00000009421	Ivd	1.07173	0.0999389	6.29148	2.97151	0.00412808	0.0491683	-2.29131
ENSRNOG00000001493	Kptn	1.07135	0.0994343	4.71548	3.11482	0.00272048	0.03861	-1.85608
ENSRNOG00000019746	Paf1	1.07125	0.0992895	6.21166	3.53187	0.000757311	0.0203438	-0.75075
ENSRNOG00000010719	Exosc10	1.07103	0.0989971	5.71932	3.46181	0.000944909	0.0220784	-0.9481
ENSRNOG00000013256	Ric8a	1.07099	0.0989419	5.66096	3.17334	0.00228673	0.0350207	-1.75098
ENSRNOG00000008472	Rbm10	1.07079	0.0986764	5.80897	3.25778	0.00177378	0.0301776	-1.5246
ENSRNOG00000030308	Zfp251	1.07071	0.0985694	5.09451	3.27298	0.0016938	0.0296347	-1.45483
ENSRNOG00000015914	U2af2	1.07061	0.0984321	6.84412	3.422	0.00107031	0.0234584	-1.06209
ENSRNOG00000018211	Urod	1.07041	0.0981659	5.3715	3.03812	0.00340576	0.0442387	-2.10093
ENSRNOG00000012999	Phb2	1.06911	0.0964117	6.18654	2.96223	0.00423928	0.0499299	-2.31511
ENSRNOG00000005397	Maea	1.06897	0.0962178	6.64976	3.14169	0.00251253	0.0373156	-1.84131
ENSRNOG00000009598	Ncaph2	1.06837	0.0954127	5.84329	3.38552	0.00119891	0.0246953	-1.16798
ENSRNOG00000018797	Myrip	1.06721	0.0938412	6.329	3.43455	0.00102916	0.0229357	-1.03164
ENSRNOG00000005083	Rtfdc1	1.06714	0.0937543	5.83167	3.40915	0.00111406	0.0238908	-1.10072
ENSRNOG00000012084	Xpnpep1	1.06572	0.0918348	5.78897	3.10732	0.00278131	0.0391648	-1.93123
ENSRNOG00000001172	Rnf10	1.06347	0.0887854	7.42778	3.00465	0.00375261	0.0467358	-2.18736
ENSRNOG00000046502	Lonp1	1.06337	0.0886399	6.92888	3.61095	0.00058814	0.0175253	-0.512573
ENSRNOG00000018396	Prpf18	1.06186	0.0865954	6.12622	3.22765	0.00194292	0.0319377	-1.61043
ENSRNOG00000001253	Eif3b	1.06174	0.0864282	6.7534	3.22591	0.00195315	0.0319629	-1.61162
ENSRNOG00000000312	Fig4	1.06157	0.0861975	5.88762	2.96396	0.00421831	0.0497936	-2.30766
ENSRNOG00000001190	Git2	1.06132	0.0858568	6.12263	3.07811	0.00303062	0.0412516	-2.01273
ENSRNOG00000009857	Ftsj3	1.06019	0.0843262	5.13093	2.98011	0.00402739	0.0484607	-2.239
ENSRNOG00000019232	RGD1311345	1.05932	0.0831357	4.84928	3.00401	0.00375954	0.0467358	-2.15577
ENSRNOG00000001178	Sppl3	1.059	0.0827091	6.04083	3.1967	0.00213237	0.0334907	-1.69392
ENSRNOG00000018847	Stx5	1.05668	0.0795383	5.01808	3.16008	0.00237889	0.036016	-1.75821
ENSRNOG00000018825	Dcaf11	1.05409	0.0760005	6.79775	3.30116	0.0015544	0.0282063	-1.40314
ENSRNOG00000001479	Gtf2i	1.05303	0.0745475	8.03743	3.36375	0.00128246	0.0254445	-1.2018
ENSRNOG00000013746	Senp3	1.05014	0.0705864	5.62413	3.02808	0.0035065	0.0449373	-2.13628
ENSRNOG00000017441	Tpm3	1.04951	0.0697193	7.10917	3.02498	0.00353819	0.045148	-2.1418
ENSRNOG00000003625	Ubxn4	-1.05136	-0.0722609	7.00563	-3.17435	0.00227986	0.0349827	-1.74757
ENSRNOG00000013479	Stard7	-1.05487	-0.077065	6.86715	-3.78967	0.00032842	0.0131831	0.0230698
ENSRNOG00000013381	Tsg101	-1.05576	-0.0782768	6.28718	-3.21698	0.00200639	0.0323152	-1.63999
ENSRNOG00000005157	Rbbp7	-1.0563	-0.0790202	6.80455	-3.21664	0.00200841	0.0323152	-1.63602
ENSRNOG00000043345	Rnf168	-1.06196	-0.0867261	4.99911	-3.09045	0.00292283	0.0403873	-1.94085
ENSRNOG00000021259	Prnp	-1.06428	-0.0898833	9.56575	-3.0419	0.00336851	0.0439702	-2.0217
ENSRNOG00000010958	Prdx3	-1.06527	-0.0912203	6.13553	-3.25432	0.00179249	0.0302461	-1.53732
ENSRNOG00000001862	Ube2l3	-1.06552	-0.091561	7.7743	-3.98831	0.000168868	0.00939777	0.653265
ENSRNOG00000056870	Gdi1	-1.06572	-0.0918305	9.36157	-2.99194	0.00389261	0.0476592	-2.15897
ENSRNOG00000004773	Yaf2	-1.06701	-0.0935721	5.87886	-3.15412	0.00242147	0.0364871	-1.80717
ENSRNOG00000005015	Rabep1	-1.06758	-0.0943501	7.46746	-3.22402	0.00196429	0.0319916	-1.60298
ENSRNOG00000019196	Xpnpep3	-1.06835	-0.0953865	4.81688	-3.0339	0.00344775	0.0445853	-2.07677
ENSRNOG00000059744	Atxn7l3b	-1.06853	-0.0956323	7.92578	-3.41692	0.00108739	0.0236373	-1.05463
ENSRNOG00000012558	Orc2	-1.06973	-0.0972449	5.23565	-2.99104	0.00390271	0.0476592	-2.21686
ENSRNOG00000015780	Rcn2	-1.06989	-0.0974643	7.80625	-3.33372	0.00140678	0.0266802	-1.29146
ENSRNOG00000009683	Sdcbp	-1.07023	-0.0979229	8.07609	-3.5288	0.000764726	0.0203438	-0.729484
ENSRNOG00000011383	Ndufs4	-1.07034	-0.0980688	6.55629	-2.98486	0.00397275	0.0480787	-2.25531
ENSRNOG00000045752	Rrm1	-1.07077	-0.0986482	5.37442	-3.32613	0.00143995	0.0269732	-1.32218
ENSRNOG00000013798	Fnbp1l	-1.07086	-0.0987689	5.47748	-2.97995	0.00402926	0.0484607	-2.25721
ENSRNOG00000042879	Cep192	-1.07126	-0.0993091	5.19763	-3.26721	0.00172372	0.0297955	-1.47874
ENSRNOG00000000665	Pitpnb	-1.07135	-0.099429	6.06125	-3.73628	0.000391497	0.0145691	-0.143151
ENSRNOG00000001783	Tra2b	-1.07194	-0.10023	6.29671	-3.03677	0.00341914	0.0443402	-2.12188
ENSRNOG00000010230	Dennd10	-1.07203	-0.100341	5.46648	-2.98939	0.00392139	0.0477773	-2.23074
ENSRNOG00000026610	Akirin1	-1.07237	-0.100802	6.18336	-3.21763	0.00200248	0.0323152	-1.63812
ENSRNOG00000010232	Enpp5	-1.07319	-0.101905	7.9973	-3.02913	0.00349582	0.0449317	-2.10942
ENSRNOG00000028783	Wdr35	-1.0733	-0.10205	5.72283	-3.1903	0.00217364	0.0339088	-1.70676
ENSRNOG00000007665	Cse1l	-1.07337	-0.102151	6.05686	-3.27321	0.0016926	0.0296347	-1.48462
ENSRNOG00000057623	Copb1	-1.07417	-0.103227	6.45748	-3.86245	0.000257921	0.0118518	0.242185
ENSRNOG00000008390	Dcun1d5	-1.07421	-0.103275	5.07601	-3.12204	0.00266309	0.038107	-1.86424
ENSRNOG00000012751	Tm9sf2	-1.07474	-0.10399	7.16054	-3.73428	0.000394064	0.0145691	-0.140174
ENSRNOG00000000613	Tfam	-1.07619	-0.105935	4.78241	-3.29201	0.00159843	0.028588	-1.38277
ENSRNOG00000002643	Ugdh	-1.07699	-0.107008	4.87714	-3.05437	0.0032484	0.0432178	-2.02848
ENSRNOG00000013841	Dcaf1	-1.07714	-0.107212	5.50125	-2.99304	0.00388031	0.0476048	-2.22279
ENSRNOG00000018193	Poc5	-1.07733	-0.107462	3.96012	-3.32135	0.00146125	0.0271629	-1.22559
ENSRNOG00000007172	Map4k3	-1.07744	-0.107601	5.87112	-3.50602	0.000821986	0.0209606	-0.823256
ENSRNOG00000018809	Psmd5	-1.07765	-0.107893	5.35685	-4.69638	1.38091e-05	0.00274662	2.98007
ENSRNOG00000010482	Impa1	-1.07784	-0.108138	6.09835	-3.12508	0.00263919	0.037952	-1.88772
ENSRNOG00000014549	Arhgef26	-1.07795	-0.10829	4.91097	-3.81469	0.000302323	0.012759	0.130088
ENSRNOG00000002389	Morf4l2	-1.07811	-0.1085	7.81622	-4.04329	0.000140034	0.00858246	0.827722
ENSRNOG00000030683	Vps26a	-1.07842	-0.108923	5.0421	-2.98757	0.00394198	0.0479136	-2.2122
ENSRNOG00000023541	Ahctf1	-1.07853	-0.109069	5.62926	-3.16625	0.0023356	0.0355495	-1.77037
ENSRNOG00000014917	Nck1	-1.0786	-0.109157	4.39698	-3.13054	0.0025969	0.0378059	-1.78414
ENSRNOG00000016067	Ckap5	-1.07875	-0.109355	7.6681	-2.98907	0.00392492	0.0477837	-2.222
ENSRNOG00000002036	Paxbp1	-1.07875	-0.109365	5.57021	-3.21128	0.00204104	0.0325001	-1.64677
ENSRNOG00000015660	Pex3	-1.07892	-0.109581	4.69156	-3.9852	0.000170661	0.00942998	0.669787
ENSRNOG00000002301	Uso1	-1.07897	-0.109656	7.18373	-3.35178	0.00133073	0.025981	-1.25489
ENSRNOG00000007739	Rars1	-1.07956	-0.110448	5.2267	-3.59595	0.00061718	0.0179535	-0.541448
ENSRNOG00000016963	Trip12	-1.07981	-0.110778	7.86429	-3.03724	0.00341451	0.0443162	-2.09114
ENSRNOG00000003723	Wdr26	-1.07987	-0.110859	7.16257	-3.24755	0.00182958	0.0306767	-1.54478
ENSRNOG00000013516	Sf3b1	-1.08	-0.111028	8.16464	-4.01019	0.000156767	0.00901946	0.730243
ENSRNOG00000011555	Lrrc40	-1.08019	-0.111292	5.03664	-3.87	0.0002515	0.0116334	0.292428
ENSRNOG00000004401	Mrpl13	-1.08039	-0.111554	5.1665	-2.96606	0.00419306	0.0496428	-2.27693
ENSRNOG00000011047	Tmem185a	-1.08056	-0.11178	4.65909	-3.36611	0.00127315	0.0253416	-1.166
ENSRNOG00000058050	Bclaf1	-1.08072	-0.111991	6.77304	-3.06469	0.00315194	0.0423953	-2.04397
ENSRNOG00000030247	Eif4ebp3	-1.08125	-0.112697	6.2377	-3.26427	0.00173918	0.0299501	-1.51017
ENSRNOG00000013536	Cdc42	-1.08146	-0.112975	7.50811	-3.25924	0.00176596	0.0301677	-1.50505
ENSRNOG00000027355	Wdr36	-1.08165	-0.11323	4.30704	-3.30624	0.00153045	0.0278952	-1.30439
ENSRNOG00000017951	Ranbp9	-1.08185	-0.113506	5.73563	-3.10162	0.00282842	0.0395412	-1.94518
ENSRNOG00000014829	Prmt3	-1.08193	-0.113601	4.10058	-3.00428	0.00375662	0.0467358	-2.08141
ENSRNOG00000013977	Bzw1	-1.0821	-0.113837	6.99228	-3.93392	0.000202963	0.0104179	0.469981
ENSRNOG00000001852	Ergic2	-1.08212	-0.113855	5.84599	-2.99515	0.00385679	0.0474626	-2.2269
ENSRNOG00000050289	Cstf2t	-1.08226	-0.114046	5.99945	-3.08302	0.00298723	0.0408358	-1.99913
ENSRNOG00000011627	Zfr	-1.08242	-0.114254	7.9499	-3.11632	0.00270843	0.0385134	-1.88093
ENSRNOG00000002069	Slc35a5	-1.08284	-0.114822	5.20834	-3.16631	0.00233516	0.0355495	-1.75257
ENSRNOG00000009891	Pcf11	-1.08286	-0.11484	5.67462	-3.35202	0.00132977	0.025981	-1.25907
ENSRNOG00000018273	Ncl	-1.08442	-0.116923	8.62714	-3.78533	0.000333156	0.0133195	0.0464193
ENSRNOG00000011661	Hnrnph2	-1.08517	-0.117924	6.7465	-3.21494	0.00201871	0.0323156	-1.6417
ENSRNOG00000011636	Dennd6a	-1.08532	-0.118121	5.66414	-3.04951	0.00329476	0.0435072	-2.08172
ENSRNOG00000014765	Vapa	-1.08543	-0.11827	7.14058	-4.69711	1.37719e-05	0.00274662	2.97962
ENSRNOG00000008100	Rgs20	-1.08571	-0.118639	4.53044	-3.27568	0.00167994	0.0296027	-1.40574
ENSRNOG00000010017	Wee1	-1.08572	-0.118647	4.81944	-3.08959	0.00293025	0.0403873	-1.93
ENSRNOG00000010218	Eif5	-1.08617	-0.119245	8.63363	-3.25639	0.00178128	0.0301819	-1.48176
ENSRNOG00000009887	Arih1	-1.08622	-0.119313	6.66571	-3.22951	0.00193207	0.0318251	-1.60306
ENSRNOG00000037160	Bloc1s6	-1.08629	-0.119408	4.50074	-3.8867	0.000237846	0.0112658	0.375939
ENSRNOG00000005263	Scaf11	-1.0868	-0.120089	6.55895	-3.34085	0.0013763	0.0264241	-1.29568
ENSRNOG00000027617	Ttc26	-1.08694	-0.120276	3.53346	-3.12966	0.00260371	0.0378704	-1.69445
ENSRNOG00000045647	Hax1	-1.08714	-0.120535	5.49965	-3.10144	0.00282987	0.0395412	-1.93983
ENSRNOG00000012803	Wdr61	-1.08731	-0.120761	5.36683	-3.84367	0.000274581	0.0121703	0.197595
ENSRNOG00000018164	Spcs2	-1.08736	-0.120833	6.77587	-3.13961	0.00252808	0.0373156	-1.84499
ENSRNOG00000007125	Vps54	-1.08771	-0.121292	5.21282	-3.39962	0.00114755	0.0241778	-1.10855
ENSRNOG00000015534	Cnep1r1	-1.08795	-0.12161	4.83507	-3.58909	0.000630902	0.0181208	-0.539093
ENSRNOG00000032776	Srp54a	-1.08844	-0.122263	6.10551	-4.14514	9.8657e-05	0.00742304	1.13399
ENSRNOG00000015501	Ddhd2	-1.08848	-0.122312	6.25889	-3.19957	0.00211413	0.033274	-1.68743
ENSRNOG00000004093	Rhot1	-1.0885	-0.122343	5.75716	-3.22893	0.00193543	0.0318475	-1.6023
ENSRNOG00000002319	Tsn	-1.08887	-0.122829	6.95518	-3.28723	0.00162186	0.0288919	-1.43911
ENSRNOG00000017222	Abraxas2	-1.08911	-0.123144	4.87182	-3.71959	0.000413483	0.0147265	-0.154361
ENSRNOG00000061246	Fam49b	-1.08913	-0.123179	6.15951	-3.15095	0.00244441	0.0366283	-1.81869
ENSRNOG00000019489	Armt1	-1.08935	-0.123463	4.76295	-3.01194	0.00367439	0.0462189	-2.1306
ENSRNOG00000004909	Cnot2	-1.08942	-0.123567	5.48991	-4.94384	5.51923e-06	0.00185282	3.83812
ENSRNOG00000009484	Ptcd3	-1.08968	-0.123907	5.61855	-3.97977	0.000173829	0.00950502	0.613389
ENSRNOG00000048267	Tor1aip2	-1.0897	-0.123934	4.90038	-3.33032	0.00142159	0.0268013	-1.28533
ENSRNOG00000005828	Skp1	-1.09043	-0.124894	8.76508	-3.22534	0.0019565	0.0319629	-1.56147
ENSRNOG00000060335	Strn3	-1.09107	-0.125739	5.93471	-2.98428	0.00397937	0.0480787	-2.25637
ENSRNOG00000019980	Tomm20	-1.09107	-0.125741	6.79374	-3.0637	0.00316105	0.0424156	-2.04661
ENSRNOG00000007867	Rngtt	-1.09115	-0.125855	5.06521	-3.6211	0.000569241	0.0174817	-0.459893
ENSRNOG00000000274	Phyhipl	-1.09125	-0.125981	7.63888	-3.25904	0.00176698	0.0301677	-1.50349
ENSRNOG00000002748	Ccdc43	-1.09185	-0.126769	4.06179	-2.99829	0.00382212	0.0472572	-2.0947
ENSRNOG00000008292	Hif1a	-1.09187	-0.126801	7.0094	-3.60176	0.00060577	0.0177515	-0.538424
ENSRNOG00000016705	Prpf4b	-1.0919	-0.126843	6.72787	-3.45278	0.000972052	0.0223193	-0.975791
ENSRNOG00000000398	Zup1	-1.0919	-0.126847	4.82189	-3.41279	0.00110149	0.0236897	-1.04786
ENSRNOG00000005765	Ap4s1	-1.09192	-0.126862	3.70416	-3.20539	0.00207749	0.0328599	-1.51746
ENSRNOG00000016357	Casc4	-1.09204	-0.12702	6.8485	-3.46501	0.000935441	0.0219216	-0.939236
ENSRNOG00000013393	Eif2a	-1.09207	-0.127071	5.03929	-3.56128	0.000689607	0.0191642	-0.634357
ENSRNOG00000006180	Pum2	-1.0921	-0.1271	7.44469	-3.1443	0.00249315	0.0372498	-1.8185
ENSRNOG00000012124	Trappc13	-1.09219	-0.127217	5.93841	-3.69132	0.000453433	0.0154966	-0.277586
ENSRNOG00000029205	Zfp354c	-1.09231	-0.127377	5.24569	-2.96269	0.00423376	0.0499019	-2.28991
ENSRNOG00000021881	Metap2	-1.09252	-0.127656	6.90874	-3.67857	0.000472634	0.0158617	-0.312103
ENSRNOG00000008271	Fam91a1	-1.09262	-0.127798	6.9649	-4.04923	0.00013722	0.00852779	0.832755
ENSRNOG00000018353	Rad17	-1.09276	-0.127983	3.98759	-3.11236	0.00274028	0.0387268	-1.78962
ENSRNOG00000036742	Uqcrc2	-1.09279	-0.128016	8.0594	-3.98259	0.000172173	0.00947962	0.641239
ENSRNOG00000002735	Dhx9	-1.09307	-0.128391	7.07921	-3.26519	0.00173435	0.0298993	-1.49797
ENSRNOG00000018345	Abce1	-1.09321	-0.128568	6.50234	-3.69272	0.000451371	0.0154966	-0.274244
ENSRNOG00000054479	Zw10	-1.09327	-0.128644	3.80977	-3.51081	0.000809613	0.0208491	-0.682474
ENSRNOG00000060542	Mid2	-1.0934	-0.128819	5.70893	-3.16427	0.00234938	0.0356372	-1.77694
ENSRNOG00000009549	Fbxo3	-1.09389	-0.129471	6.75338	-3.13999	0.00252525	0.0373156	-1.84421
ENSRNOG00000010475	Casp3	-1.09395	-0.12954	3.99109	-3.27583	0.00167914	0.0296027	-1.35524
ENSRNOG00000016813	Tia1	-1.09398	-0.129587	4.95303	-3.50045	0.000836605	0.0211303	-0.807117
ENSRNOG00000011498	Psip1	-1.09453	-0.130305	7.0708	-3.71806	0.000415548	0.0147265	-0.190451
ENSRNOG00000024530	Lyrm1	-1.09476	-0.130619	3.64835	-3.31092	0.00150868	0.0276887	-1.22376
ENSRNOG00000006608	Tmem70	-1.09481	-0.130674	5.34277	-3.51461	0.000799937	0.0208174	-0.784139
ENSRNOG00000058580	Paip1	-1.09492	-0.130831	6.587	-3.09632	0.00287287	0.039994	-1.96292
ENSRNOG00000024336	Senp6	-1.09514	-0.131116	6.68884	-3.29603	0.00157892	0.0284571	-1.41899
ENSRNOG00000004784	Ndufaf5	-1.09529	-0.131312	4.87239	-3.0194	0.00359585	0.0457737	-2.11932
ENSRNOG00000004000	Tefm	-1.09537	-0.131422	3.02514	-3.35844	0.00130366	0.0256731	-1.04494
ENSRNOG00000018901	Rab14	-1.0954	-0.131457	7.72516	-3.77215	0.000347963	0.0136711	-0.0148016
ENSRNOG00000018818	Txnl1	-1.0956	-0.131724	6.69489	-3.2661	0.00172956	0.0298489	-1.50184
ENSRNOG00000013538	Capza1	-1.09589	-0.132098	6.93765	-3.76805	0.000352697	0.013789	-0.0415759
ENSRNOG00000014945	Kpna3	-1.0964	-0.132769	5.36816	-3.68122	0.000468578	0.0157858	-0.294699
ENSRNOG00000002724	Prpsap2	-1.09651	-0.13292	5.81896	-4.61152	1.88259e-05	0.00329184	2.68301
ENSRNOG00000045637	Rnf14	-1.09663	-0.133075	8.94904	-3.46853	0.000925156	0.0217544	-0.878104
ENSRNOG00000003670	Sumo2	-1.09668	-0.133137	5.37394	-3.00407	0.00375886	0.0467358	-2.18943
ENSRNOG00000010752	Tmem41b	-1.09669	-0.133161	6.60545	-3.12802	0.00261634	0.0378902	-1.87847
ENSRNOG00000004083	Zc3h14	-1.09675	-0.133232	5.627	-4.07983	0.000123562	0.00826101	0.929891
ENSRNOG00000011586	LOC100909712	-1.09686	-0.133382	4.91738	-3.01627	0.00362858	0.046043	-2.1299
ENSRNOG00000005190	Nipal2	-1.09691	-0.133443	4.02619	-3.1816	0.00223098	0.0344989	-1.611
ENSRNOG00000004544	Ube2e3	-1.09702	-0.133593	5.92896	-3.44844	0.000985381	0.0224312	-0.990047
ENSRNOG00000001964	Cd47	-1.09714	-0.133742	5.8292	-3.74197	0.000384259	0.0144625	-0.123205
ENSRNOG00000028403	Ptcd2	-1.09717	-0.133793	3.58792	-3.23756	0.00188566	0.0313857	-1.41536
ENSRNOG00000002205	Ociad1	-1.09757	-0.134314	8.30468	-3.47745	0.000899545	0.0215142	-0.871296
ENSRNOG00000013741	Ube2d3	-1.09763	-0.134387	7.4913	-3.00283	0.00377233	0.0468582	-2.1906
ENSRNOG00000010453	Klhl7	-1.09763	-0.13439	6.66957	-3.31555	0.00148742	0.0274577	-1.36518
ENSRNOG00000024955	Scyl2	-1.09773	-0.134526	5.44766	-4.02759	0.000147745	0.00871299	0.768257
ENSRNOG00000010895	Tmem30a	-1.09781	-0.134629	7.99202	-3.34589	0.00135511	0.0262638	-1.25332
ENSRNOG00000016250	Ammecr1l	-1.09807	-0.134964	5.62512	-5.30024	1.42746e-06	0.000873603	5.109
ENSRNOG00000014107	Omg	-1.09823	-0.135175	7.39491	-3.15255	0.0024328	0.0365886	-1.79855
ENSRNOG00000015020	Idh1	-1.09823	-0.135182	6.59233	-3.63411	0.00054584	0.017131	-0.448527
ENSRNOG00000002612	Ddx52	-1.09868	-0.135765	4.22085	-3.36553	0.00127545	0.0253416	-1.12928
ENSRNOG00000009873	Ints6	-1.09878	-0.135897	4.48821	-2.98218	0.0040035	0.0482969	-2.1839
ENSRNOG00000009512	Esd	-1.09888	-0.136033	5.42615	-3.21105	0.00204249	0.0325001	-1.64283
ENSRNOG00000004908	Smc6	-1.09905	-0.136258	5.92123	-3.18247	0.00222517	0.0344426	-1.73171
ENSRNOG00000013683	S1pr1	-1.09947	-0.136811	7.3958	-2.97598	0.0040754	0.0489229	-2.26202
ENSRNOG00000018102	Coa5	-1.09955	-0.136914	7.26571	-4.59181	2.02237e-05	0.00337331	2.62117
ENSRNOG00000009310	Nmd3	-1.09955	-0.136919	4.0754	-3.03116	0.00347537	0.0447774	-2.01288
ENSRNOG00000007283	Erlec1	-1.09959	-0.136968	6.52652	-3.98064	0.000173319	0.00950502	0.61089
ENSRNOG00000022323	Tcea1	-1.09959	-0.136971	6.05182	-3.08914	0.00293412	0.0403873	-1.98306
ENSRNOG00000009811	Cnih1	-1.0997	-0.137115	5.9349	-4.06274	0.00013102	0.00830594	0.871315
ENSRNOG00000005733	Cpsf2	-1.09977	-0.137206	6.21732	-2.98749	0.00394283	0.0479136	-2.24999
ENSRNOG00000018718	Rpp30	-1.09978	-0.137217	4.49427	-3.43672	0.00102221	0.022898	-0.954095
ENSRNOG00000062231	AABR07037451.2	-1.09981	-0.137249	6.65342	-3.39435	0.00116649	0.0243323	-1.14374
ENSRNOG00000010861	Atad1	-1.10015	-0.137704	6.93311	-3.68078	0.000469248	0.0157858	-0.304765
ENSRNOG00000007937	Krit1	-1.1002	-0.137766	5.8107	-3.12577	0.00263385	0.0379274	-1.88274
ENSRNOG00000004220	Ebag9	-1.1005	-0.138165	5.18346	-3.33878	0.0013851	0.0264264	-1.279
ENSRNOG00000011348	Snx14	-1.10062	-0.138315	5.83781	-3.06578	0.00314193	0.0422965	-2.04254
ENSRNOG00000006913	Rpain	-1.10098	-0.138792	3.34083	-3.34903	0.00134206	0.0260742	-1.09478
ENSRNOG00000010768	Kpna4	-1.10101	-0.138826	6.08205	-3.12683	0.00262562	0.0378902	-1.88299
ENSRNOG00000016133	Sumo1	-1.10101	-0.138834	6.69755	-3.45636	0.000961199	0.0221983	-0.966361
ENSRNOG00000016878	Plppr5	-1.10108	-0.138917	4.55844	-3.0401	0.00338618	0.0441016	-2.03861
ENSRNOG00000009836	Rbm26	-1.10111	-0.138964	5.93611	-3.32593	0.00144087	0.0269732	-1.33721
ENSRNOG00000050578	Rheb	-1.10118	-0.139055	6.34723	-4.31594	5.43086e-05	0.00553948	1.69002
ENSRNOG00000003048	Tiprl	-1.10127	-0.139166	5.09393	-3.28066	0.00165468	0.0293252	-1.43505
ENSRNOG00000024322	Shroom2	-1.1015	-0.139472	7.42824	-4.21411	7.7633e-05	0.00637229	1.36853
ENSRNOG00000011909	Rasa2	-1.10158	-0.13957	4.40911	-3.01242	0.00366929	0.0462189	-2.09449
ENSRNOG00000024636	Gpr85	-1.10164	-0.13965	4.32118	-3.01337	0.00365922	0.0462107	-2.08257
ENSRNOG00000004751	Jkamp	-1.10195	-0.140055	5.80823	-4.40181	4.00547e-05	0.00491257	1.97694
ENSRNOG00000001602	Ltn1	-1.10214	-0.140304	5.87012	-3.52383	0.000776878	0.0204664	-0.77178
ENSRNOG00000007775	Cmpk1	-1.10234	-0.140567	6.63199	-3.06857	0.00311641	0.0420953	-2.03589
ENSRNOG00000000586	Gtf3c6	-1.10246	-0.140724	4.86327	-3.42527	0.00105946	0.023362	-1.01511
ENSRNOG00000008781	Erg28	-1.10298	-0.141413	4.84362	-3.63017	0.000552838	0.0172208	-0.421216
ENSRNOG00000004362	Rps6ka5	-1.10325	-0.141753	6.12103	-3.94722	0.00019406	0.0102035	0.505569
ENSRNOG00000048258	Cisd2	-1.10325	-0.141754	6.32757	-3.65145	0.000516095	0.0167253	-0.398341
ENSRNOG00000060956	Zfp706	-1.10343	-0.141999	7.39295	-3.71957	0.000413513	0.0147265	-0.180265
ENSRNOG00000011829	Rpgrip1l	-1.10347	-0.142053	5.58079	-3.29834	0.00156784	0.0283756	-1.4069
ENSRNOG00000018066	Bccip	-1.10357	-0.142174	5.6593	-3.91263	0.000218031	0.0107409	0.403097
ENSRNOG00000004301	Dcaf13	-1.10358	-0.142186	4.58314	-4.0585	0.000132934	0.00839382	0.905976
ENSRNOG00000010155	Pcm1	-1.10362	-0.14225	7.40521	-3.06975	0.00310564	0.0419855	-2.01725
ENSRNOG00000010659	Gabpb1	-1.10403	-0.142781	3.88286	-3.33191	0.00141462	0.0267126	-1.18592
ENSRNOG00000059589	Lmbr1	-1.1043	-0.143128	4.64892	-3.24231	0.00185879	0.0310358	-1.50629
ENSRNOG00000005841	Erp44	-1.10442	-0.143295	5.04741	-3.30822	0.00152118	0.0278309	-1.35513
ENSRNOG00000052343	Eif4e	-1.10459	-0.143506	6.6177	-3.93115	0.000204863	0.010448	0.456639
ENSRNOG00000056735	Zc4h2	-1.10473	-0.14369	4.31817	-3.81312	0.0003039	0.012759	0.163561
ENSRNOG00000008607	U2surp	-1.10481	-0.143792	5.91939	-3.47283	0.000912718	0.0216764	-0.919984
ENSRNOG00000000648	Jmjd1c	-1.10509	-0.144161	6.67069	-3.55379	0.000706278	0.0194809	-0.684366
ENSRNOG00000061129	Psmd14	-1.1051	-0.144176	6.087	-3.62281	0.000566099	0.0174437	-0.482914
ENSRNOG00000014758	Lgi1	-1.10516	-0.144254	6.9831	-3.4814	0.000888428	0.0215142	-0.89
ENSRNOG00000000879	Slc9a6	-1.10545	-0.144634	7.64715	-3.04352	0.00335271	0.0438359	-2.08111
ENSRNOG00000012087	Ufsp2	-1.10557	-0.144795	5.20568	-4.00973	0.000157013	0.00901946	0.720119
ENSRNOG00000012089	Cstf3	-1.10575	-0.145032	4.28723	-3.77781	0.000341531	0.0135136	0.0595433
ENSRNOG00000025910	Hccs	-1.10594	-0.145276	5.09528	-3.40819	0.00111738	0.0239123	-1.07806
ENSRNOG00000029447	Epc2	-1.10598	-0.145326	5.03152	-3.31555	0.00148747	0.0274577	-1.33339
ENSRNOG00000003003	Tbc1d19	-1.10631	-0.145751	5.28979	-3.00199	0.0037815	0.0469354	-2.19
ENSRNOG00000006335	Klhl9	-1.10634	-0.145791	7.00572	-4.06344	0.000130703	0.00830594	0.878282
ENSRNOG00000003889	Tbc1d15	-1.10635	-0.145811	5.94677	-2.99205	0.00389146	0.0476592	-2.23637
ENSRNOG00000011135	Gtf2b	-1.1064	-0.145874	4.61012	-3.64264	0.000531018	0.0169892	-0.36724
ENSRNOG00000014482	Slf2	-1.10642	-0.145903	6.14244	-3.3841	0.00120419	0.024724	-1.17503
ENSRNOG00000011519	Orc5	-1.1066	-0.14613	4.91609	-3.66726	0.000490315	0.0162201	-0.314875
ENSRNOG00000011175	Hnrnpa2b1	-1.10698	-0.146626	8.69165	-3.05556	0.00323712	0.0431399	-2.01638
ENSRNOG00000011910	Hnrnpr	-1.10715	-0.146854	5.5514	-3.03523	0.00343454	0.0445036	-2.11501
ENSRNOG00000019740	Hdgfl3	-1.10734	-0.147094	6.08887	-3.72741	0.000403035	0.0145829	-0.170148
ENSRNOG00000058973	Atad2b	-1.10786	-0.147774	4.69759	-3.35119	0.00133316	0.0259966	-1.21349
ENSRNOG00000009954	Cacul1	-1.10807	-0.148052	5.70884	-3.03486	0.00343817	0.0445143	-2.12063
ENSRNOG00000017298	Cutc	-1.10817	-0.148177	3.76518	-3.31897	0.00147194	0.0272978	-1.21137
ENSRNOG00000020204	Srp19	-1.10823	-0.148258	5.02189	-3.21514	0.00201749	0.0323156	-1.61025
ENSRNOG00000002387	Tceal1	-1.10839	-0.148464	5.13011	-3.44644	0.000991583	0.0225079	-0.972118
ENSRNOG00000006487	Casp8ap2	-1.10846	-0.14855	4.48732	-3.27463	0.00168533	0.0296347	-1.40828
ENSRNOG00000025644	LOC499331	-1.10885	-0.149059	4.37128	-3.73183	0.00039724	0.0145691	-0.085688
ENSRNOG00000052116	Atp11b	-1.10887	-0.149091	5.43216	-3.4189	0.0010807	0.0235361	-1.06224
ENSRNOG00000006298	Cpne3	-1.10888	-0.149102	4.84154	-3.13837	0.00253742	0.0373156	-1.80359
ENSRNOG00000006975	Wasl	-1.10892	-0.149154	6.39786	-2.98121	0.00401465	0.0483948	-2.2659
ENSRNOG00000027773	Ppp4r3a	-1.10907	-0.149351	5.46903	-3.83262	0.00028486	0.0124007	0.16003
ENSRNOG00000007851	Psma3l	-1.10938	-0.149748	6.78109	-3.50874	0.000814944	0.0208491	-0.813884
ENSRNOG00000014564	Yipf5	-1.10947	-0.149865	5.73172	-3.6586	0.000504284	0.0165106	-0.372496
ENSRNOG00000007224	Bmt2	-1.10967	-0.150136	3.52996	-3.19478	0.0021447	0.033556	-1.52278
ENSRNOG00000038449	Tigd2	-1.10968	-0.150144	3.66881	-3.05045	0.00328572	0.0434961	-1.91517
ENSRNOG00000027088	Ube2k	-1.10979	-0.150283	7.17927	-3.16511	0.0023435	0.0355818	-1.76898
ENSRNOG00000030667	Ppm1b	-1.1098	-0.1503	7.27763	-4.371	4.46915e-05	0.00497295	1.88071
ENSRNOG00000018107	Zfand5	-1.1102	-0.150822	7.2263	-3.59962	0.000609958	0.0178085	-0.541024
ENSRNOG00000022245	Msantd4	-1.11057	-0.1513	5.97415	-4.63531	1.72638e-05	0.00312161	2.76305
ENSRNOG00000021168	Anp32e	-1.11064	-0.15139	7.49538	-3.04061	0.00338116	0.0440991	-2.09189
ENSRNOG00000003803	Zdhhc17	-1.11082	-0.151622	6.54678	-3.3592	0.00130061	0.0256447	-1.24425
ENSRNOG00000000823	Gcc2	-1.11113	-0.152029	6.34618	-3.44071	0.00100952	0.0227368	-1.01397
ENSRNOG00000005261	Fbxl5	-1.11149	-0.15249	6.38536	-4.06929	0.000128112	0.00829225	0.890826
ENSRNOG00000007924	Mios	-1.11154	-0.152561	3.99313	-3.61239	0.000585416	0.0175253	-0.406619
ENSRNOG00000012100	Ssbp1	-1.11216	-0.153358	3.93369	-3.1019	0.00282602	0.0395412	-1.81491
ENSRNOG00000006699	Mlh3	-1.11216	-0.15337	4.49961	-4.19071	8.42266e-05	0.00676876	1.32972
ENSRNOG00000003177	Mat2b	-1.11221	-0.153433	6.15803	-3.54863	0.000717982	0.0196975	-0.701544
ENSRNOG00000046527	Phf20l1	-1.11239	-0.153658	4.55421	-3.13077	0.00259516	0.0378059	-1.80169
ENSRNOG00000011461	Ap3m1	-1.1124	-0.153671	5.75586	-3.45128	0.000976642	0.0223302	-0.978994
ENSRNOG00000059295	Selenoi	-1.11248	-0.153776	5.72653	-3.24774	0.00182855	0.0306767	-1.55007
ENSRNOG00000014456	Coq10b	-1.11272	-0.154088	4.4717	-3.27443	0.00168631	0.0296347	-1.4054
ENSRNOG00000009630	Hsd17b12	-1.11329	-0.154833	7.11317	-3.00401	0.00375945	0.0467358	-2.19613
ENSRNOG00000055860	Arl8b	-1.11371	-0.155372	8.23122	-4.7956	9.58267e-06	0.00238249	3.33109
ENSRNOG00000012385	Naa15	-1.11406	-0.155832	6.73702	-3.012	0.00367372	0.0462189	-2.18244
ENSRNOG00000001642	Tbc1d23	-1.11424	-0.156064	5.86922	-3.04759	0.00331315	0.0436337	-2.09077
ENSRNOG00000003343	Canx	-1.11425	-0.156073	9.91751	-3.47035	0.000919885	0.0217306	-0.84357
ENSRNOG00000014501	Zfp638	-1.11448	-0.156374	6.55236	-3.19481	0.00214451	0.033556	-1.69859
ENSRNOG00000029185	Rasa1	-1.11458	-0.156499	5.7412	-3.62245	0.000566768	0.0174437	-0.480288
ENSRNOG00000000170	Slc30a4	-1.11466	-0.1566	5.58089	-3.49688	0.000846085	0.0212014	-0.843905
ENSRNOG00000005736	Eif1ax	-1.11473	-0.156696	6.98115	-2.96928	0.00415456	0.0492971	-2.28824
ENSRNOG00000010775	Arrdc4	-1.11506	-0.157124	3.87022	-3.24627	0.00183669	0.0307247	-1.42373
ENSRNOG00000011658	Tex30	-1.11516	-0.157246	3.05748	-3.07744	0.00303656	0.0412972	-1.78365
ENSRNOG00000015389	Stag1	-1.1153	-0.157435	5.1582	-3.52756	0.000767736	0.0203463	-0.738738
ENSRNOG00000002054	Glmn	-1.11545	-0.15763	4.65444	-3.26177	0.00175245	0.0300485	-1.45462
ENSRNOG00000046918	Apoo	-1.11569	-0.157936	4.39176	-3.08944	0.00293148	0.0403873	-1.89446
ENSRNOG00000006412	Zhx1	-1.1159	-0.158205	6.39685	-3.51432	0.00080067	0.0208174	-0.801511
ENSRNOG00000024647	Ppp4r2	-1.11591	-0.15822	6.04862	-3.44218	0.00100491	0.0227368	-1.00923
ENSRNOG00000006199	Crppa	-1.116	-0.158334	3.67961	-3.15532	0.0024128	0.036391	-1.642
ENSRNOG00000061832	Slc35a3	-1.11618	-0.158576	3.69862	-3.60822	0.000593332	0.0176469	-0.396213
ENSRNOG00000002569	Mrps14	-1.11633	-0.158769	4.883	-3.52835	0.000765832	0.0203438	-0.720727
ENSRNOG00000013562	Ndfip1	-1.11639	-0.15884	8.67282	-3.20748	0.00206454	0.0327201	-1.61363
ENSRNOG00000032471	Asb3	-1.11653	-0.159021	4.63573	-3.75662	0.000366206	0.014086	-0.0295152
ENSRNOG00000011655	Dcaf10	-1.1167	-0.159237	4.58717	-3.26864	0.00171624	0.0297955	-1.42958
ENSRNOG00000014833	Smndc1	-1.11674	-0.159293	4.44403	-2.98551	0.00396542	0.0480562	-2.16839
ENSRNOG00000000808	Hsf2	-1.1172	-0.159888	4.82085	-3.59265	0.00062374	0.0180234	-0.529731
ENSRNOG00000007203	Psmc6	-1.11728	-0.159985	6.66599	-3.21409	0.00202392	0.0323664	-1.645
ENSRNOG00000053060	Zfc3h1	-1.11762	-0.160427	6.1574	-3.996	0.000164514	0.00929055	0.658484
ENSRNOG00000017091	Slc25a46	-1.11789	-0.160772	6.44414	-3.32693	0.00143643	0.0269732	-1.33565
ENSRNOG00000022686	Zdhhc2	-1.11793	-0.160828	5.49811	-3.59852	0.000612101	0.0178384	-0.544543
ENSRNOG00000024934	Npat	-1.118	-0.160914	5.04066	-4.03787	0.00014265	0.00866351	0.815966
ENSRNOG00000005982	C1d	-1.11844	-0.161492	4.91401	-3.46994	0.000921069	0.0217306	-0.891034
ENSRNOG00000000204	Syncrip	-1.11877	-0.161916	5.13142	-3.59473	0.000619596	0.0179861	-0.541835
ENSRNOG00000029220	Zmym5	-1.11882	-0.161977	4.92905	-3.04003	0.00338689	0.0441016	-2.07049
ENSRNOG00000005802	Usp24	-1.11906	-0.162288	6.67583	-3.60196	0.000605379	0.0177515	-0.542468
ENSRNOG00000006697	Pip4p2	-1.11913	-0.162382	6.0996	-3.98516	0.000170678	0.00942998	0.624642
ENSRNOG00000012623	Arf4	-1.11916	-0.162422	6.53831	-4.2342	7.23733e-05	0.00624278	1.42314
ENSRNOG00000061102	Taf9b	-1.11937	-0.162689	4.8479	-3.04441	0.00334406	0.0437948	-2.05382
ENSRNOG00000013313	Nceh1	-1.11983	-0.163281	6.80809	-3.65264	0.000514115	0.0167253	-0.390937
ENSRNOG00000003717	Cnih4	-1.11987	-0.163328	4.6615	-3.73701	0.000390555	0.0145691	-0.0901397
ENSRNOG00000017493	Pias2	-1.11997	-0.163455	5.50183	-5.52178	6.05888e-07	0.000588809	5.91777
ENSRNOG00000001643	Psmg1	-1.12004	-0.163556	5.24546	-3.81541	0.000301601	0.012759	0.116451
ENSRNOG00000003218	Zfp286a	-1.12044	-0.164063	3.52455	-3.48611	0.000875335	0.0215142	-0.727709
ENSRNOG00000006973	RGD1307947	-1.12056	-0.164222	4.76376	-3.33705	0.00139245	0.0265032	-1.25583
ENSRNOG00000010024	Cyb5r4	-1.12074	-0.164453	4.67708	-3.37346	0.00124455	0.0251631	-1.14748
ENSRNOG00000001733	Ppp1r2	-1.12103	-0.16483	6.84541	-3.5033	0.000829079	0.0210404	-0.82878
ENSRNOG00000013011	Dnajb4	-1.1216	-0.165554	5.99326	-3.63138	0.00055068	0.0172208	-0.456804
ENSRNOG00000009830	Fam204a	-1.12163	-0.165602	4.22844	-3.4242	0.00106298	0.023362	-0.964214
ENSRNOG00000014165	Ssr1	-1.12164	-0.165616	6.85001	-4.6418	1.68601e-05	0.00312161	2.78729
ENSRNOG00000016217	Gtpbp4	-1.12182	-0.165843	3.74654	-3.75032	0.000373871	0.0142663	0.015214
ENSRNOG00000006965	Aff4	-1.12231	-0.166468	7.6957	-3.27341	0.00169155	0.0296347	-1.46119
ENSRNOG00000029370	Abhd3	-1.12287	-0.16719	7.22538	-4.38169	4.30265e-05	0.00496827	1.91553
ENSRNOG00000001616	Senp7	-1.12317	-0.167573	4.94945	-3.73204	0.000396974	0.0145691	-0.123668
ENSRNOG00000029152	Tmem69	-1.12332	-0.167773	4.18976	-3.06744	0.00312677	0.0421637	-1.93176
ENSRNOG00000011417	Pde3b	-1.12336	-0.167826	4.75304	-3.08846	0.00293998	0.0403981	-1.92841
ENSRNOG00000006871	Slc25a14	-1.12345	-0.167934	4.70857	-3.20779	0.00206261	0.0327201	-1.60583
ENSRNOG00000034234	Mt-co1	-1.12357	-0.168092	14.3324	-3.27636	0.00167647	0.0296027	-1.27296
ENSRNOG00000022176	Gpr75	-1.12361	-0.168141	3.96129	-3.0266	0.00352165	0.0450092	-2.00991
ENSRNOG00000060979	Hspa13	-1.12367	-0.168213	6.99846	-3.88002	0.000243217	0.0114161	0.302731
ENSRNOG00000018140	Smad2	-1.12378	-0.168357	4.71962	-4.13816	0.000101067	0.00747988	1.14927
ENSRNOG00000025604	Atad2	-1.12381	-0.168403	3.20468	-3.13873	0.00253471	0.0373156	-1.64189
ENSRNOG00000018176	Rab6a	-1.124	-0.168645	9.01566	-3.95748	0.000187448	0.0100766	0.58473
ENSRNOG00000022732	Tmem126b	-1.12415	-0.16884	4.81323	-3.76245	0.000359248	0.0138747	-0.0229198
ENSRNOG00000004572	Zfp472	-1.12416	-0.168849	2.63162	-3.50829	0.000816093	0.0208491	-0.624771
ENSRNOG00000006221	Uba3	-1.12419	-0.168886	6.5333	-3.92698	0.00020776	0.0105283	0.442957
ENSRNOG00000016152	Dek	-1.12451	-0.169301	5.95041	-3.25717	0.00177705	0.0301776	-1.52783
ENSRNOG00000018304	Lars1	-1.12453	-0.169321	6.75142	-3.71831	0.000415211	0.0147265	-0.194459
ENSRNOG00000013506	Zfand6	-1.12464	-0.169458	5.84432	-3.28695	0.00162326	0.0288919	-1.44419
ENSRNOG00000030273	Zfp563	-1.12465	-0.169476	2.72068	-2.96157	0.00424731	0.0499875	-2.04014
ENSRNOG00000004076	Pms1	-1.12479	-0.169658	3.37361	-3.12894	0.00260929	0.0378768	-1.68197
ENSRNOG00000009754	Nampt	-1.12484	-0.169717	5.96199	-3.13159	0.00258887	0.0377927	-1.86893
ENSRNOG00000060367	Rfx7	-1.12487	-0.169758	5.79056	-4.18691	8.5348e-05	0.00682441	1.27122
ENSRNOG00000017166	Mycbp	-1.12489	-0.16978	3.57971	-3.01647	0.00362648	0.046043	-1.99212
ENSRNOG00000014618	Med31	-1.12508	-0.170022	4.23175	-4.02739	0.000147844	0.00871299	0.830312
ENSRNOG00000008626	Manea	-1.12562	-0.170718	5.0249	-3.26705	0.00172459	0.0297955	-1.46868
ENSRNOG00000007662	Zfp800	-1.12588	-0.171059	3.65702	-3.77641	0.000343105	0.0135136	0.0974539
ENSRNOG00000010608	Cep162	-1.12613	-0.17138	3.57607	-3.47766	0.000898969	0.0215142	-0.756174
ENSRNOG00000008079	Ugp2	-1.12628	-0.171567	6.71193	-3.50821	0.000816303	0.0208491	-0.81641
ENSRNOG00000004481	Adss	-1.12635	-0.171656	6.70414	-3.7473	0.000377599	0.0143741	-0.107751
ENSRNOG00000004006	Dnajb9	-1.12644	-0.171766	5.81285	-3.23118	0.00192236	0.031698	-1.59733
ENSRNOG00000033133	Nae1	-1.12646	-0.171796	5.02888	-2.96439	0.00421309	0.0497936	-2.27268
ENSRNOG00000049057	Znrf2	-1.12662	-0.171996	4.89431	-3.47722	0.000900211	0.0215142	-0.868474
ENSRNOG00000024372	Cwf19l2	-1.12668	-0.172078	5.39828	-3.24599	0.00183823	0.0307247	-1.5444
ENSRNOG00000061040	Herc4	-1.12676	-0.172181	5.02343	-3.38056	0.00121747	0.0248422	-1.15307
ENSRNOG00000029071	Unc5c	-1.12686	-0.172313	5.46751	-3.12906	0.00260834	0.0378768	-1.86443
ENSRNOG00000008039	Cul5	-1.12702	-0.172515	5.60331	-3.50503	0.000824552	0.0209924	-0.821579
ENSRNOG00000016245	Neto2	-1.12713	-0.172654	3.81833	-3.14035	0.00252252	0.0373156	-1.69688
ENSRNOG00000019426	Ramac	-1.12763	-0.173291	4.87126	-3.47614	0.000903277	0.0215487	-0.870596
ENSRNOG00000020155	Mapk8	-1.12764	-0.173304	4.86666	-3.35479	0.00131845	0.0258365	-1.21633
ENSRNOG00000019671	Rsbn1	-1.1277	-0.173378	5.25806	-3.61469	0.000581099	0.0175185	-0.488882
ENSRNOG00000006632	Rps6ka3	-1.12785	-0.173578	5.58657	-3.25009	0.00181556	0.0305705	-1.54024
ENSRNOG00000014525	Hspd1	-1.12823	-0.174067	8.07461	-3.78157	0.000337316	0.0134521	0.0212866
ENSRNOG00000025274	Hexb	-1.12826	-0.174095	6.90455	-2.9705	0.00413997	0.0492341	-2.28725
ENSRNOG00000011216	Tbl1xr1	-1.12845	-0.174348	6.63873	-3.80175	0.000315564	0.0129081	0.0572075
ENSRNOG00000046794	Khdrbs1	-1.12863	-0.174573	6.94277	-4.79893	9.46534e-06	0.00238249	3.32953
ENSRNOG00000016740	Fam210a	-1.12874	-0.17471	6.30271	-3.17692	0.00226238	0.0348153	-1.74876
ENSRNOG00000011294	Usp33	-1.12907	-0.175141	7.61063	-3.91506	0.000216257	0.0107199	0.421595
ENSRNOG00000014029	Klhl13	-1.12928	-0.175406	5.99729	-3.59425	0.00062056	0.0179861	-0.566694
ENSRNOG00000013587	Fam135a	-1.12929	-0.175414	5.49956	-3.38902	0.00118595	0.0246035	-1.15004
ENSRNOG00000007568	Spata6	-1.12934	-0.17548	3.85848	-3.5356	0.000748377	0.0202865	-0.616498
ENSRNOG00000001815	Eif4a2	-1.12946	-0.175634	9.26973	-3.40339	0.00113421	0.0240634	-1.05246
ENSRNOG00000007875	Actr6	-1.12948	-0.175654	4.76833	-3.67674	0.000475453	0.0158937	-0.276517
ENSRNOG00000005334	Acvr2a	-1.12948	-0.175665	4.76332	-3.30204	0.00155023	0.0282063	-1.35419
ENSRNOG00000037514	Qser1	-1.12963	-0.175855	5.09979	-3.08234	0.00299322	0.0408825	-1.97238
ENSRNOG00000015415	Rhoq	-1.12989	-0.176188	6.5241	-3.99414	0.000165558	0.00930869	0.653247
ENSRNOG00000008744	Cops2	-1.12999	-0.176309	6.9458	-3.00618	0.00373607	0.0467358	-2.19374
ENSRNOG00000002536	C1galt1c1	-1.1302	-0.176573	4.88154	-3.0473	0.00331597	0.0436337	-2.04726
ENSRNOG00000037604	Ascc3	-1.13022	-0.176598	5.08838	-3.47829	0.000897174	0.0215142	-0.878046
ENSRNOG00000007506	Ndufaf4	-1.13027	-0.176667	4.81722	-3.10192	0.00282588	0.0395412	-1.89806
ENSRNOG00000005730	Pcmtd1	-1.13028	-0.176684	7.11268	-3.20903	0.0020549	0.0326649	-1.65082
ENSRNOG00000012354	Trim23	-1.13033	-0.176739	6.07767	-4.12979	0.000104033	0.00759344	1.08474
ENSRNOG00000019986	Pot1	-1.13035	-0.176776	4.30794	-4.28458	6.06532e-05	0.00577913	1.64237
ENSRNOG00000012880	Tti1	-1.13036	-0.176781	5.31343	-3.90715	0.000222084	0.0108732	0.396287
ENSRNOG00000056826	Arap2	-1.13063	-0.177122	6.9153	-3.14242	0.0025071	0.0373156	-1.83428
ENSRNOG00000008489	Ppih	-1.13079	-0.177334	3.58877	-4.01629	0.000153545	0.00894949	0.827468
ENSRNOG00000026742	Ypel5	-1.13083	-0.177383	7.4951	-3.67801	0.000473497	0.0158617	-0.302907
ENSRNOG00000004842	Dnajc24	-1.13098	-0.177578	3.10032	-3.63775	0.000539472	0.0170319	-0.275033
ENSRNOG00000007992	Srsf10	-1.13117	-0.17781	4.84721	-3.22626	0.00195109	0.0319629	-1.56812
ENSRNOG00000048577	Zfp955a	-1.13126	-0.177929	5.15138	-3.56446	0.000682636	0.0190563	-0.630169
ENSRNOG00000007267	Mnat1	-1.13151	-0.178254	4.38314	-3.47412	0.000909023	0.0216533	-0.838259
ENSRNOG00000006432	Trnt1	-1.13162	-0.178384	5.30517	-4.43962	3.49985e-05	0.00480083	2.11233
ENSRNOG00000022748	Tmem126a	-1.13264	-0.179691	3.66556	-3.12294	0.00265601	0.0380743	-1.73038
ENSRNOG00000008734	Zmym2	-1.1327	-0.179769	6.08265	-4.27403	6.29432e-05	0.00588598	1.55273
ENSRNOG00000002175	Clock	-1.13281	-0.179903	6.55722	-3.91528	0.000216103	0.0107199	0.406887
ENSRNOG00000003578	Fem1c	-1.13312	-0.180306	5.60755	-4.35172	4.78551e-05	0.0051091	1.81386
ENSRNOG00000005123	Emc2	-1.13341	-0.180673	5.9142	-4.823	8.65792e-06	0.00233122	3.41099
ENSRNOG00000013912	Slc30a7	-1.13345	-0.180726	3.15047	-3.23948	0.00187479	0.0312374	-1.3709
ENSRNOG00000010819	Hspa4l	-1.13367	-0.181002	7.5397	-3.42779	0.00105114	0.0232949	-1.03263
ENSRNOG00000045892	Cfl2	-1.13389	-0.181285	7.16935	-3.47712	0.000900483	0.0215142	-0.898685
ENSRNOG00000011302	Rab11a	-1.13426	-0.181754	6.61514	-3.39588	0.00116099	0.0243323	-1.13963
ENSRNOG00000008688	Usp45	-1.13429	-0.181787	5.72212	-3.38549	0.00119903	0.0246953	-1.16571
ENSRNOG00000001524	Hat1	-1.13477	-0.182402	4.66373	-4.81005	9.08343e-06	0.00233122	3.38983
ENSRNOG00000029785	Cdc26	-1.13478	-0.182414	4.9432	-3.45386	0.000968788	0.0222807	-0.939664
ENSRNOG00000003858	Atp6ap2	-1.13497	-0.182652	7.69848	-3.67428	0.000479272	0.0159543	-0.310123
ENSRNOG00000015325	Pigf	-1.13509	-0.182806	3.23249	-3.84234	0.000275795	0.0121902	0.31451
ENSRNOG00000007351	Ggh	-1.13534	-0.18313	4.30409	-3.1065	0.00278802	0.0392246	-1.84151
ENSRNOG00000003853	Scoc	-1.13537	-0.183158	7.62921	-3.72725	0.000403248	0.0145829	-0.152239
ENSRNOG00000013714	Snrpd1	-1.13559	-0.183446	5.21696	-3.61289	0.000584476	0.0175253	-0.492683
ENSRNOG00000005486	Phf20l1	-1.13569	-0.183563	4.76815	-3.85522	0.000264221	0.0119615	0.259891
ENSRNOG00000013764	Fam118a	-1.13612	-0.18411	4.25462	-3.156	0.00240794	0.0363867	-1.70389
ENSRNOG00000010750	Twistnb	-1.13626	-0.184293	4.19576	-3.80215	0.00031515	0.0129081	0.140664
ENSRNOG00000057806	Trpm7	-1.13669	-0.184842	6.12076	-3.83966	0.000278274	0.0122656	0.171782
ENSRNOG00000016675	Kcnn2	-1.13691	-0.185123	3.46439	-3.00862	0.00370979	0.0465429	-1.99571
ENSRNOG00000002585	Cul4b	-1.13703	-0.185264	5.79074	-3.70156	0.000438561	0.0151826	-0.244707
ENSRNOG00000004496	Rock2	-1.13712	-0.185379	7.59223	-4.16964	9.0626e-05	0.00703435	1.22748
ENSRNOG00000053230	Fopnl	-1.13721	-0.185492	4.84244	-4.03321	0.000144937	0.00871299	0.810544
ENSRNOG00000006888	Gcfc2	-1.13733	-0.185653	3.25981	-3.63858	0.000538015	0.0170319	-0.27959
ENSRNOG00000008469	Mettl5	-1.13764	-0.186046	4.17412	-3.34526	0.00135775	0.0262828	-1.18184
ENSRNOG00000014630	Iws1	-1.13777	-0.186206	4.48212	-3.13286	0.00257916	0.0377927	-1.79308
ENSRNOG00000002207	Guf1	-1.13882	-0.187541	4.60849	-4.46409	3.20623e-05	0.00456261	2.21755
ENSRNOG00000004616	Npm1	-1.13883	-0.187546	7.37012	-3.87782	0.000245019	0.0114333	0.302127
ENSRNOG00000049505	Nup43	-1.13918	-0.187995	3.14996	-3.66274	0.000497552	0.0163575	-0.205099
ENSRNOG00000057622	Rbm41	-1.13928	-0.188126	3.97477	-3.29279	0.00159463	0.028588	-1.30647
ENSRNOG00000023923	Fastkd2	-1.13935	-0.188217	3.74101	-3.39805	0.00115319	0.0242399	-0.992828
ENSRNOG00000024863	Fam76b	-1.13937	-0.188232	4.72734	-3.5605	0.000691316	0.0191642	-0.617969
ENSRNOG00000004477	Ublcp1	-1.1396	-0.188532	6.75805	-3.38509	0.0012005	0.0246953	-1.16861
ENSRNOG00000013574	Appl1	-1.13977	-0.188745	5.90564	-4.59141	2.02533e-05	0.00337331	2.61373
ENSRNOG00000014852	Fbxo30	-1.13997	-0.18899	4.41864	-4.47905	3.0387e-05	0.00447702	2.27544
ENSRNOG00000007253	Cbll1	-1.1401	-0.189162	4.99587	-4.26591	6.47632e-05	0.00599135	1.54999
ENSRNOG00000025528	Efr3a	-1.14017	-0.189243	7.46018	-3.48066	0.000890492	0.0215142	-0.883199
ENSRNOG00000045863	Naa16	-1.14054	-0.189719	4.02096	-2.99517	0.00385663	0.0474626	-2.09861
ENSRNOG00000045639	RGD1560883	-1.14086	-0.190127	3.37651	-3.52688	0.000769417	0.0203463	-0.601701
ENSRNOG00000051151	Gmps	-1.14105	-0.190358	5.17523	-3.85782	0.000261941	0.0119169	0.247088
ENSRNOG00000050562	Zfp449	-1.14138	-0.190776	3.65388	-4.01463	0.000154415	0.00896732	0.818866
ENSRNOG00000004612	Ppp1cb	-1.14139	-0.190792	8.5557	-3.60142	0.000606439	0.0177515	-0.504306
ENSRNOG00000023587	Dhtkd1	-1.14141	-0.190819	2.97852	-3.03316	0.00345521	0.0446261	-1.88508
ENSRNOG00000048849	Pdss1	-1.14162	-0.191081	2.71678	-4.23	7.34432e-05	0.00624278	1.47221
ENSRNOG00000013390	Kbtbd8	-1.1423	-0.191943	3.15192	-3.08975	0.00292885	0.0403873	-1.75897
ENSRNOG00000026299	Mysm1	-1.14322	-0.193109	4.82882	-3.13204	0.00258542	0.0377927	-1.82373
ENSRNOG00000009990	Zranb2	-1.14327	-0.193164	7.51863	-4.12484	0.000105827	0.0076542	1.08237
ENSRNOG00000015235	Fra10ac1	-1.14331	-0.193218	4.41693	-3.11316	0.00273384	0.0387025	-1.83277
ENSRNOG00000003470	Fundc1	-1.14367	-0.193673	5.69573	-3.79142	0.000326531	0.0131538	0.0289333
ENSRNOG00000012263	Cnot7	-1.1437	-0.193709	5.74399	-5.13813	2.65204e-06	0.00123421	4.52487
ENSRNOG00000010137	Xpo4	-1.14372	-0.193733	4.90052	-4.06943	0.00012805	0.00829225	0.921789
ENSRNOG00000040279	Slf1	-1.14392	-0.193982	4.07376	-3.4823	0.00088591	0.0215142	-0.785359
ENSRNOG00000022429	Minar2	-1.14403	-0.194129	5.68117	-4.41864	3.77222e-05	0.00491257	2.03471
ENSRNOG00000017784	Lrif1	-1.14449	-0.194701	3.63857	-3.13846	0.00253673	0.0373156	-1.68418
ENSRNOG00000042118	Cplane1	-1.14492	-0.195246	5.17696	-2.96412	0.00421634	0.0497936	-2.28416
ENSRNOG00000015843	Itfg1	-1.14493	-0.19526	8.32685	-5.14536	2.58011e-06	0.00123421	4.56025
ENSRNOG00000006206	Tmem106b	-1.14546	-0.195925	6.44209	-4.77129	1.04831e-05	0.00245304	3.23045
ENSRNOG00000039469	Pcdhb19	-1.14588	-0.19645	2.94143	-3.1392	0.00253117	0.0373156	-1.6113
ENSRNOG00000020769	Crebrf	-1.14644	-0.197165	6.50936	-4.37607	4.38941e-05	0.00496827	1.88956
ENSRNOG00000015633	Cul3	-1.14666	-0.197435	7.16838	-3.87016	0.000251369	0.0116334	0.27489
ENSRNOG00000034116	Gk	-1.14709	-0.197984	4.78445	-3.00006	0.00380261	0.0471244	-2.16136
ENSRNOG00000012690	Nipa2	-1.1471	-0.197988	5.44626	-4.02686	0.00014811	0.00871299	0.766101
ENSRNOG00000010150	Strbp	-1.14745	-0.198434	6.1937	-3.66547	0.000493172	0.0162471	-0.356453
ENSRNOG00000005149	Sacm1l	-1.14764	-0.198669	6.93523	-3.64348	0.000529569	0.0169892	-0.41603
ENSRNOG00000008320	Lypla1	-1.14846	-0.199705	5.0849	-3.79731	0.000320234	0.0130321	0.0670052
ENSRNOG00000014999	Tnpo1	-1.14858	-0.199849	7.28238	-3.53877	0.000740879	0.0201519	-0.717163
ENSRNOG00000003600	Pnpt1	-1.14866	-0.199957	4.86195	-3.44715	0.000989382	0.0224901	-0.953219
ENSRNOG00000008314	Orc3	-1.1492	-0.200632	4.67441	-4.22297	7.52701e-05	0.00624278	1.42537
ENSRNOG00000000778	Znrd1as1	-1.14925	-0.200688	2.89839	-3.45701	0.000959253	0.0221855	-0.772369
ENSRNOG00000013271	Ireb2	-1.14948	-0.20098	5.52172	-4.36661	4.53945e-05	0.0050008	1.86409
ENSRNOG00000010427	Ipo7	-1.14962	-0.201161	7.3223	-3.60426	0.000600934	0.0177515	-0.524762
ENSRNOG00000001609	Cep97	-1.15022	-0.20191	4.61057	-3.49775	0.000843765	0.0212014	-0.790006
ENSRNOG00000014673	Eri2	-1.15054	-0.202311	3.17158	-3.44886	0.000984086	0.0224312	-0.809469
ENSRNOG00000021931	Uba6	-1.15061	-0.202403	5.89395	-3.22099	0.00198233	0.0321538	-1.62657
ENSRNOG00000016767	Ggps1	-1.15099	-0.20287	5.99785	-3.40497	0.00112862	0.0240409	-1.1147
ENSRNOG00000002360	Gabrg1	-1.15099	-0.202872	6.14117	-3.57466	0.000660752	0.0186878	-0.625223
ENSRNOG00000006441	Zbtb25	-1.1522	-0.204394	3.91381	-3.42466	0.00106146	0.023362	-0.933579
ENSRNOG00000009358	Osgin2	-1.15241	-0.20465	3.85429	-4.07457	0.000125813	0.00829225	0.996265
ENSRNOG00000010185	RGD1306941	-1.15283	-0.205174	5.15477	-3.3616	0.00129101	0.0255824	-1.21209
ENSRNOG00000000082	Hltf	-1.15304	-0.205437	5.36987	-4.23436	7.23323e-05	0.00624278	1.43341
ENSRNOG00000016396	Fbxo11	-1.15312	-0.205539	6.28315	-3.53451	0.000750987	0.0202881	-0.743035
ENSRNOG00000022325	Smc2	-1.15313	-0.205555	4.96967	-3.48696	0.000873001	0.0215142	-0.846048
ENSRNOG00000013002	Gpbp1	-1.15322	-0.205662	6.48969	-4.19414	8.32274e-05	0.00672241	1.29262
ENSRNOG00000038044	Tsc22d2	-1.1533	-0.20577	4.94379	-3.68154	0.00046809	0.0157858	-0.274496
ENSRNOG00000051889	Usp34	-1.1535	-0.206015	7.35411	-4.20469	8.02251e-05	0.00651297	1.33721
ENSRNOG00000006244	Lztfl1	-1.15367	-0.206233	4.17257	-4.59007	2.03518e-05	0.00337331	2.65415
ENSRNOG00000005151	Dync2li1	-1.15388	-0.20649	3.72558	-4.37909	4.34262e-05	0.00496827	1.96958
ENSRNOG00000006114	Cfap69	-1.1543	-0.20702	3.94718	-4.26079	6.59374e-05	0.00606472	1.58044
ENSRNOG00000043006	Epm2aip1	-1.15433	-0.207059	8.28403	-4.7173	1.27888e-05	0.00271328	3.06211
ENSRNOG00000029971	Mt-nd5	-1.15548	-0.208496	11.9239	-3.19296	0.00215641	0.033673	-1.55002
ENSRNOG00000027408	Ppid	-1.15607	-0.209225	5.84503	-3.31383	0.00149529	0.0275383	-1.36966
ENSRNOG00000000161	Chm	-1.15608	-0.209241	4.50624	-3.42729	0.0010528	0.0232992	-0.980824
ENSRNOG00000055631	Zfp280d	-1.15609	-0.209256	5.32968	-4.35111	4.79579e-05	0.0051091	1.81772
ENSRNOG00000019376	Zfp329	-1.15646	-0.209713	4.78609	-3.69024	0.000455034	0.0155043	-0.240771
ENSRNOG00000006241	Marchf7	-1.15652	-0.209793	5.47295	-5.32871	1.27946e-06	0.000848279	5.21344
ENSRNOG00000056207	Capza2	-1.15666	-0.209966	7.58857	-4.69024	1.41234e-05	0.00277447	2.96088
ENSRNOG00000015516	Cbwd1	-1.15691	-0.210279	3.62416	-4.05084	0.000136466	0.00852779	0.932211
ENSRNOG00000007884	Bcap29	-1.15702	-0.210418	4.9539	-3.31851	0.00147404	0.0273049	-1.32029
ENSRNOG00000031730	Eloc	-1.15708	-0.21049	6.22432	-4.00098	0.000161753	0.00922514	0.674174
ENSRNOG00000043370	Fubp1	-1.15742	-0.210913	6.05394	-4.77571	1.03135e-05	0.00244938	3.2458
ENSRNOG00000009987	Akap11	-1.15755	-0.211069	8.16486	-3.51205	0.000806455	0.0208491	-0.775409
ENSRNOG00000004001	Osgepl1	-1.15758	-0.211115	3.9314	-4.74762	1.14391e-05	0.00260027	3.18861
ENSRNOG00000007644	Mbtps2	-1.15788	-0.211486	4.68615	-4.02388	0.000149627	0.00875316	0.790789
ENSRNOG00000009346	Zbtb26	-1.15789	-0.211503	2.87897	-3.29556	0.00158121	0.0284617	-1.20645
ENSRNOG00000051606	LOC100360380	-1.1581	-0.211757	4.09056	-3.95237	0.000190712	0.0101833	0.603227
ENSRNOG00000002563	Mcts1	-1.15823	-0.211921	4.8975	-3.89675	0.000229972	0.011022	0.381912
ENSRNOG00000011595	Senp8	-1.15836	-0.212089	2.33617	-3.21308	0.00203007	0.0324323	-1.39826
ENSRNOG00000042777	Zfp28	-1.15849	-0.212243	3.25883	-4.37325	4.43372e-05	0.00496827	1.9479
ENSRNOG00000058461	Sfpq	-1.15857	-0.212342	6.7726	-4.45829	3.2736e-05	0.00460969	2.16645
ENSRNOG00000017137	Eef1akmt2	-1.15922	-0.213151	3.45562	-3.35656	0.00131127	0.0257274	-1.08431
ENSRNOG00000001829	Ube2v2	-1.15936	-0.213325	6.62868	-3.48304	0.00088384	0.0215142	-0.890246
ENSRNOG00000038933	Spcs3	-1.15964	-0.213671	6.43297	-3.72771	0.000402636	0.0145829	-0.169147
ENSRNOG00000010695	Pdgfc	-1.15989	-0.213984	2.68144	-3.06095	0.00318663	0.0426097	-1.79474
ENSRNOG00000004268	Zfp386	-1.15995	-0.214061	5.07545	-4.08138	0.000122904	0.00826101	0.951817
ENSRNOG00000040303	Cebpzos	-1.1602	-0.214374	3.0506	-3.00843	0.00371185	0.0465429	-1.95998
ENSRNOG00000022320	Primpol	-1.16038	-0.214602	1.8965	-3.36108	0.00129311	0.0255919	-1.0316
ENSRNOG00000046353	LOC501406	-1.16062	-0.214899	2.51773	-3.29405	0.00158852	0.0285329	-1.19359
ENSRNOG00000051563	Giot1	-1.16064	-0.21492	2.35767	-2.96701	0.00418163	0.0495813	-2.00614
ENSRNOG00000017963	Zfp874b	-1.16076	-0.215065	3.54046	-3.61416	0.000582091	0.0175185	-0.367335
ENSRNOG00000004180	Tafa2	-1.1609	-0.215245	4.82948	-4.16524	9.20206e-05	0.00703958	1.23359
ENSRNOG00000043037	Zfp770	-1.16104	-0.21542	3.60187	-3.79559	0.000322061	0.013073	0.160069
ENSRNOG00000056753	Hectd2	-1.16113	-0.215532	4.5951	-4.06673	0.000129241	0.00829225	0.929413
ENSRNOG00000008641	Gnpnat1	-1.16156	-0.216068	3.7654	-4.66786	1.5329e-05	0.00293874	2.92002
ENSRNOG00000030771	Dgkb	-1.16182	-0.216387	5.98283	-4.41133	3.87176e-05	0.00491257	2.00712
ENSRNOG00000052775	RGD1305938	-1.16183	-0.216404	5.71638	-4.46515	3.19409e-05	0.00456261	2.18929
ENSRNOG00000005927	Cpsf6	-1.1622	-0.216857	6.77668	-3.89834	0.000228742	0.0110184	0.35679
ENSRNOG00000029903	Spock3	-1.16258	-0.217326	7.51292	-3.88342	0.000240471	0.0113206	0.321628
ENSRNOG00000049259	LOC102549842	-1.16337	-0.218307	3.60166	-3.74374	0.000382038	0.0144394	0.00601319
ENSRNOG00000011814	Cbx3	-1.16429	-0.219445	6.96302	-3.9152	0.00021616	0.0107199	0.411568
ENSRNOG00000018011	Tasor2	-1.16433	-0.219502	4.46271	-4.50729	2.74529e-05	0.00420029	2.36683
ENSRNOG00000052572	Aff2	-1.16498	-0.220305	5.21398	-3.49294	0.000856666	0.0213656	-0.840488
ENSRNOG00000059492	LOC100365363	-1.16506	-0.220399	3.95612	-3.99576	0.000164652	0.00929055	0.745875
ENSRNOG00000028585	Tceal8	-1.16511	-0.220472	5.70229	-3.91367	0.000217271	0.0107367	0.404825
ENSRNOG00000010397	Agbl3	-1.16532	-0.22072	3.87893	-4.08902	0.00011972	0.00826101	1.03997
ENSRNOG00000005691	Rnf32	-1.16542	-0.220854	1.9666	-2.96674	0.00418494	0.0495836	-1.99349
ENSRNOG00000019168	Nxt2	-1.16557	-0.22103	3.5278	-3.59084	0.000627384	0.018085	-0.433437
ENSRNOG00000005292	Trip11	-1.16563	-0.221104	6.49971	-4.03222	0.000145429	0.00871299	0.773769
ENSRNOG00000009045	Alg6	-1.16576	-0.221268	2.91443	-3.71086	0.00042544	0.0149019	-0.0611737
ENSRNOG00000029582	Lrch2	-1.1667	-0.222439	2.79963	-3.81032	0.000306739	0.0127792	0.225206
ENSRNOG00000013802	Slc25a36	-1.16686	-0.222628	5.43114	-4.95664	5.26088e-06	0.00181981	3.88358
ENSRNOG00000015271	Zfp418	-1.16703	-0.22284	2.37731	-3.82701	0.000290219	0.0124562	0.25345
ENSRNOG00000008859	Tank	-1.16704	-0.222848	4.09717	-3.7329	0.00039585	0.0145691	-0.0585072
ENSRNOG00000012196	Asah2	-1.1675	-0.223421	7.02484	-3.12494	0.00264033	0.037952	-1.88035
ENSRNOG00000010027	Atr	-1.16771	-0.223679	4.66902	-3.12218	0.00266196	0.038107	-1.83299
ENSRNOG00000058030	AABR07001905.2	-1.16816	-0.224232	3.85859	-3.75585	0.000367135	0.014086	0.0248932
ENSRNOG00000014980	Mob4	-1.16827	-0.22438	5.99312	-3.62557	0.000561101	0.0173701	-0.474099
ENSRNOG00000058271	Chpt1	-1.16863	-0.224813	5.86056	-4.49	2.92148e-05	0.00438552	2.27122
ENSRNOG00000025160	Tlcd4	-1.16904	-0.225324	4.27816	-4.49812	2.83737e-05	0.00429984	2.34507
ENSRNOG00000002775	Npl	-1.16952	-0.225916	3.31667	-4.34617	4.88049e-05	0.0051091	1.86398
ENSRNOG00000030840	Cadm2	-1.16969	-0.226126	4.82749	-3.3008	0.00155611	0.0282063	-1.36279
ENSRNOG00000011879	Nfat5	-1.17015	-0.226691	7.31489	-4.04523	0.000139108	0.0085794	0.825322
ENSRNOG00000056703	Atrx	-1.1703	-0.226876	6.7158	-4.07394	0.000126085	0.00829225	0.908263
ENSRNOG00000009388	Sptssb	-1.17042	-0.227021	4.50681	-3.39497	0.00116425	0.0243323	-1.07146
ENSRNOG00000006967	Xiap	-1.17091	-0.227636	5.36502	-3.56991	0.000670848	0.0188596	-0.625621
ENSRNOG00000047115	Cox16	-1.17116	-0.227934	3.88055	-4.39979	4.03437e-05	0.00491257	2.03315
ENSRNOG00000009340	Zbtb6	-1.17153	-0.228392	3.86219	-3.63643	0.000541778	0.0170371	-0.327228
ENSRNOG00000026226	Hook1	-1.17167	-0.228571	4.75171	-4.18436	8.61071e-05	0.00685056	1.29667
ENSRNOG00000031031	Zfp292	-1.17215	-0.229162	5.63873	-4.52626	2.56389e-05	0.00401807	2.39591
ENSRNOG00000045961	Lyrm7	-1.17257	-0.229669	4.50916	-4.5969	1.98537e-05	0.00337331	2.66765
ENSRNOG00000005753	LOC108349244	-1.17314	-0.230378	4.00252	-4.13443	0.000102379	0.00750715	1.17566
ENSRNOG00000060340	Psme4	-1.17363	-0.230978	7.49928	-3.48906	0.000867222	0.0215142	-0.856704
ENSRNOG00000010891	Lrrcc1	-1.17398	-0.231407	3.83908	-3.20381	0.00208741	0.0329512	-1.53406
ENSRNOG00000032414	Tmem161b	-1.17399	-0.231423	4.38914	-4.73643	1.19202e-05	0.00262341	3.14358
ENSRNOG00000003346	Fancb	-1.17404	-0.23148	1.60579	-2.99758	0.00382986	0.0472775	-1.92321
ENSRNOG00000018230	Gtf2h2	-1.17435	-0.231857	3.61931	-5.04402	3.78728e-06	0.00146984	4.19348
ENSRNOG00000003069	Cd38	-1.17438	-0.231895	5.78946	-3.71066	0.000425726	0.0149019	-0.21732
ENSRNOG00000006980	Vcpip1	-1.17473	-0.232324	6.07811	-3.7343	0.000394039	0.0145691	-0.149309
ENSRNOG00000036592	Zfp518a	-1.17496	-0.232616	3.98924	-3.34741	0.00134876	0.0261726	-1.1574
ENSRNOG00000015848	Etfrf1	-1.17521	-0.23292	2.7268	-3.04895	0.00330012	0.0435419	-1.82953
ENSRNOG00000020386	Ash1l	-1.17531	-0.233035	7.30123	-4.2487	6.87911e-05	0.00618421	1.47938
ENSRNOG00000025937	Zfp26	-1.17558	-0.233376	3.85891	-3.06366	0.00316145	0.0424156	-1.9073
ENSRNOG00000007804	C1galt1	-1.17582	-0.233665	4.99845	-3.32273	0.00145506	0.0270966	-1.31323
ENSRNOG00000042276	Trappc2	-1.17625	-0.234194	6.31381	-3.66926	0.000487139	0.0161487	-0.345122
ENSRNOG00000020467	Nrep	-1.17635	-0.234315	4.26739	-3.41624	0.00108972	0.0236556	-0.997357
ENSRNOG00000000618	Mdga2	-1.17713	-0.23527	4.18812	-3.7634	0.000358132	0.0138652	0.0263783
ENSRNOG00000007719	Ccnc	-1.17802	-0.236368	5.69172	-3.25607	0.00178299	0.0301819	-1.52685
ENSRNOG00000026319	Akap9	-1.17805	-0.236396	6.79804	-3.4227	0.00106799	0.0234398	-1.06061
ENSRNOG00000000802	Tbc1d32	-1.17809	-0.23645	3.04525	-3.70555	0.000432884	0.0150893	-0.0795086
ENSRNOG00000003829	Ap3s1	-1.17918	-0.237789	5.2736	-3.28739	0.00162112	0.0288919	-1.42566
ENSRNOG00000004160	Prps2	-1.17923	-0.237848	4.98322	-3.94544	0.00019523	0.0102188	0.528805
ENSRNOG00000029773	Atm	-1.17924	-0.237861	5.69972	-3.68613	0.000461159	0.015646	-0.290197
ENSRNOG00000002177	Gnpda2	-1.17941	-0.238068	4.70617	-4.08334	0.000122081	0.00826101	0.979023
ENSRNOG00000014055	Nat1	-1.17989	-0.238651	1.55474	-3.05485	0.00324378	0.0431925	-1.79309
ENSRNOG00000053201	Gpcpd1	-1.18043	-0.239315	6.86483	-3.44863	0.000984797	0.0224312	-0.98644
ENSRNOG00000046858	Arxes2	-1.18059	-0.239512	5.2578	-3.2124	0.00203423	0.0324394	-1.63098
ENSRNOG00000030418	Tmem47	-1.18088	-0.239858	7.19973	-4.87283	7.19479e-06	0.00215366	3.58912
ENSRNOG00000038686	Ap1s2	-1.18103	-0.240042	6.5137	-3.56464	0.000682243	0.0190563	-0.65397
ENSRNOG00000057159	Rsl1	-1.18116	-0.240199	2.06925	-3.18853	0.00218524	0.0339534	-1.45876
ENSRNOG00000002075	Cnot6l	-1.18119	-0.24024	4.32304	-3.76927	0.000351281	0.0137674	0.0284459
ENSRNOG00000056458	Cep290	-1.18182	-0.241007	4.90267	-4.04813	0.000137735	0.00852779	0.854029
ENSRNOG00000039297	Mrpl52	-1.18236	-0.241664	4.57936	-2.98438	0.00397832	0.0480787	-2.19238
ENSRNOG00000055297	AABR07005633.1	-1.18247	-0.241805	3.47804	-3.25761	0.00177467	0.0301776	-1.35188
ENSRNOG00000020315	Taf13	-1.18311	-0.242587	6.38588	-3.12694	0.00262474	0.0378902	-1.88278
ENSRNOG00000032576	Nlgn1	-1.18316	-0.242642	5.43396	-3.6307	0.000551895	0.0172208	-0.446548
ENSRNOG00000002365	Itm2a	-1.18317	-0.242657	6.42086	-3.94686	0.000194298	0.0102035	0.50439
ENSRNOG00000046256	Ralgapa1	-1.18326	-0.24277	6.52529	-4.92172	5.99534e-06	0.0019469	3.75586
ENSRNOG00000002126	Ncam2	-1.18379	-0.243417	6.55884	-3.81208	0.00030495	0.0127694	0.0885742
ENSRNOG00000013780	Nf1	-1.18493	-0.244806	7.10674	-3.64486	0.000527213	0.0169892	-0.408766
ENSRNOG00000012891	Mdh1b	-1.18778	-0.248262	2.32746	-3.65515	0.000509953	0.0166278	-0.226381
ENSRNOG00000009125	Dis3	-1.18846	-0.249098	4.32956	-5.12455	2.79233e-06	0.00123421	4.49224
ENSRNOG00000012505	Ppwd1	-1.1885	-0.249138	3.81938	-4.71205	1.30374e-05	0.00272961	3.06844
ENSRNOG00000007076	AABR07055919.1	-1.18856	-0.24921	3.10406	-3.64037	0.000534917	0.0169892	-0.269262
ENSRNOG00000005957	Slc4a7	-1.18926	-0.250061	3.67517	-3.92391	0.000209917	0.0105703	0.538518
ENSRNOG00000039241	Ythdc2	-1.19024	-0.251258	4.05594	-3.9472	0.000194075	0.0102035	0.589765
ENSRNOG00000002736	Rabgap1l	-1.19057	-0.25165	3.95857	-3.40292	0.00113584	0.0240659	-1.00189
ENSRNOG00000010452	Cycs	-1.19361	-0.255335	7.63634	-4.18151	8.69666e-05	0.00685056	1.26632
ENSRNOG00000043390	Samd12	-1.19435	-0.256231	5.93132	-3.64055	0.000534618	0.0169892	-0.429083
ENSRNOG00000026569	LOC102555377	-1.19437	-0.256247	3.35186	-3.31567	0.00148688	0.0274577	-1.18446
ENSRNOG00000001956	Dzip3	-1.19547	-0.257579	5.6743	-4.89184	6.70277e-06	0.00213309	3.6534
ENSRNOG00000015645	AABR07031480.1	-1.19656	-0.258897	2.45038	-3.53238	0.000756072	0.0203438	-0.560242
ENSRNOG00000003472	Atp11c	-1.19743	-0.259944	3.99767	-3.63816	0.000538749	0.0170319	-0.334036
ENSRNOG00000006661	Rad51c	-1.19755	-0.260088	1.74364	-3.10381	0.0028102	0.0394668	-1.67254
ENSRNOG00000000593	Rev3l	-1.1986	-0.261347	5.87647	-5.16883	2.35971e-06	0.00117337	4.63398
ENSRNOG00000012284	Khdrbs2	-1.19864	-0.261403	2.6607	-3.00475	0.00375146	0.0467358	-1.92915
ENSRNOG00000052406	LOC102552527	-1.19929	-0.262184	3.26121	-3.3573	0.00130829	0.0257005	-1.06609
ENSRNOG00000005021	Orc4	-1.20119	-0.264466	5.16195	-3.54658	0.000722683	0.0197844	-0.683853
ENSRNOG00000029956	AABR07033023.1	-1.20176	-0.265148	3.5044	-4.08263	0.000122378	0.00826101	1.03513
ENSRNOG00000054689	Cox7b	-1.20239	-0.265903	6.69602	-3.20434	0.00208408	0.0329313	-1.67011
ENSRNOG00000014172	Npy5r	-1.20269	-0.266263	2.6311	-3.47075	0.000918711	0.0217306	-0.727024
ENSRNOG00000004207	Eml5	-1.20274	-0.266325	4.52287	-3.74537	0.00037999	0.0143962	-0.0572412
ENSRNOG00000027152	N4bp2	-1.20288	-0.266493	3.09424	-3.82972	0.000287619	0.0124027	0.278771
ENSRNOG00000051867	Zfp600	-1.20388	-0.267691	3.59272	-3.12724	0.00262244	0.0378902	-1.71112
ENSRNOG00000046338	LOC100909824	-1.20602	-0.270259	2.47933	-3.39428	0.00116676	0.0243323	-0.930202
ENSRNOG00000049873	Ap1s3	-1.20604	-0.270284	1.65563	-3.60483	0.000599832	0.0177515	-0.417892
ENSRNOG00000004232	G2e3	-1.20664	-0.270996	3.6924	-4.73381	1.20355e-05	0.00262341	3.14051
ENSRNOG00000004512	Apool	-1.20686	-0.271261	2.97441	-4.06403	0.000130441	0.00830594	0.980953
ENSRNOG00000037661	Tmsb15b2	-1.20728	-0.271757	3.32955	-3.51364	0.000802404	0.0208285	-0.639979
ENSRNOG00000047917	Plscr5	-1.20778	-0.272358	1.73172	-3.44003	0.00101167	0.0227368	-0.84276
ENSRNOG00000004378	Abca5	-1.20845	-0.273159	5.39697	-3.21595	0.00201259	0.0323152	-1.62769
ENSRNOG00000046420	AABR07006458.1	-1.20847	-0.273187	3.49982	-4.86451	7.42104e-06	0.00215366	3.57453
ENSRNOG00000018928	AABR07002774.1	-1.20913	-0.273968	2.42468	-4.04857	0.000137528	0.00852779	0.904282
ENSRNOG00000014750	Tasor	-1.20998	-0.274988	5.33114	-4.25894	6.63663e-05	0.00606908	1.5134
ENSRNOG00000016146	AABR07012129.1	-1.21178	-0.277132	1.18869	-3.02775	0.00350986	0.0449373	-1.87668
ENSRNOG00000043210	Ppp3r1	-1.21186	-0.277228	8.09802	-3.649	0.000520205	0.0168242	-0.375916
ENSRNOG00000054695	Calcrl	-1.21187	-0.277237	6.72149	-3.37836	0.00122582	0.0249109	-1.1881
ENSRNOG00000043185	Cntnap5c	-1.21197	-0.277354	2.56385	-3.17644	0.00226563	0.0348315	-1.49753
ENSRNOG00000015573	Ctbs	-1.21211	-0.277525	4.47306	-6.41792	1.71638e-08	9.10368e-05	9.24491
ENSRNOG00000013413	Rorb	-1.21294	-0.278513	3.46376	-3.34353	0.00136499	0.0263874	-1.12169
ENSRNOG00000010731	Gpm6a	-1.21365	-0.279352	8.19072	-3.53083	0.000759821	0.0203438	-0.719833
ENSRNOG00000014059	Odf2l	-1.21381	-0.279547	3.63909	-5.111	2.9397e-06	0.00125106	4.4242
ENSRNOG00000003726	Scml2	-1.21421	-0.280021	1.10575	-2.97072	0.00413747	0.0492341	-2.01193
ENSRNOG00000001342	Wdr66	-1.21525	-0.281255	1.71161	-3.44079	0.00100927	0.0227368	-0.838021
ENSRNOG00000032490	Cdh7	-1.21596	-0.282096	4.38826	-3.35751	0.00130743	0.0257005	-1.16215
ENSRNOG00000047712	Dcx	-1.21658	-0.282827	4.66544	-4.23013	7.34111e-05	0.00624278	1.44805
ENSRNOG00000004057	Ccdc88a	-1.21861	-0.285232	6.77994	-3.73267	0.000396156	0.0145691	-0.150862
ENSRNOG00000008615	Mal2	-1.21875	-0.285408	4.44218	-3.05664	0.0032269	0.0430398	-1.98144
ENSRNOG00000054751	Lmbrd2	-1.21948	-0.286271	5.15404	-3.48953	0.000865935	0.0215142	-0.851395
ENSRNOG00000025028	Prkdc	-1.21959	-0.286394	5.14618	-3.96941	0.000180036	0.00974401	0.59504
ENSRNOG00000040213	AABR07014114.1	-1.22344	-0.290948	1.67787	-3.17962	0.00224422	0.0346362	-1.49053
ENSRNOG00000004564	Lrriq1	-1.22399	-0.291598	1.26002	-2.97285	0.00411227	0.0491249	-1.99481
ENSRNOG00000011416	Vegfc	-1.22456	-0.292264	0.804551	-3.09671	0.00286954	0.0399826	-1.76654
ENSRNOG00000006110	Jph1	-1.22523	-0.293058	1.62621	-3.3093	0.00151619	0.0277945	-1.18097
ENSRNOG00000033906	Zfp667	-1.22556	-0.293441	3.37042	-3.80081	0.000316544	0.012915	0.187524
ENSRNOG00000016690	Idi1	-1.2264	-0.294429	6.50929	-3.45184	0.000974947	0.0223302	-0.980799
ENSRNOG00000012513	Pdk3	-1.22652	-0.294569	4.64284	-3.23199	0.00191769	0.0316731	-1.53667
ENSRNOG00000060486	Ptges3l1	-1.22719	-0.295356	2.12878	-4.47232	3.11292e-05	0.0045443	2.12685
ENSRNOG00000014148	Ap5m1	-1.22742	-0.295628	4.42067	-4.27263	6.32543e-05	0.00588598	1.59649
ENSRNOG00000011562	Slitrk2	-1.22754	-0.295765	3.98203	-4.0129	0.000155325	0.0089874	0.799086
ENSRNOG00000038436	RGD1307100	-1.22754	-0.295774	7.56015	-3.97627	0.000175904	0.00958557	0.612639
ENSRNOG00000019142	Fas	-1.22938	-0.29793	1.29511	-3.42589	0.0010574	0.023362	-0.935527
ENSRNOG00000032070	Dync2h1	-1.22957	-0.298149	4.98261	-4.05657	0.000133818	0.00841624	0.876158
ENSRNOG00000007256	Necab1	-1.23097	-0.299794	5.256	-3.58787	0.000633389	0.0181594	-0.566514
ENSRNOG00000050091	Efcab1	-1.23147	-0.300385	3.0124	-3.38091	0.00121615	0.0248422	-0.984853
ENSRNOG00000003261	Usp9x	-1.23169	-0.300639	8.65372	-4.87067	7.25295e-06	0.00215366	3.59631
ENSRNOG00000010996	Mob1b	-1.23397	-0.303312	4.26282	-5.35071	1.17552e-06	0.000813255	5.29653
ENSRNOG00000038574	Rassf9	-1.23535	-0.304924	3.61637	-3.5096	0.000812727	0.0208491	-0.673049
ENSRNOG00000059491	Fgd4	-1.23728	-0.30717	4.36289	-4.52994	2.53006e-05	0.00401807	2.44619
ENSRNOG00000014486	Rfx3	-1.23773	-0.3077	2.6865	-3.38505	0.00120064	0.0246953	-0.960643
ENSRNOG00000022252	Kbtbd3	-1.2385	-0.308599	5.25746	-3.50269	0.000830686	0.0210476	-0.815895
ENSRNOG00000003013	Rpgr	-1.23866	-0.308775	3.92605	-5.67769	3.29311e-07	0.000485651	6.45767
ENSRNOG00000005409	Lrrc9	-1.24084	-0.311313	1.17742	-3.48499	0.000878421	0.0215142	-0.796221
ENSRNOG00000004145	Prorsd1	-1.24346	-0.314357	1.41387	-3.08522	0.00296807	0.0406436	-1.72993
ENSRNOG00000004667	Gen1	-1.24394	-0.314923	1.1362	-2.99785	0.00382692	0.0472775	-1.95159
ENSRNOG00000026324	Stard6	-1.2443	-0.315329	2.16621	-3.22471	0.00196025	0.0319913	-1.36764
ENSRNOG00000008364	Cat	-1.24608	-0.317401	7.04538	-4.41822	3.77785e-05	0.00491257	2.03406
ENSRNOG00000037919	Chic1	-1.24783	-0.319422	3.47445	-3.10138	0.00283041	0.0395412	-1.76299
ENSRNOG00000004696	Arhgap5	-1.24988	-0.321784	6.99064	-4.30095	5.72573e-05	0.00565887	1.6464
ENSRNOG00000009696	Mdm4	-1.25013	-0.322083	5.43183	-2.97401	0.00409854	0.0490346	-2.27147
ENSRNOG00000000796	Ranbp2	-1.25483	-0.32749	7.0978	-5.61124	4.27294e-07	0.000485651	6.24718
ENSRNOG00000050729	LOC102555217	-1.25635	-0.329237	2.04717	-3.98999	0.000167908	0.00939777	0.684088
ENSRNOG00000042347	AABR07001896.1	-1.25839	-0.33158	1.67111	-3.32953	0.00142501	0.026834	-1.12183
ENSRNOG00000057227	LOC100363372	-1.25906	-0.33235	3.25726	-4.22275	7.53277e-05	0.00624278	1.47407
ENSRNOG00000014275	AABR07026291.1	-1.2602	-0.333649	4.06102	-3.61848	0.000574058	0.0175185	-0.400253
ENSRNOG00000003787	Lcorl	-1.26068	-0.334199	1.87207	-3.71721	0.000416712	0.0147349	-0.0949673
ENSRNOG00000008846	Plag1	-1.26092	-0.334477	3.11377	-5.51213	6.2907e-07	0.000588809	5.75805
ENSRNOG00000010486	Mpp4	-1.26276	-0.336581	1.00744	-3.18558	0.0022046	0.0341907	-1.5365
ENSRNOG00000002609	Ero1b	-1.26302	-0.336882	5.14665	-4.73839	1.18347e-05	0.00262341	3.13117
ENSRNOG00000029055	Ttk	-1.26399	-0.337985	1.29137	-3.18931	0.0021801	0.0339534	-1.49968
ENSRNOG00000046366	Dmd	-1.26417	-0.338195	6.38071	-3.7418	0.000384468	0.0144625	-0.126438
ENSRNOG00000021900	Zfp873	-1.26647	-0.340811	1.8762	-4.12802	0.00010467	0.00760505	1.04854
ENSRNOG00000036911	Bicd1	-1.26696	-0.341367	4.63854	-3.51615	0.000796051	0.020766	-0.742106
ENSRNOG00000014550	Plcxd3	-1.26727	-0.341724	3.86944	-3.80739	0.000309726	0.0128009	0.173961
ENSRNOG00000015734	Ube3a	-1.26815	-0.34272	6.32324	-5.47467	7.27673e-07	0.000590483	5.7431
ENSRNOG00000014509	Sacs	-1.2685	-0.343122	7.75814	-4.39046	4.17055e-05	0.00491569	1.952
ENSRNOG00000003242	Gulp1	-1.26863	-0.343273	4.04795	-3.37763	0.00122857	0.024935	-1.08225
ENSRNOG00000011341	Rictor	-1.26886	-0.343528	5.1907	-3.4599	0.000950597	0.0221463	-0.937084
ENSRNOG00000006364	Dld	-1.2726	-0.347783	7.50098	-5.46959	7.42185e-07	0.000590483	5.7273
ENSRNOG00000036794	Asb16	-1.27426	-0.349654	0.458401	-3.11233	0.00274047	0.0387268	-1.80266
ENSRNOG00000005708	Mmp16	-1.27447	-0.349894	4.0297	-4.82636	8.55089e-06	0.00233122	3.45602
ENSRNOG00000018690	Rgs17	-1.2745	-0.349935	5.4374	-4.2356	7.20188e-05	0.00624278	1.43565
ENSRNOG00000055853	Gorasp2	-1.27531	-0.350843	3.83635	-3.29211	0.00159791	0.028588	-1.29656
ENSRNOG00000053635	Zkscan8	-1.27735	-0.35315	5.23	-6.23334	3.61356e-08	0.000143747	8.57807
ENSRNOG00000011137	Zbtb41	-1.27828	-0.354206	3.76093	-3.81553	0.000301482	0.012759	0.204512
ENSRNOG00000014511	Alg10	-1.27841	-0.354355	3.62532	-5.12966	2.7387e-06	0.00123421	4.49219
ENSRNOG00000048606	LOC103689964	-1.2785	-0.354447	3.77504	-4.09687	0.000116535	0.00820066	1.0676
ENSRNOG00000003434	Ro60	-1.28158	-0.357926	4.70354	-3.59247	0.000624114	0.0180234	-0.528834
ENSRNOG00000002291	Brwd3	-1.28545	-0.362278	3.04499	-4.25207	6.79842e-05	0.00614639	1.5632
ENSRNOG00000032668	Zfp950	-1.28608	-0.362976	2.57646	-4.28784	5.99615e-05	0.00575612	1.64009
ENSRNOG00000007748	Tex15	-1.28658	-0.363541	1.66373	-3.62807	0.000556588	0.0172677	-0.362621
ENSRNOG00000004149	Mgat4c	-1.2866	-0.36356	3.24281	-4.60228	1.94692e-05	0.00336732	2.68784
ENSRNOG00000031515	Klra2	-1.28806	-0.365204	1.56419	-3.51867	0.000789696	0.0206672	-0.65278
ENSRNOG00000049498	Nat2	-1.28876	-0.365981	0.268198	-3.64078	0.000534211	0.0169892	-0.699678
ENSRNOG00000025079	Fam126b	-1.28914	-0.366409	4.78892	-5.47557	7.25157e-07	0.000590483	5.7514
ENSRNOG00000056219	Olr1	-1.2892	-0.366471	1.76462	-3.1316	0.00258882	0.0377927	-1.60484
ENSRNOG00000013388	Pgap1	-1.28946	-0.366769	4.22607	-3.09299	0.00290112	0.0402113	-1.87839
ENSRNOG00000011261	Ttc14	-1.29199	-0.369595	5.39208	-5.19496	2.13605e-06	0.00110488	4.73094
ENSRNOG00000011619	Myo9a	-1.29215	-0.369771	5.7608	-3.61206	0.000586038	0.0175253	-0.511696
ENSRNOG00000061690	Sycp2	-1.29369	-0.371494	1.43846	-3.90554	0.000223287	0.0108986	0.350463
ENSRNOG00000002496	Stxbp5l	-1.29818	-0.37649	4.64997	-3.16999	0.00230968	0.0353042	-1.70564
ENSRNOG00000003654	Cldn9	-1.29829	-0.376614	1.34212	-3.02387	0.00354957	0.045257	-1.87228
ENSRNOG00000009730	Cyp7b1	-1.29859	-0.376942	5.45289	-3.56378	0.000684117	0.0190642	-0.64578
ENSRNOG00000021589	Nexmif	-1.29866	-0.377022	3.89014	-3.88633	0.000238136	0.0112658	0.409687
ENSRNOG00000017986	Zfp458	-1.30477	-0.383799	2.01537	-4.36552	4.55704e-05	0.0050008	1.78755
ENSRNOG00000000716	Htr1f	-1.30486	-0.383894	1.03989	-3.1792	0.00224701	0.0346457	-1.54785
ENSRNOG00000059181	AABR07055919.2	-1.30585	-0.384991	-0.119677	-3.11456	0.0027225	0.03861	-1.88343
ENSRNOG00000052445	Kdm7a	-1.3083	-0.387692	3.19766	-3.61399	0.000582408	0.0175185	-0.351208
ENSRNOG00000005726	Pclo	-1.31307	-0.392947	6.32738	-3.17561	0.00227127	0.0348847	-1.7516
ENSRNOG00000059734	AABR07043564.1	-1.31551	-0.395626	1.73776	-3.42008	0.00107675	0.0235023	-0.891979
ENSRNOG00000025608	Lrat	-1.3161	-0.39627	1.44596	-3.12768	0.00261899	0.0378902	-1.62851
ENSRNOG00000047236	AABR07008066.2	-1.31855	-0.398953	2.27873	-4.14789	9.7721e-05	0.00740446	1.16628
ENSRNOG00000010484	Zdhhc21	-1.32154	-0.402222	4.4982	-4.7083	1.32181e-05	0.0027315	3.0441
ENSRNOG00000038190	Dok6	-1.32396	-0.404862	3.84272	-3.1888	0.00218345	0.0339534	-1.58388
ENSRNOG00000002327	Gabrb1	-1.32541	-0.406442	3.53404	-3.17297	0.00228925	0.0350255	-1.58349
ENSRNOG00000054901	Rif1	-1.33806	-0.420147	4.16028	-4.63878	1.70466e-05	0.00312161	2.81673
ENSRNOG00000008652	Phip	-1.34265	-0.42508	4.90406	-5.22407	1.91135e-06	0.00104874	4.84115
ENSRNOG00000002625	Ptpn4	-1.34782	-0.430625	6.78028	-6.51538	1.15656e-08	9.10368e-05	9.66003
ENSRNOG00000031127	Snrpe	-1.35202	-0.435119	1.23518	-3.57444	0.000661213	0.0186878	-0.56588
ENSRNOG00000029897	AABR07000156.1	-1.35375	-0.436966	-0.584585	-2.98733	0.00394462	0.0479136	-2.25441
ENSRNOG00000029837	AABR07056636.1	-1.35789	-0.441372	0.387663	-3.41874	0.00108125	0.0235361	-1.13575
ENSRNOG00000002728	Btc	-1.35933	-0.442898	0.244712	-3.90289	0.000225283	0.0109624	-0.0542132
ENSRNOG00000004828	Acvr1c	-1.36198	-0.445706	2.22604	-3.8457	0.000272732	0.0121703	0.302904
ENSRNOG00000005391	Prex2	-1.36486	-0.448757	7.10211	-3.21605	0.00201203	0.0323152	-1.63013
ENSRNOG00000029663	Il1rapl1	-1.36512	-0.449026	1.34341	-4.02812	0.00014748	0.00871299	0.664142
ENSRNOG00000024114	Zdbf2	-1.37608	-0.460569	4.75714	-4.39406	4.11745e-05	0.00491569	1.97825
ENSRNOG00000060984	Dnah7	-1.38196	-0.466719	0.73768	-3.22409	0.00196389	0.0319916	-1.47997
ENSRNOG00000030330	AABR07040095.1	-1.38299	-0.467791	2.37223	-3.42989	0.00104427	0.0232038	-0.835695
ENSRNOG00000011367	Cyp2r1	-1.3922	-0.477368	0.00657273	-3.37844	0.00122553	0.0249109	-1.33767
ENSRNOG00000005233	Lrrc6	-1.39485	-0.480111	-0.838415	-3.12671	0.0026265	0.0378902	-2.10888
ENSRNOG00000038205	Gng5	-1.39515	-0.480417	0.114504	-3.05302	0.00326117	0.0432791	-1.96695
ENSRNOG00000023143	Nlrp1a	-1.39938	-0.484783	2.22748	-4.13872	0.00010087	0.00747988	1.12852
ENSRNOG00000024671	Dmxl1	-1.40167	-0.487142	6.06014	-6.15408	4.9677e-08	0.000154765	8.28143
ENSRNOG00000007839	Slc16a7	-1.40245	-0.487947	1.57156	-4.39909	4.04441e-05	0.00491257	1.76148
ENSRNOG00000032206	Cntnap5b	-1.41143	-0.497159	2.02443	-3.43518	0.00102715	0.0229229	-0.830507
ENSRNOG00000022196	Bmpr2	-1.41272	-0.498473	6.05353	-4.06823	0.000128577	0.00829225	0.888057
ENSRNOG00000015972	Ano5	-1.41464	-0.500435	2.24578	-4.07491	0.000125665	0.00829225	0.949466
ENSRNOG00000047884	AABR07001923.1	-1.41506	-0.500859	1.39206	-4.41174	3.86618e-05	0.00491257	1.75786
ENSRNOG00000046469	Zfp300	-1.41731	-0.503155	1.23186	-4.0689	0.00012828	0.00829225	0.746168
ENSRNOG00000042679	Lcor	-1.42179	-0.507712	3.75473	-3.85761	0.000262124	0.0119169	0.332556
ENSRNOG00000002873	Fam183a	-1.43899	-0.525057	0.19477	-3.327	0.00143611	0.0269732	-1.38014
ENSRNOG00000014248	Erbb4	-1.4451	-0.531173	4.03129	-3.13164	0.00258849	0.0377927	-1.75023
ENSRNOG00000018724	Zfp474	-1.45032	-0.536371	-0.321481	-3.23525	0.00189888	0.0314411	-1.75326
ENSRNOG00000039057	Klf8	-1.45203	-0.53807	0.782729	-3.48636	0.000874661	0.0215142	-0.876097
ENSRNOG00000014039	Sucnr1	-1.47653	-0.562214	-0.612361	-3.61758	0.000575725	0.0175185	-1.20232
ENSRNOG00000014089	Map3k2	-1.47895	-0.56457	2.78827	-4.22557	7.45882e-05	0.00624278	1.47274
ENSRNOG00000027271	RGD1359290	-1.50039	-0.585341	6.68956	-4.08047	0.00012329	0.00826101	0.929762
ENSRNOG00000002537	Wnk3	-1.51249	-0.596927	3.84566	-3.70214	0.000437723	0.0151826	-0.138362
ENSRNOG00000029184	AABR07033882.1	-1.52037	-0.60442	2.17685	-3.64331	0.000529864	0.0169892	-0.266529
ENSRNOG00000007159	Ccl2	-1.52746	-0.611132	-1.278	-3.06413	0.0031571	0.0424156	-2.37304
ENSRNOG00000057557	Prlr	-1.57256	-0.653115	-0.446446	-3.33815	0.00138778	0.026446	-1.5573
ENSRNOG00000031178	LOC100362054	-1.57604	-0.656308	-1.10462	-3.40346	0.00113396	0.0240634	-1.82148
ENSRNOG00000004947	Zfp871	-1.58294	-0.662606	3.59376	-3.00006	0.00380265	0.0471244	-2.05326
ENSRNOG00000042826	Zfp52	-1.61002	-0.687083	1.98944	-6.0677	7.01994e-08	0.000159573	7.28482
ENSRNOG00000024762	Frmd7	-1.62199	-0.697764	-1.93001	-3.61402	0.000582363	0.0175185	-1.84723
ENSRNOG00000021525	Nbeal1	-1.6331	-0.70761	3.44522	-4.86303	7.46201e-06	0.00215366	3.57376
ENSRNOG00000000277	Tet1	-1.67915	-0.747731	2.51929	-3.19439	0.00214721	0.0335623	-1.45809
ENSRNOG00000026907	Zbtb37	-1.69856	-0.764311	0.550983	-3.72969	0.000400039	0.0145691	-0.339904
ENSRNOG00000030243	AABR07051892.1	-1.71643	-0.779413	1.12105	-3.34275	0.00136825	0.0263874	-1.13993
ENSRNOG00000043383	LOC100359479	-1.72824	-0.789308	-1.61982	-3.80235	0.000314934	0.0129081	-1.3009
ENSRNOG00000016842	Pifo	-1.74311	-0.801663	-1.36228	-3.50888	0.000814587	0.0208491	-1.72299
ENSRNOG00000025539	Vps13a	-1.76113	-0.816505	4.46697	-5.62568	4.03804e-07	0.000485651	6.29747
ENSRNOG00000009542	Kcnh5	-1.76668	-0.821037	2.40962	-3.05342	0.00325738	0.0432791	-1.80419
ENSRNOG00000016826	Pla2g2d	-1.8017	-0.849357	-0.59686	-3.34239	0.00136978	0.0263874	-1.67678
ENSRNOG00000025278	Scai	-1.8501	-0.887605	1.9797	-5.00741	4.34758e-06	0.00159923	3.81469
ENSRNOG00000023213	Dmrtb1	-1.85161	-0.888783	-1.25704	-3.41364	0.00109859	0.0236866	-1.80299
ENSRNOG00000018191	Oprm1	-1.88957	-0.918062	1.60985	-3.52673	0.000769764	0.0203463	-0.617709
ENSRNOG00000029876	Gucy1a2	-1.92962	-0.94832	2.50502	-4.85883	7.57948e-06	0.00215366	3.45126
ENSRNOG00000056062	AABR07002893.1	-2.04597	-1.03279	-0.697346	-3.00488	0.00375003	0.0467358	-2.30777
ENSRNOG00000007528	Kcnh7	-2.07641	-1.05409	1.59784	-4.39216	4.14545e-05	0.00491569	1.77861
ENSRNOG00000016164	Fcrl2	-2.09364	-1.06601	2.82298	-3.58624	0.000636694	0.0181886	-0.411689
ENSRNOG00000058316	LOC686087	-2.16458	-1.11409	-0.265243	-3.37606	0.00123458	0.0250251	-1.44096
ENSRNOG00000017987	Ucma	-2.18468	-1.12742	-2.62101	-3.10544	0.00279672	0.0393121	-2.90268
ENSRNOG00000010065	Dgkh	-2.22315	-1.1526	0.632744	-3.61515	0.000580245	0.0175185	-0.560489
ENSRNOG00000017546	Mylk3	-2.25394	-1.17245	-0.293423	-4.14118	0.000100017	0.0074717	0.210671
ENSRNOG00000043111	AABR07012314.1	-2.3191	-1.21357	-2.7981	-3.33983	0.00138063	0.0264241	-2.81561
ENSRNOG00000008475	Fut9	-2.60588	-1.38177	2.50339	-5.10672	2.9877e-06	0.00125106	4.292
ENSRNOG00000025415	Mettl11b	-2.61319	-1.38581	-0.330687	-3.45933	0.0009523	0.0221535	-1.4926
ENSRNOG00000052600	Mboat7l1	-2.72364	-1.44553	2.14747	-3.07077	0.00309643	0.0418965	-1.74763

## Sheet: B.CPHvsNaive_week1
Supplementary Table5B. Differentially expressed genes between CPH and Naïve rats at week1. Green LFC < -1, Yellow: -1<LFC<1 . Red LFC>1
ENSEMBL	SYMBOL	linearFC	logFC	AveExpr	t	P.Value	adj.P.Val	B
ENSRNOG00000060344	AABR07073045.1	7.45724	2.89864	-2.64858	2.79997	0.006692	0.0437662	-3.0744
ENSRNOG00000048194	Capns1	3.95975	1.98541	0.439516	3.28973	0.00160959	0.01774	-1.28082
ENSRNOG00000028826	AC128901.1	3.75946	1.91052	-1.55349	3.33555	0.00139892	0.0163246	-1.65099
ENSRNOG00000029115	LOC102555453	3.46487	1.7928	1.48707	3.65062	0.000517485	0.00909858	-0.25255
ENSRNOG00000005269	Srl	3.1149	1.63919	-1.43259	3.13234	0.00258314	0.0238539	-2.05056
ENSRNOG00000054945	AABR07015081.2	2.94763	1.55956	-3.9862	2.9798	0.00403103	0.0316281	-2.84763
ENSRNOG00000018551	Olr63	2.8382	1.50498	-1.2224	3.52337	0.000778031	0.0113578	-1.29165
ENSRNOG00000046756	AABR07051241.1	2.7612	1.46529	-1.84562	2.98455	0.00397633	0.0313814	-2.44107
ENSRNOG00000017699	Mill1	2.67326	1.4186	0.558092	3.84613	0.000272345	0.00600598	0.113115
ENSRNOG00000046600	AABR07015066.1	2.64698	1.40435	0.561857	3.33718	0.0013919	0.0162798	-1.15719
ENSRNOG00000030222	Tcaf2	2.59072	1.37335	-2.18617	2.94561	0.00444543	0.0338125	-2.63256
ENSRNOG00000058039	Acta2	2.33496	1.2234	4.33174	3.44727	0.000989005	0.0131691	-1.00018
ENSRNOG00000061763	AABR07012039.1	2.27932	1.1886	-1.38116	4.81728	8.8436e-06	0.000717956	1.39277
ENSRNOG00000019031	NEWGENE_1308624	2.25922	1.17582	1.26111	3.93382	0.000203027	0.00509469	0.459727
ENSRNOG00000029670	RGD1564606	2.23176	1.15818	2.22196	6.02261	8.40468e-08	3.51935e-05	7.47734
ENSRNOG00000000413	Pln	2.21859	1.14964	1.19346	2.9783	0.00404834	0.031717	-1.96539
ENSRNOG00000005247	LOC100912008	2.17554	1.12138	2.20305	2.78479	0.00697834	0.0449691	-2.46446
ENSRNOG00000020985	Atp4a	2.11421	1.08012	-2.26691	3.49174	0.000859922	0.0121304	-1.77587
ENSRNOG00000017006	Nkx1-2	2.10883	1.07644	-2.7892	2.82417	0.00625786	0.0420148	-2.94244
ENSRNOG00000046349	AABR07067829.1	2.08477	1.05989	5.18585	5.13387	2.69521e-06	0.00034309	4.46493
ENSRNOG00000046151	Tubb1	2.02755	1.01974	-1.95682	3.88244	0.000241261	0.00558798	-0.833687
ENSRNOG00000002975	AABR07037243.1	2.02712	1.01943	-2.69207	3.55508	0.000703387	0.0107206	-1.79848
ENSRNOG00000011483	S100a9	2.02014	1.01445	-2.09082	2.816	0.00640156	0.0427631	-2.71864
ENSRNOG00000055911	LOC100361259	2.00128	1.00092	-1.1169	4.08798	0.00012015	0.00363751	-0.0212123
ENSRNOG00000051208	Selenov	1.9741	0.981192	-2.4117	3.50533	0.000823774	0.0117771	-1.81003
ENSRNOG00000017412	AABR07001512.1	1.96416	0.973914	0.203279	3.64162	0.00053276	0.00923208	-0.545331
ENSRNOG00000056810	AABR07037536.1	1.90137	0.927037	1.31547	4.62021	1.82401e-05	0.00111158	2.57409
ENSRNOG00000008170	Jph2	1.89864	0.924967	0.278442	4.85783	7.60771e-06	0.000657902	2.84409
ENSRNOG00000020835	Hipk4	1.8727	0.905118	-0.247006	4.11612	0.000109058	0.00337926	0.511106
ENSRNOG00000005465	Kcnmb1	1.87	0.903037	-1.35307	2.78096	0.00705237	0.0451693	-2.6469
ENSRNOG00000053044	AABR07012775.1	1.82408	0.867168	-1.44292	3.73825	0.00038897	0.0076411	-0.876226
ENSRNOG00000057880	Myh11	1.81247	0.857957	5.91339	3.36162	0.00129094	0.0156554	-1.35881
ENSRNOG00000020552	Fosl1	1.78865	0.838871	-1.81323	3.03672	0.00341966	0.0286992	-2.36809
ENSRNOG00000024259	Tmem54	1.78757	0.837996	0.750401	2.84195	0.00595566	0.0407114	-2.27947
ENSRNOG00000060896	AABR07063424.1	1.78756	0.837995	1.10962	3.05499	0.00324254	0.0276947	-1.7856
ENSRNOG00000027319	Ephx3	1.78212	0.833592	-1.81034	3.57556	0.00065885	0.0104004	-1.34272
ENSRNOG00000037085	Xirp1	1.77853	0.830682	-0.522697	4.72368	1.24921e-05	0.000874606	1.89736
ENSRNOG00000055526	AC126292.2	1.77686	0.829327	-2.16338	2.86336	0.00560959	0.0392368	-2.69111
ENSRNOG00000039861	LOC690617	1.77499	0.827814	-0.00799334	3.96315	0.000183893	0.00479689	0.197957
ENSRNOG00000011078	LOC100912604	1.76481	0.819514	2.00847	3.33605	0.00139677	0.0163182	-1.0847
ENSRNOG00000045985	AC131537.1	1.74252	0.801175	-1.41486	2.81293	0.0064562	0.042894	-2.65848
ENSRNOG00000022934	AABR07066818.1	1.72249	0.784495	4.38282	4.29361	5.8756e-05	0.00234317	1.5995
ENSRNOG00000015336	Isl2	1.7168	0.779721	0.721185	3.26727	0.00172342	0.0184667	-1.30279
ENSRNOG00000004346	Notch3	1.7136	0.777033	5.44806	5.81374	1.92665e-07	5.95191e-05	6.97533
ENSRNOG00000009920	LOC680121	1.70225	0.767442	7.58909	3.56154	0.000689044	0.0106034	-0.756588
ENSRNOG00000003517	Tbx2	1.68286	0.750914	0.843234	4.77073	1.05047e-05	0.000792184	2.79882
ENSRNOG00000019518	Pde4c	1.67475	0.743944	1.04726	3.64137	0.0005332	0.00923208	-0.325082
ENSRNOG00000030729	C4b	1.67004	0.739884	1.52792	3.03362	0.00345056	0.0288369	-1.83731
ENSRNOG00000006119	Slc7a15	1.66572	0.736143	-1.09825	3.8231	0.00029401	0.00632784	-0.540224
ENSRNOG00000046959	Mnx1	1.65954	0.730784	0.871364	3.44995	0.000980715	0.0131136	-0.83796
ENSRNOG00000017190	Foxl2	1.64081	0.714408	-0.95156	4.00966	0.00015705	0.0043879	-0.14092
ENSRNOG00000014965	Mas1l	1.64047	0.714112	-0.252499	3.44115	0.00100813	0.0133123	-1.05161
ENSRNOG00000057347	Cebpb	1.63526	0.709518	2.59707	3.63235	0.000548958	0.00939739	-0.292174
ENSRNOG00000032429	Tmprss9	1.6302	0.705049	0.974056	4.80046	9.41192e-06	0.000739835	2.97947
ENSRNOG00000062141	Slc18a3	1.62695	0.702173	5.99632	2.99684	0.00383804	0.0308128	-2.35749
ENSRNOG00000023411	Vsig10l	1.61464	0.691211	3.80734	6.81125	3.46789e-09	2.39918e-06	10.7683
ENSRNOG00000022239	Trarg1	1.60388	0.681567	1.07206	4.38735	4.21693e-05	0.00187955	1.75803
ENSRNOG00000043288	Smim13	1.59989	0.67797	2.66242	6.00697	8.94569e-08	3.58235e-05	7.55889
ENSRNOG00000018420	Slc22a7	1.59769	0.675987	-1.49321	3.10917	0.00276613	0.0250226	-2.12898
ENSRNOG00000012586	Actrt2	1.58269	0.66238	-1.79534	3.05088	0.00328159	0.0279383	-2.30573
ENSRNOG00000011875	Slc2a2	1.58036	0.660253	-1.56143	3.47576	0.00090435	0.0124374	-1.44162
ENSRNOG00000017628	Tagln	1.56699	0.647997	5.60952	3.43938	0.00101374	0.0133379	-1.12756
ENSRNOG00000029425	AABR07021022.1	1.55775	0.639464	-1.09714	2.77227	0.00722287	0.0458119	-2.63905
ENSRNOG00000021513	Rtn4rl2	1.55682	0.638598	-1.2078	3.10665	0.00278678	0.0250527	-2.05217
ENSRNOG00000020864	Kirrel2	1.55367	0.635681	0.401716	3.10348	0.00281297	0.0251885	-1.73409
ENSRNOG00000002501	Ddx3y	1.55204	0.634168	-0.205893	2.78072	0.00705699	0.0451693	-2.47703
ENSRNOG00000018680	Rpl17	1.54405	0.626721	6.41052	4.53759	2.46112e-05	0.00134575	2.34445
ENSRNOG00000033981	Pate2	1.54008	0.623004	-1.99358	3.03244	0.00346241	0.0289055	-2.4095
ENSRNOG00000032018	Tmem200b	1.53399	0.617286	0.557859	4.46346	3.21351e-05	0.00159294	1.82188
ENSRNOG00000029262	AABR07053166.1	1.53312	0.61647	-1.51611	3.06201	0.00317669	0.0272788	-2.18193
ENSRNOG00000061532	AABR07017825.7	1.53238	0.615776	1.15406	3.03913	0.00339578	0.0285741	-1.82224
ENSRNOG00000051805	AABR07044408.1	1.53134	0.614799	-1.91744	2.72718	0.00817008	0.0497331	-2.84569
ENSRNOG00000026150	Zar1	1.52687	0.610576	-0.570119	2.72906	0.00812839	0.0495932	-2.62848
ENSRNOG00000055956	AABR07015078.1	1.52458	0.608415	4.07854	2.7788	0.0070943	0.04531	-2.75471
ENSRNOG00000049236	Myh9l1	1.51204	0.596499	4.59801	3.25554	0.00178588	0.0188441	-1.57696
ENSRNOG00000020246	Myl9	1.51188	0.59634	4.15056	3.21669	0.00200814	0.0203106	-1.63012
ENSRNOG00000028545	AC141959.1	1.50152	0.586426	7.36754	2.75825	0.00750612	0.0469487	-2.94783
ENSRNOG00000010463	Cpa4	1.49699	0.582068	-1.30316	3.48938	0.000866357	0.0121672	-1.34446
ENSRNOG00000016571	Ngf	1.49252	0.577754	-1.74809	3.01232	0.00367028	0.0299523	-2.3667
ENSRNOG00000049605	Zfp296	1.48251	0.568037	-1.17167	3.53843	0.000741678	0.0110089	-1.22492
ENSRNOG00000020719	Hrc	1.48249	0.568025	0.415713	3.5703	0.000670025	0.0104935	-0.591375
ENSRNOG00000057256	Slc19a3	1.48229	0.567828	1.75186	3.64701	0.000523557	0.00915801	-0.249886
ENSRNOG00000059507	Lamc3	1.48143	0.56699	3.88536	4.4812	3.01535e-05	0.00155721	2.26327
ENSRNOG00000014357	Gja4	1.47859	0.564219	1.65942	4.7528	1.12229e-05	0.000826756	3.03994
ENSRNOG00000020579	Col7a1	1.47515	0.560858	2.85133	3.46622	0.000931901	0.0127173	-0.782427
ENSRNOG00000013179	Tinagl1	1.46929	0.555124	3.27803	4.28794	5.99401e-05	0.00235923	1.6701
ENSRNOG00000020621	Dcst1	1.4649	0.550798	-0.408702	4.11529	0.000109372	0.00337926	0.383298
ENSRNOG00000018521	Nmur1	1.46007	0.546035	-0.995849	2.80667	0.00656911	0.0433725	-2.53236
ENSRNOG00000009803	LOC100362176	1.45983	0.545797	1.00569	3.4951	0.000850854	0.0120345	-0.706849
ENSRNOG00000034168	Gemin7l1	1.45155	0.537594	-1.06217	3.00275	0.00377322	0.0305234	-2.21223
ENSRNOG00000047898	Hist2h2aa3	1.44994	0.535992	0.505635	2.93057	0.00464001	0.0347607	-2.08838
ENSRNOG00000058180	LOC102554748	1.44795	0.534011	0.682024	3.21292	0.00203101	0.0204411	-1.43225
ENSRNOG00000056580	En1	1.4433	0.529375	0.308073	3.03145	0.00347245	0.0289286	-1.8872
ENSRNOG00000050108	LOC100911319	1.43494	0.520988	1.46852	3.53643	0.000746423	0.0110485	-0.56237
ENSRNOG00000015502	Mfsd14a	1.43029	0.516304	2.9822	2.82584	0.00622887	0.0419284	-2.46664
ENSRNOG00000005389	Ppp2ca	1.42903	0.515037	6.11657	3.90262	0.000225485	0.00543625	0.257723
ENSRNOG00000019689	Vwf	1.41585	0.501673	6.82469	4.48236	3.00278e-05	0.00155636	2.15909
ENSRNOG00000032788	Dysf	1.41578	0.501593	4.82645	2.85821	0.00569108	0.0396438	-2.65353
ENSRNOG00000002273	Naaa	1.41426	0.500051	4.13517	5.42535	8.81061e-07	0.000177461	5.56524
ENSRNOG00000026928	AABR07008097.1	1.41313	0.498895	-1.64296	2.88473	0.0052826	0.0377275	-2.54521
ENSRNOG00000008544	B3gnt4	1.41104	0.496757	-0.583878	3.71492	0.000419846	0.00790602	-0.580289
ENSRNOG00000032639	Foxo6	1.40753	0.493161	1.01377	3.69204	0.000452375	0.00829284	-0.196017
ENSRNOG00000012090	Slc16a8	1.40731	0.492937	-1.08564	3.01157	0.00367832	0.0299843	-2.16575
ENSRNOG00000011901	Rrad	1.40631	0.491915	2.07355	5.03892	3.86088e-06	0.000432636	4.05717
ENSRNOG00000012562	Grin3b	1.40517	0.490741	4.04475	3.42113	0.00107322	0.0138951	-1.05162
ENSRNOG00000025060	Nanos1	1.40066	0.486107	1.22047	3.99264	0.000166402	0.00452635	0.657228
ENSRNOG00000018461	Pdgfrb	1.40043	0.485867	5.27173	5.38469	1.03107e-06	0.000185235	5.37575
ENSRNOG00000000956	Rasl11a	1.39415	0.479384	0.12242	3.2809	0.00165346	0.0179958	-1.34847
ENSRNOG00000025042	Pde3a	1.3932	0.478406	2.45497	4.17882	8.77826e-05	0.00298461	1.33494
ENSRNOG00000018969	Gpatch4	1.38816	0.473179	5.91749	4.67052	1.51807e-05	0.00101505	2.80549
ENSRNOG00000014538	Nxnl2	1.38742	0.472402	0.287322	2.77209	0.00722638	0.0458119	-2.44598
ENSRNOG00000014011	Dll4	1.38712	0.472089	2.58049	3.3454	0.00135713	0.0160538	-1.09438
ENSRNOG00000039207	Ccdc71l	1.38293	0.467724	1.18902	3.16667	0.00233267	0.0222928	-1.51728
ENSRNOG00000059582	Odaph	1.38285	0.467644	-0.274176	3.45558	0.000963581	0.012987	-1.04751
ENSRNOG00000038999	RT1-A1	1.3825	0.467282	3.37602	3.1123	0.00274075	0.0249063	-1.80981
ENSRNOG00000011918	Vsx2	1.3787	0.463304	2.22981	2.99774	0.00382808	0.0307784	-1.97213
ENSRNOG00000008798	Pipox	1.37544	0.459893	1.84062	3.99323	0.000166069	0.00452635	0.745984
ENSRNOG00000009222	Epha2	1.37463	0.459045	1.88277	4.06011	0.000132205	0.00388126	0.943301
ENSRNOG00000011716	Degs2	1.37369	0.458052	2.37767	3.91761	0.000214414	0.00528136	0.541131
ENSRNOG00000053691	Lama5	1.37175	0.456022	4.2694	3.68247	0.00046668	0.00847695	-0.311449
ENSRNOG00000017002	Adrb1	1.36845	0.452539	1.55093	3.9145	0.000216666	0.00529939	0.488637
ENSRNOG00000014182	Tns1	1.36718	0.451206	6.50199	3.13926	0.00253072	0.0235277	-1.98103
ENSRNOG00000050964	LOC100911068	1.36703	0.451046	1.47657	2.82334	0.0062724	0.0420722	-2.32997
ENSRNOG00000025273	AABR07068728.1	1.3625	0.446259	0.492717	3.92068	0.000212214	0.00525111	0.318974
ENSRNOG00000022838	Cnksr1	1.35931	0.442879	-0.445636	2.88792	0.00523538	0.037508	-2.28589
ENSRNOG00000019447	Ecel1	1.35613	0.439495	5.33675	2.9514	0.00437265	0.0334347	-2.45538
ENSRNOG00000023427	Ano7	1.35595	0.439302	-1.00037	2.93945	0.00452424	0.0342222	-2.29806
ENSRNOG00000018557	Cdh22	1.35331	0.436489	4.15495	3.9379	0.000200261	0.00507413	0.482547
ENSRNOG00000008716	Nefh	1.35272	0.435862	11.2143	3.18809	0.00218811	0.0214078	-1.69012
ENSRNOG00000019961	Tcte1	1.34968	0.432613	1.95619	3.3761	0.0012344	0.0152144	-0.979332
ENSRNOG00000023485	Ushbp1	1.34866	0.431523	3.38321	4.3424	4.9461e-05	0.00211565	1.8376
ENSRNOG00000001287	Gper1	1.34813	0.430961	1.67796	3.22713	0.00194597	0.0199355	-1.36221
ENSRNOG00000053349	Rrh	1.34761	0.430407	-0.883936	2.76911	0.0072858	0.0460778	-2.56244
ENSRNOG00000007377	Slit3	1.34589	0.428565	4.41875	3.56749	0.000676059	0.0104951	-0.671537
ENSRNOG00000012347	Gata2	1.34361	0.426112	2.71099	5.16238	2.41834e-06	0.000318022	4.588
ENSRNOG00000012989	Serinc2	1.34209	0.424485	0.443007	2.85817	0.00569175	0.0396438	-2.25433
ENSRNOG00000011634	Xkr6	1.3407	0.422985	2.77433	4.1807	8.7212e-05	0.00297156	1.34176
ENSRNOG00000005243	Pop1	1.34005	0.422286	3.02519	3.74443	0.00038117	0.00755314	-0.00330292
ENSRNOG00000017208	Cspg4	1.33936	0.42154	5.40233	6.83624	3.13135e-09	2.26482e-06	10.9234
ENSRNOG00000036631	Ptgdr2	1.33913	0.421296	-0.143404	2.75296	0.00761542	0.0473157	-2.52034
ENSRNOG00000013328	Rbpms	1.33882	0.42096	1.4301	3.49096	0.000862034	0.0121387	-0.686674
ENSRNOG00000001584	Map3k7cl	1.33805	0.420134	2.09274	2.858	0.00569434	0.0396438	-2.29203
ENSRNOG00000036960	Abcc9	1.33737	0.419397	5.2181	3.67007	0.00048587	0.00871609	-0.432459
ENSRNOG00000051838	LOC680989	1.33401	0.415767	1.37663	3.25194	0.00180543	0.0189875	-1.30064
ENSRNOG00000006723	Itga11	1.33293	0.414604	0.279823	3.52144	0.000782813	0.0113651	-0.761739
ENSRNOG00000061199	Tcfl5	1.33237	0.413996	-0.0952883	3.18591	0.00220239	0.0214996	-1.62359
ENSRNOG00000015822	Klf13	1.33007	0.4115	3.04651	4.37252	4.44517e-05	0.0019616	1.94835
ENSRNOG00000060572	Tlk1	1.32857	0.409875	2.49791	2.92993	0.00464847	0.034775	-2.15394
ENSRNOG00000053699	AC096809.1	1.32527	0.406287	1.26154	2.7894	0.00689024	0.04475	-2.39458
ENSRNOG00000048161	Tlr9	1.32469	0.405658	1.12444	3.28967	0.00160989	0.01774	-1.21799
ENSRNOG00000008706	Tbx3	1.3222	0.402935	1.93571	3.6944	0.00044891	0.00824833	-0.10921
ENSRNOG00000003595	Lhx4	1.31958	0.400077	2.30139	2.81778	0.00637001	0.042606	-2.40903
ENSRNOG00000021578	Wfikkn1	1.31814	0.398505	2.01331	4.72995	1.22076e-05	0.000874606	3.03786
ENSRNOG00000002309	Hlx	1.31797	0.398316	0.609335	3.03338	0.00345299	0.0288419	-1.86002
ENSRNOG00000048186	F2rl3	1.31624	0.396425	-0.0241557	3.44855	0.000985032	0.0131492	-1.00126
ENSRNOG00000057228	Ccdc92b	1.31487	0.394925	2.31422	3.44384	0.000999695	0.0132739	-0.809959
ENSRNOG00000045543	Frat2	1.31478	0.394824	2.19479	3.06613	0.00313876	0.0270478	-1.78804
ENSRNOG00000013240	Ptger4	1.31012	0.389698	-0.179426	2.88146	0.00533155	0.037873	-2.2703
ENSRNOG00000021046	Sult2b1	1.30999	0.389553	2.26185	2.79578	0.00677006	0.0441316	-2.45604
ENSRNOG00000046313	Basp1	1.30921	0.388702	6.6815	3.25613	0.00178264	0.0188256	-1.65852
ENSRNOG00000020865	Ano1	1.30828	0.387674	3.14438	4.61965	1.82768e-05	0.00111158	2.75865
ENSRNOG00000027489	Mn1	1.30647	0.38567	2.07145	3.56818	0.000674568	0.0104951	-0.461112
ENSRNOG00000050312	Ism2	1.30471	0.383732	2.43143	4.22227	7.54549e-05	0.00274124	1.46922
ENSRNOG00000054890	Flna	1.3045	0.383492	6.70304	2.80116	0.00667004	0.0437457	-2.85774
ENSRNOG00000002511	Flt4	1.30395	0.382883	2.17623	4.15152	9.65e-05	0.00315832	1.24253
ENSRNOG00000036680	Notum	1.30374	0.382658	2.08236	3.0076	0.00372078	0.0302375	-1.93378
ENSRNOG00000017767	Mrvi1	1.30174	0.380443	4.47341	3.35554	0.00131541	0.0157849	-1.28523
ENSRNOG00000042229		1.30152	0.380196	0.608736	3.57416	0.000661799	0.0104057	-0.554303
ENSRNOG00000012481	Ppm1j	1.29706	0.375242	2.23686	2.7781	0.00710811	0.0453436	-2.49513
ENSRNOG00000051977	Mmrn2	1.29627	0.374365	3.93781	4.78281	1.00466e-05	0.000769593	3.28738
ENSRNOG00000042929	LOC100361087	1.29599	0.374057	4.04701	3.91492	0.000216361	0.00529939	0.419052
ENSRNOG00000001115	Slc29a4	1.29534	0.373329	4.75385	2.82269	0.00628379	0.0421178	-2.7349
ENSRNOG00000048838	Gjc1	1.29414	0.371999	1.58266	3.62871	0.000555448	0.00943094	-0.305318
ENSRNOG00000017237	Lama1	1.29373	0.371537	2.97337	3.56188	0.000688289	0.0106022	-0.522195
ENSRNOG00000057701	Myom1	1.29125	0.368765	0.533237	2.95596	0.00431606	0.0331134	-2.03603
ENSRNOG00000000138	Glis1	1.29018	0.367572	0.257114	2.72389	0.00824349	0.0499126	-2.54431
ENSRNOG00000018122	Tspan17	1.28928	0.366571	5.60576	3.84682	0.000271714	0.00600598	0.0931891
ENSRNOG00000037793	Cdk5r2	1.28817	0.365328	5.78401	3.9352	0.00020209	0.00508002	0.365326
ENSRNOG00000033192	Osmr	1.28701	0.364019	1.69017	3.87249	0.000249423	0.00569416	0.385287
ENSRNOG00000031769	Chchd7	1.28634	0.363268	2.51457	4.21864	7.64166e-05	0.0027635	1.46027
ENSRNOG00000018952	Sema3g	1.28575	0.362605	4.81742	4.62748	1.77633e-05	0.00110513	2.69477
ENSRNOG00000060463	AABR07062799.2	1.28541	0.362229	2.93471	3.38497	0.00120095	0.0149177	-1.02191
ENSRNOG00000009354	Nrarp	1.28443	0.361128	3.06118	3.68995	0.000455466	0.00833032	-0.161744
ENSRNOG00000009790	Kcnk3	1.28378	0.360399	5.46945	3.27153	0.00170126	0.0183222	-1.60088
ENSRNOG00000024127	Atp13a5	1.28257	0.359034	4.11397	3.73946	0.000387431	0.00762028	-0.12021
ENSRNOG00000001189	Sik1	1.28221	0.358634	3.47388	4.47926	3.0364e-05	0.00155721	2.28565
ENSRNOG00000011533	Irx3	1.28166	0.358012	3.21811	4.4653	3.19239e-05	0.00159239	2.24538
ENSRNOG00000007668	Mafa	1.28129	0.357599	2.50402	3.01612	0.0036302	0.0296906	-1.94309
ENSRNOG00000028781	Abcc6	1.27964	0.355739	3.02143	3.5678	0.0006754	0.0104951	-0.515466
ENSRNOG00000002202	Sowahb	1.27944	0.355516	1.42897	2.98465	0.00397514	0.0313814	-1.95322
ENSRNOG00000043167	Itga9	1.27886	0.354862	3.26901	4.76892	1.05751e-05	0.00079373	3.26075
ENSRNOG00000005853	Tacr1	1.27827	0.354197	2.42109	2.90981	0.00492148	0.0360709	-2.2038
ENSRNOG00000053079	AC117889.1	1.27799	0.353874	1.90395	3.15217	0.00243554	0.0228774	-1.56056
ENSRNOG00000050419	Avil	1.27768	0.353523	1.37894	3.02661	0.00352155	0.0291096	-1.85216
ENSRNOG00000014008	Mfsd2a	1.27755	0.353374	5.33819	5.8298	1.80807e-07	5.95191e-05	7.03774
ENSRNOG00000014164	Paqr5	1.27587	0.351476	2.49661	3.29541	0.00158193	0.0175774	-1.22088
ENSRNOG00000055564	RGD1564664	1.27575	0.35135	4.2361	5.34184	1.21635e-06	0.0002059	5.25855
ENSRNOG00000007514	Sox12	1.27487	0.35035	3.00493	4.60086	1.95702e-05	0.00114485	2.69623
ENSRNOG00000018399	Cpne6	1.27313	0.348385	6.30847	2.90867	0.00493744	0.0361123	-2.58962
ENSRNOG00000012789	Mlnr	1.27176	0.346828	4.32947	4.60972	1.89495e-05	0.00112081	2.66571
ENSRNOG00000051719	AABR07065498.1	1.27137	0.346386	4.18205	3.9989	0.000162905	0.00448468	0.668905
ENSRNOG00000000695	Ssh1	1.27078	0.345711	4.02951	4.87717	7.07949e-06	0.000625827	3.6086
ENSRNOG00000030034	Sox11	1.27029	0.345156	0.163678	2.78873	0.00690302	0.0447837	-2.42561
ENSRNOG00000020797	She	1.26993	0.344745	2.13234	4.12607	0.000105377	0.00331377	1.1587
ENSRNOG00000007628	Ptp4a3	1.2693	0.344032	5.47923	5.30678	1.39206e-06	0.000219312	5.08637
ENSRNOG00000017197	Pdgfb	1.26872	0.343379	3.6596	4.74037	1.17487e-05	0.000860394	3.1523
ENSRNOG00000010121	Lef1	1.2687	0.343351	2.97248	3.75675	0.000366054	0.00735642	0.0394082
ENSRNOG00000000860	Vwa7	1.26839	0.342999	4.80631	3.15304	0.00242928	0.0228591	-1.87981
ENSRNOG00000021812	Scx	1.26823	0.342811	2.46767	2.89819	0.0050859	0.0368017	-2.23294
ENSRNOG00000042149	Atp6v1fnb	1.26759	0.342083	-0.147245	2.81221	0.00646906	0.0429348	-2.39602
ENSRNOG00000019024	Trim67	1.26642	0.340756	2.04814	3.3444	0.00136133	0.0160538	-1.06593
ENSRNOG00000049456	Slc35f3	1.2645	0.338566	4.06454	3.86444	0.000256217	0.00578288	0.260078
ENSRNOG00000045811	Cldn5	1.26442	0.338477	6.88244	4.73781	1.18599e-05	0.0008605	3.03961
ENSRNOG00000001704	Runx1	1.26233	0.336086	1.94087	3.63009	0.000552968	0.00943069	-0.289211
ENSRNOG00000005093	Lgr6	1.26215	0.335878	1.20053	3.23955	0.00187441	0.0194178	-1.33722
ENSRNOG00000049900	Irf2bp2	1.2603	0.333765	4.79955	5.45427	7.87626e-07	0.000166815	5.64952
ENSRNOG00000013463	Kcnj8	1.25954	0.332892	3.50528	3.59608	0.00061693	0.00998635	-0.482944
ENSRNOG00000010244	Sarm1	1.25898	0.332257	5.28638	3.79652	0.000321067	0.00671163	-0.0490758
ENSRNOG00000024435	Galnt17	1.2571	0.330105	4.59404	2.99825	0.00382251	0.0307761	-2.27432
ENSRNOG00000026919	RGD1565367	1.25603	0.32887	0.974848	2.82965	0.00616331	0.0416789	-2.30277
ENSRNOG00000005450	Lsm11	1.25513	0.327831	3.21279	3.89401	0.000232089	0.00548737	0.433606
ENSRNOG00000027357	Sox17	1.25403	0.326568	3.31199	4.16265	9.28509e-05	0.00310538	1.26103
ENSRNOG00000020173	Tie1	1.25381	0.326315	5.17465	4.5198	2.62424e-05	0.00141071	2.30589
ENSRNOG00000007818	Slc45a4	1.25088	0.322942	5.2465	3.64441	0.000527987	0.00918433	-0.511383
ENSRNOG00000050573	Tgfbr3l	1.2505	0.322505	1.9369	2.7231	0.00826121	0.0499819	-2.58972
ENSRNOG00000013694	Ntng2	1.24876	0.320496	3.87906	3.53982	0.0007384	0.010991	-0.691241
ENSRNOG00000051688	Syt15	1.24871	0.320434	0.0131612	3.13536	0.00256011	0.0237116	-1.69123
ENSRNOG00000008960	Fgf22	1.24783	0.319427	0.325652	2.97777	0.0040546	0.0317504	-2.00751
ENSRNOG00000025371	Spry1	1.24766	0.319224	2.85887	4.00083	0.000161836	0.00446298	0.782549
ENSRNOG00000046207	Cbx4	1.24691	0.318357	4.48807	3.902	0.000225957	0.00543938	0.33565
ENSRNOG00000000886	Caln1	1.24681	0.318239	4.69178	2.97988	0.00403008	0.0316281	-2.32852
ENSRNOG00000046086	Tmc8	1.24653	0.317919	0.576997	2.88846	0.00522741	0.0375016	-2.18339
ENSRNOG00000031651	AC133270.1	1.24642	0.317792	1.99244	2.80497	0.0066001	0.0435229	-2.40628
ENSRNOG00000028713	Acvrl1	1.24606	0.317375	3.99922	3.62721	0.000558125	0.00944263	-0.445675
ENSRNOG00000022321	Hapln3	1.24487	0.315991	1.82194	3.36481	0.00127828	0.0155862	-1.00821
ENSRNOG00000047697	Ggt1	1.24481	0.315925	0.917041	3.17296	0.0022893	0.0219706	-1.51237
ENSRNOG00000000529	Pim1	1.24406	0.315056	2.01179	3.97086	0.000179156	0.00471196	0.689786
ENSRNOG00000011573	Csad	1.24403	0.315022	5.62665	4.64563	1.66256e-05	0.00107104	2.72439
ENSRNOG00000056221	AABR07040839.1	1.24333	0.314213	2.38921	2.7821	0.00703014	0.0451063	-2.50235
ENSRNOG00000021004	Rasip1	1.24324	0.314105	3.97148	4.11357	0.00011002	0.00339272	1.05504
ENSRNOG00000033744	Rasgrp4	1.24126	0.311811	0.866724	2.88204	0.00532281	0.0378717	-2.18831
ENSRNOG00000008056	Ankrd9	1.24119	0.311721	3.74091	3.50881	0.000814769	0.0117009	-0.762824
ENSRNOG00000023995	Ankrd39	1.24014	0.310502	1.28147	3.34238	0.00136984	0.01611	-1.07573
ENSRNOG00000027722	H1f10	1.23974	0.310039	3.91769	3.90557	0.000223264	0.00539904	0.405352
ENSRNOG00000013927	Jag2	1.2396	0.309875	5.44804	3.04933	0.00329641	0.0279896	-2.2042
ENSRNOG00000047276	AABR07044711.1	1.23932	0.309552	5.17059	3.77717	0.000342256	0.00700898	-0.102548
ENSRNOG00000028390	Hhipl1	1.23927	0.309492	3.64312	3.19922	0.00211634	0.0209661	-1.61347
ENSRNOG00000023296	AABR07002945.1	1.23907	0.309263	2.11574	3.16002	0.00237931	0.0225758	-1.54781
ENSRNOG00000013588	Glra1	1.23821	0.308256	7.20377	2.74938	0.00769039	0.0476516	-2.97354
ENSRNOG00000058068	Obscn	1.23779	0.307769	2.56093	2.84791	0.00585737	0.0404349	-2.36612
ENSRNOG00000023989	Actr5	1.23748	0.307402	3.31936	5.9309	1.21093e-07	4.42498e-05	7.39664
ENSRNOG00000049906	Foxf1	1.23718	0.307059	0.813249	2.92882	0.00466321	0.034788	-2.08571
ENSRNOG00000015503	Otud7a	1.23678	0.306595	4.70031	4.64621	1.65904e-05	0.00107104	2.76785
ENSRNOG00000021685	Cdk5r1	1.2362	0.305911	4.23946	3.35586	0.00131408	0.0157809	-1.2591
ENSRNOG00000014526	Cars2	1.23601	0.30569	4.21792	3.74294	0.000383037	0.00756489	-0.128246
ENSRNOG00000007443	Jag1	1.23583	0.305475	3.90148	4.33258	5.12082e-05	0.0021408	1.76842
ENSRNOG00000007606	Rnf43	1.23574	0.30537	4.28644	5.02405	4.08349e-06	0.000447558	4.11266
ENSRNOG00000043102	Bahcc1	1.23421	0.303592	4.47703	3.92479	0.000209301	0.00519563	0.409214
ENSRNOG00000004873	Prkch	1.23246	0.301543	2.99672	4.1985	8.19755e-05	0.00287311	1.39208
ENSRNOG00000004505	Nfic	1.23239	0.301463	6.30127	4.77687	1.02695e-05	0.000778132	3.1725
ENSRNOG00000027204	Map6	1.23066	0.299437	7.27037	3.36528	0.00127641	0.0155754	-1.33989
ENSRNOG00000001692	Chaf1b	1.23055	0.299302	1.82523	2.83103	0.00613965	0.0415897	-2.33183
ENSRNOG00000049862	Rnf157	1.22989	0.298524	6.90445	3.45804	0.000956159	0.0129264	-1.08083
ENSRNOG00000014675	Pi4k2a	1.22848	0.29688	5.84266	3.82001	0.000297035	0.00634418	0.00359053
ENSRNOG00000009348	Nos3	1.22788	0.296165	4.29876	3.41899	0.00108041	0.0139654	-1.08512
ENSRNOG00000017918	Iglon5	1.22759	0.295834	5.47561	3.43239	0.00103614	0.0135858	-1.14636
ENSRNOG00000019958	Tmem151b	1.22704	0.295178	5.2505	3.39159	0.00117656	0.0147205	-1.25159
ENSRNOG00000019310	Eid2	1.22636	0.294377	4.52748	3.29997	0.00156007	0.0174815	-1.44627
ENSRNOG00000007726	Mcam	1.2249	0.292661	6.44787	2.96719	0.00417948	0.0324409	-2.43854
ENSRNOG00000049552	AABR07030903.1	1.22423	0.291879	1.58719	2.91343	0.00487135	0.0358524	-2.12599
ENSRNOG00000046500	Irgq	1.22318	0.290641	4.98212	3.63134	0.00055075	0.00941303	-0.530009
ENSRNOG00000023781	Plec	1.22297	0.290384	8.83282	3.7969	0.000320664	0.00671163	-0.0158478
ENSRNOG00000050190	Eng	1.22116	0.288255	5.05694	3.97792	0.00017492	0.00463888	0.52898
ENSRNOG00000030269	Atp2b2	1.22107	0.288147	8.98041	3.29154	0.00160072	0.0177228	-1.49224
ENSRNOG00000009184	Foxp1	1.21986	0.286717	3.68202	6.17572	4.55465e-08	1.95875e-05	8.3428
ENSRNOG00000024931	Ccdc88b	1.21914	0.285867	3.97464	3.40184	0.00113967	0.0144267	-1.0984
ENSRNOG00000025509	Apbb2	1.21877	0.285426	4.62085	5.38927	1.013e-06	0.000185235	5.4164
ENSRNOG00000004888	Spred2	1.21834	0.284918	4.2957	4.6278	1.77428e-05	0.00110513	2.72952
ENSRNOG00000009646	Nyx	1.21761	0.284054	1.44778	3.1281	0.00261572	0.0240031	-1.60756
ENSRNOG00000014366	Shc3	1.21673	0.283008	4.66258	2.74578	0.00776641	0.0479367	-2.91249
ENSRNOG00000056017	Bcl7a	1.21629	0.282492	4.17017	5.29122	1.47778e-06	0.000228296	5.0758
ENSRNOG00000014007	Gfod1	1.21579	0.28189	4.71678	3.26004	0.00176166	0.0186751	-1.57893
ENSRNOG00000014452	Zfhx3	1.21448	0.280339	4.94192	4.05583	0.000134154	0.00390963	0.785069
ENSRNOG00000009299	Adra2c	1.21234	0.277797	3.58133	3.09455	0.0028878	0.0256135	-1.88
ENSRNOG00000011387	Tet3	1.21169	0.277015	4.3907	4.11854	0.00010815	0.00336767	1.0326
ENSRNOG00000008625	Rimkla	1.21164	0.276965	5.79354	4.4988	2.83046e-05	0.00148641	2.21558
ENSRNOG00000030721	Fbrsl1	1.21159	0.276907	5.26597	3.3268	0.001437	0.0165813	-1.43574
ENSRNOG00000049437	Gpc1	1.21074	0.27589	7.51992	3.68871	0.0004573	0.00835427	-0.384368
ENSRNOG00000005630	AABR07060778.1	1.21074	0.275884	3.41802	3.93608	0.000201488	0.00508002	0.544529
ENSRNOG00000011511	Stk24	1.20909	0.273923	5.14411	4.84402	8.00825e-06	0.00067067	3.43135
ENSRNOG00000001652	Erg	1.20895	0.273758	3.35744	3.41767	0.00108487	0.0140003	-0.97689
ENSRNOG00000007934	Elfn2	1.2088	0.273573	5.42763	3.778	0.000341321	0.00699883	-0.113337
ENSRNOG00000023348	Tbc1d2	1.20779	0.272368	2.30914	3.62903	0.000554875	0.00943094	-0.294793
ENSRNOG00000008401	Card10	1.2075	0.272024	2.68547	3.00804	0.00371595	0.0302139	-1.98319
ENSRNOG00000001452	Fzd9	1.20666	0.271014	3.77629	3.46138	0.000946189	0.0128134	-0.896292
ENSRNOG00000007081	Xdh	1.20658	0.270927	3.52988	3.05638	0.00322934	0.0276116	-1.97898
ENSRNOG00000007346	Grasp	1.20638	0.270685	3.26887	2.84867	0.00584504	0.040419	-2.45662
ENSRNOG00000018788	Btbd2	1.20601	0.270247	6.17068	4.33484	5.08016e-05	0.0021408	1.65862
ENSRNOG00000038948	Stab2	1.2059	0.270116	2.8096	2.75415	0.00759064	0.0472914	-2.61884
ENSRNOG00000007545	Angptl4	1.20588	0.270085	3.40841	2.95209	0.00436395	0.033399	-2.21249
ENSRNOG00000002303	Kcnj12	1.20586	0.27006	4.01942	2.84232	0.00594953	0.0407114	-2.59181
ENSRNOG00000014751	Ret	1.2058	0.269995	6.99847	3.1003	0.00283941	0.0253681	-2.07878
ENSRNOG00000005122	Uvssa	1.2055	0.269632	2.85741	2.76913	0.00728547	0.0460778	-2.58853
ENSRNOG00000004004	Nrde2	1.20543	0.269551	4.08952	8.15388	1.38131e-11	1.09897e-07	16.011
ENSRNOG00000007230	Kank3	1.20485	0.268855	3.9563	3.06387	0.00315954	0.0271608	-2.00874
ENSRNOG00000014753	Tcf7l1	1.20434	0.268242	3.05854	3.36085	0.001294	0.0156579	-1.0949
ENSRNOG00000016920	Spire2	1.2043	0.268193	5.27598	3.07678	0.00304243	0.0266288	-2.12217
ENSRNOG00000007727	Lhfpl4	1.20393	0.267747	4.2243	3.44781	0.000987316	0.0131636	-0.994634
ENSRNOG00000019869	Lrfn1	1.20386	0.267667	4.44258	3.04982	0.00329174	0.0279798	-2.11824
ENSRNOG00000001296	P2rx7	1.20381	0.267606	4.85967	2.80104	0.00667237	0.0437457	-2.80003
ENSRNOG00000001793	Heg1	1.20375	0.267532	6.16181	3.19733	0.00212834	0.0210349	-1.82326
ENSRNOG00000055597	Hdac7	1.20365	0.267417	4.7575	3.6715	0.000483622	0.00868554	-0.393395
ENSRNOG00000004972	Upp1	1.20265	0.266217	3.016	3.84642	0.000272083	0.00600598	0.306708
ENSRNOG00000008190	Pnpla7	1.20248	0.266013	5.03327	4.80155	9.37398e-06	0.000739835	3.28897
ENSRNOG00000014874	Zfyve28	1.20137	0.264686	5.268	2.80027	0.00668643	0.0437545	-2.8343
ENSRNOG00000009625	Dpysl2	1.20135	0.264662	8.85674	3.73385	0.000394628	0.00769525	-0.208789
ENSRNOG00000020161	Zbtb7a	1.20128	0.264567	6.39745	4.61123	1.8846e-05	0.00112081	2.59639
ENSRNOG00000025209	Plxnd1	1.20002	0.263057	4.77895	3.2852	0.00163193	0.0179019	-1.5157
ENSRNOG00000015896	Rbpms2	1.19981	0.262809	1.70659	3.02117	0.00357745	0.0294031	-1.87503
ENSRNOG00000028622	Pnpla1	1.19952	0.262455	1.82229	2.84027	0.00598358	0.0408105	-2.30983
ENSRNOG00000005758	Btbd11	1.19914	0.261996	5.43315	2.75914	0.0074877	0.0469336	-2.94505
ENSRNOG00000020067	Rab40c	1.19845	0.261164	5.04572	4.96586	5.08205e-06	0.000506935	3.86779
ENSRNOG00000000442	Notch4	1.19841	0.261126	4.80269	3.89474	0.000231522	0.00548737	0.291427
ENSRNOG00000022143	Dusp23	1.19831	0.261	1.71992	3.42233	0.0010692	0.0138543	-0.856426
ENSRNOG00000043077	Zfpm1	1.19803	0.260667	3.6139	3.75587	0.000367116	0.00735752	-0.0188631
ENSRNOG00000007271	Map3k9	1.19801	0.260636	5.00918	2.91144	0.00489881	0.0359879	-2.53474
ENSRNOG00000039544	Kcnd1	1.1978	0.260391	4.60171	2.73001	0.00810755	0.049504	-2.94686
ENSRNOG00000050841	Ache	1.19773	0.260307	7.55267	2.77748	0.00712016	0.0453648	-2.89597
ENSRNOG00000012405	Tcf4	1.19736	0.259862	6.1807	4.2883	5.98637e-05	0.00235923	1.50363
ENSRNOG00000005174	Tmem121	1.19582	0.257997	3.66932	3.12484	0.00264112	0.0241526	-1.81539
ENSRNOG00000010172	Mkrn3	1.1955	0.257616	0.967704	3.09767	0.00286148	0.0254652	-1.68869
ENSRNOG00000019295	Rab12	1.19449	0.256394	4.0173	3.40349	0.00113384	0.0143895	-1.09572
ENSRNOG00000008447	Tmem132d	1.19436	0.256232	2.51625	3.25997	0.00176204	0.0186751	-1.31734
ENSRNOG00000019750	Kcna1	1.1942	0.256048	7.15459	2.81516	0.00641643	0.0427905	-2.81259
ENSRNOG00000004791	Arf6	1.19415	0.255982	5.34552	3.64885	0.000520452	0.00913057	-0.5013
ENSRNOG00000054560	Sh2d3c	1.19348	0.255178	4.62261	3.70183	0.000438168	0.00812076	-0.290453
ENSRNOG00000009863	Prrt3	1.19337	0.255039	5.29154	2.99813	0.0038238	0.0307761	-2.33181
ENSRNOG00000017431	RGD1304884	1.19299	0.25458	8.10515	3.4342	0.0010303	0.0135266	-1.11977
ENSRNOG00000000885		1.19278	0.254333	4.62733	4.0868	0.000120638	0.0036425	0.908889
ENSRNOG00000017843	Polr3k	1.19232	0.253772	5.75144	3.02373	0.00355101	0.0292462	-2.28356
ENSRNOG00000016422	Klhl36	1.19219	0.253611	3.6664	4.1734	8.94496e-05	0.0030262	1.27366
ENSRNOG00000010106	Faxc	1.19146	0.252732	3.75671	2.95694	0.00430394	0.0330682	-2.26536
ENSRNOG00000033217	Esam	1.19135	0.252593	4.38118	2.94995	0.00439076	0.0335409	-2.36715
ENSRNOG00000019492	Pomgnt2	1.19132	0.252566	5.33539	3.55902	0.000694599	0.0106405	-0.768952
ENSRNOG00000024757	AABR07069219.1	1.19072	0.251832	7.93462	3.96842	0.000180644	0.00473426	0.492161
ENSRNOG00000020164	Ifitm10	1.19006	0.25103	5.36175	2.75205	0.00763452	0.0473978	-2.95834
ENSRNOG00000014264	AABR07027306.1	1.18971	0.250612	5.74364	4.81442	8.93757e-06	0.000721901	3.30939
ENSRNOG00000011007	Ube2o	1.18894	0.249674	7.83485	3.28888	0.00161375	0.0177702	-1.54065
ENSRNOG00000047873	Sec22c	1.18887	0.249588	3.49931	3.63739	0.000540098	0.0093312	-0.36171
ENSRNOG00000021420	Tirap	1.18775	0.248227	1.20376	2.8351	0.00607055	0.0412501	-2.29296
ENSRNOG00000053502	Arhgef17	1.1875	0.247927	6.46982	3.11095	0.00275171	0.0249488	-2.05834
ENSRNOG00000008146	Tox2	1.18582	0.245886	4.70042	3.30845	0.00152013	0.0171792	-1.44544
ENSRNOG00000019075	Stat5b	1.18566	0.245695	5.15202	5.3231	1.30737e-06	0.000213898	5.15493
ENSRNOG00000054063	Naa80	1.18564	0.245669	4.61902	3.28374	0.00163922	0.0179135	-1.50309
ENSRNOG00000016547	Rgs19	1.18554	0.245548	3.93954	4.06849	0.000128462	0.00380649	0.91438
ENSRNOG00000032339	Rasl12	1.18542	0.245394	3.71569	3.87509	0.000247259	0.00566914	0.328817
ENSRNOG00000001302	Adora2a	1.18541	0.245381	2.27466	2.94668	0.00443185	0.03379	-2.09439
ENSRNOG00000018582	Exosc6	1.18532	0.245275	2.93376	3.24285	0.0018558	0.0193256	-1.401
ENSRNOG00000011196	Krt25	1.18476	0.244595	1.82882	2.79355	0.00681175	0.0443126	-2.42283
ENSRNOG00000004003	Dusp10	1.18444	0.24421	3.14419	3.40666	0.0011227	0.0143022	-0.985699
ENSRNOG00000002599	Grap	1.18436	0.244103	1.78754	2.93754	0.00454888	0.0343279	-2.07884
ENSRNOG00000024019	Ccdc6	1.18419	0.243904	4.39818	3.74209	0.000384103	0.00756489	-0.144242
ENSRNOG00000054955	Adgra1	1.18411	0.243802	4.53576	2.87705	0.00539813	0.0381586	-2.5749
ENSRNOG00000001094	Zfp316	1.18396	0.243625	3.56622	3.89142	0.000234111	0.0055106	0.396147
ENSRNOG00000013069	Sapcd2	1.18363	0.243217	2.19594	3.60881	0.000592207	0.00978455	-0.349744
ENSRNOG00000026951	Susd5	1.18346	0.243006	3.14409	2.75317	0.00761101	0.0473157	-2.66419
ENSRNOG00000010107	AABR07025295.1	1.18344	0.24299	3.69325	3.75208	0.000371713	0.0074035	-0.0405247
ENSRNOG00000008258	Fnbp1	1.18316	0.242647	7.6695	4.52348	2.58972e-05	0.00139687	2.31317
ENSRNOG00000031167	AABR07054319.1	1.18311	0.242589	2.74369	3.25982	0.00176282	0.0186751	-1.34086
ENSRNOG00000046505	Bend3	1.18162	0.240765	1.89257	3.24327	0.00185343	0.0193136	-1.32474
ENSRNOG00000029698	Pim3	1.18092	0.239917	5.96062	4.091	0.000118908	0.00361771	0.859908
ENSRNOG00000014035	Arhgef4	1.18052	0.239428	7.67349	3.7272	0.000403307	0.00776927	-0.263536
ENSRNOG00000016679	Tmc7	1.18017	0.23899	3.87662	3.51436	0.000800556	0.0115699	-0.767948
ENSRNOG00000051420	Cables2	1.17908	0.237657	5.29154	4.18967	8.45318e-05	0.00291141	1.19895
ENSRNOG00000025815	Cdr2l	1.17907	0.237645	6.31588	4.18826	8.49497e-05	0.00291948	1.17343
ENSRNOG00000037720	Rita1	1.17891	0.237451	4.21223	3.57446	0.000661175	0.0104057	-0.626487
ENSRNOG00000005900	Slc2a6	1.17865	0.237135	4.57337	3.04326	0.00335524	0.028353	-2.14908
ENSRNOG00000049484	Atp9a	1.17847	0.23691	8.28021	4.03967	0.000141779	0.00409408	0.728542
ENSRNOG00000009431	Tbc1d4	1.17842	0.236852	4.78126	2.75758	0.00751975	0.046997	-2.89692
ENSRNOG00000004333	Flywch1	1.17825	0.236646	8.67301	3.18489	0.00220913	0.0215258	-1.79937
ENSRNOG00000016070	Trpc3	1.17809	0.236448	3.40204	3.41503	0.00109384	0.0140705	-0.990601
ENSRNOG00000019424	Aspdh	1.17754	0.235781	3.2967	3.01703	0.00362061	0.0296658	-2.04292
ENSRNOG00000005971	Gpr176	1.17694	0.235036	3.86392	3.23958	0.00187424	0.0194178	-1.53535
ENSRNOG00000003463	Srebf1	1.1767	0.23475	6.75327	4.01321	0.000155161	0.00437492	0.610289
ENSRNOG00000020401	Adcy4	1.17654	0.234556	2.76104	2.85068	0.00581226	0.0402282	-2.37997
ENSRNOG00000000979	Bri3bp	1.17652	0.234522	3.3851	3.68146	0.000468214	0.00849485	-0.217141
ENSRNOG00000015928	Dhx35	1.17608	0.233992	4.26723	4.21781	7.66379e-05	0.00276514	1.36475
ENSRNOG00000030800	Igdcc3	1.17597	0.23385	2.51389	3.47107	0.000917791	0.0125787	-0.745997
ENSRNOG00000047303	Med18	1.17577	0.233605	3.28194	3.31391	0.00149495	0.0170071	-1.25653
ENSRNOG00000020714	Trpm4	1.1757	0.233516	3.65997	3.03797	0.0034072	0.0286476	-2.04619
ENSRNOG00000017510	Mfge8	1.17561	0.233405	6.72457	3.61273	0.000584781	0.00972724	-0.629122
ENSRNOG00000054989	Grhl1	1.17555	0.233341	2.67446	3.03788	0.00340812	0.0286476	-1.91623
ENSRNOG00000019322	Notch1	1.17543	0.233185	6.21688	4.407	3.932e-05	0.00180306	1.90029
ENSRNOG00000024961	Usp35	1.17526	0.232982	5.08365	3.53223	0.000756453	0.0111451	-0.832852
ENSRNOG00000052256	Dact3	1.17506	0.232736	6.87093	4.00558	0.000159245	0.0044159	0.58732
ENSRNOG00000031097	Syce1l	1.17464	0.232214	3.04727	3.97902	0.00017427	0.00463888	0.706182
ENSRNOG00000015664	Tmem8b	1.17436	0.23187	4.5078	3.4782	0.000897443	0.0124067	-0.939291
ENSRNOG00000011504	Akap2	1.17423	0.23172	6.29057	3.251	0.00181059	0.0190166	-1.67577
ENSRNOG00000028650	Inf2	1.174	0.231426	6.25338	2.99483	0.00386038	0.0309453	-2.36673
ENSRNOG00000027906	Ankrd11	1.17393	0.23135	7.79458	6.64577	6.80931e-09	4.27109e-06	10.1787
ENSRNOG00000019005	Pde8a	1.17372	0.231094	5.85081	3.87011	0.000251408	0.00570985	0.15872
ENSRNOG00000018529	Csnk1g2	1.1737	0.231063	6.68357	4.57222	2.17135e-05	0.00121657	2.46378
ENSRNOG00000024454	Ccdc149	1.17306	0.230277	5.61625	3.40084	0.00114323	0.0144497	-1.24289
ENSRNOG00000001336	Orai1	1.17279	0.22995	3.10016	2.92643	0.0046949	0.034958	-2.24027
ENSRNOG00000012653	Ppp1r13b	1.17279	0.229949	5.83286	4.29602	5.82592e-05	0.00233464	1.53318
ENSRNOG00000012287	Slc35e1	1.17269	0.229824	3.68786	2.82588	0.00622824	0.0419284	-2.58421
ENSRNOG00000048050	Tmem120b	1.17252	0.229615	3.50937	4.4488	3.38673e-05	0.00164298	2.17855
ENSRNOG00000002635	Dexi	1.17251	0.229603	5.58688	4.21543	7.72767e-05	0.00276943	1.2729
ENSRNOG00000016684	Wnk2	1.17242	0.229493	6.96691	2.91754	0.00481487	0.0355354	-2.55904
ENSRNOG00000017456	Vstm2b	1.17238	0.229439	4.42695	3.17918	0.0022472	0.0217123	-1.76973
ENSRNOG00000005153	Tedc1	1.1723	0.229343	4.62482	5.8145	1.92084e-07	5.95191e-05	6.99648
ENSRNOG00000018233	Gas6	1.17167	0.228571	7.73302	4.37105	4.46839e-05	0.00196412	1.79934
ENSRNOG00000056009	Rab11fip5	1.17142	0.228257	6.90999	3.2966	0.00157619	0.0175494	-1.54188
ENSRNOG00000060010	Ss18l1	1.17132	0.228132	3.90064	2.78279	0.00701689	0.0450984	-2.72281
ENSRNOG00000014928	Apba1	1.17098	0.227717	6.69706	2.9997	0.0038066	0.0306997	-2.35112
ENSRNOG00000021330	Sprtn	1.17084	0.227542	4.01267	4.44456	3.43846e-05	0.00165796	2.13161
ENSRNOG00000002238	Sema5b	1.17065	0.227311	3.74302	3.26392	0.00174106	0.0185704	-1.45006
ENSRNOG00000049949	Hapln4	1.17019	0.226738	8.0612	3.2257	0.00195437	0.0199602	-1.70872
ENSRNOG00000016103	Nkd2	1.16995	0.226443	3.94949	3.23584	0.00189551	0.0195472	-1.55576
ENSRNOG00000018241	Ank1	1.16918	0.225491	7.63865	2.78885	0.00690069	0.0447837	-2.86537
ENSRNOG00000039807	Fam193b	1.16911	0.22541	5.92295	5.0459	3.76062e-06	0.00042439	4.13045
ENSRNOG00000001004	Ncor2	1.16862	0.2248	7.72968	3.47076	0.000918689	0.0125802	-1.02566
ENSRNOG00000020310	Grik5	1.16859	0.224774	6.21966	3.02549	0.003533	0.0291831	-2.28624
ENSRNOG00000004900	Crhr1	1.16844	0.224579	2.88659	2.88195	0.00532422	0.0378717	-2.32654
ENSRNOG00000047247	Ptprs	1.1682	0.224281	8.35462	3.34427	0.00136186	0.0160538	-1.36915
ENSRNOG00000024149	Prr18	1.16798	0.224019	4.80023	3.1796	0.00224438	0.0217098	-1.80422
ENSRNOG00000043364	Zfp362	1.16794	0.22397	3.03484	3.05037	0.00328644	0.0279582	-1.924
ENSRNOG00000023993	Kif1a	1.16754	0.223471	10.063	3.65233	0.000514631	0.00907851	-0.410849
ENSRNOG00000009673	Dhrs13	1.16728	0.223155	3.04687	3.15477	0.00241676	0.0227817	-1.65386
ENSRNOG00000024975	Atp8b3	1.16711	0.222941	3.51616	3.03155	0.00347143	0.0289286	-2.04224
ENSRNOG00000003068	Mrnip	1.16698	0.222779	2.38266	3.03955	0.00339161	0.0285693	-1.87434
ENSRNOG00000021691	Ccdc92	1.16682	0.222586	7.37811	2.77801	0.00710988	0.0453436	-2.90025
ENSRNOG00000014163	Zfp536	1.16576	0.221266	5.38196	5.27027	1.60151e-06	0.00024122	4.95461
ENSRNOG00000022694	Plekhg5	1.16571	0.221206	4.78719	3.3154	0.00148812	0.0169742	-1.43111
ENSRNOG00000020014	Myh14	1.16522	0.220604	7.77307	5.33329	1.25708e-06	0.000208361	5.18745
ENSRNOG00000012818	Ksr1	1.16489	0.220199	2.8159	3.17707	0.00226141	0.0218083	-1.56301
ENSRNOG00000008296	Tpgs1	1.16488	0.220186	5.40976	3.46241	0.000943116	0.0127936	-1.05468
ENSRNOG00000010280	Pde8b	1.16457	0.219797	4.70782	2.7313	0.00807908	0.049406	-2.95422
ENSRNOG00000017489	Gse1	1.16445	0.219646	5.06211	3.3122	0.00150277	0.0170557	-1.46385
ENSRNOG00000000974	Zfp358	1.1643	0.219465	4.38615	3.41186	0.00110467	0.0141514	-1.11411
ENSRNOG00000000504	Fance	1.16418	0.21932	4.96578	3.40335	0.00113432	0.0143895	-1.19687
ENSRNOG00000006952	Prex1	1.16415	0.219276	7.51384	4.58901	2.04301e-05	0.00117359	2.53438
ENSRNOG00000020833	Cspg5	1.16387	0.218929	5.6299	3.14554	0.00248402	0.0232367	-1.95443
ENSRNOG00000045920	Mcu	1.16378	0.218819	4.4174	4.25875	6.64113e-05	0.00252808	1.48395
ENSRNOG00000036658	Tbcd	1.16359	0.218585	6.30233	4.23162	7.30283e-05	0.00271703	1.31584
ENSRNOG00000002142	Cds1	1.16344	0.218397	6.36607	3.54099	0.000735658	0.010991	-0.844801
ENSRNOG00000023496	Fam189a1	1.16242	0.217132	3.17542	2.85867	0.00568376	0.0396438	-2.4251
ENSRNOG00000007284	Slc2a1	1.16236	0.217056	7.47831	4.01235	0.000155619	0.00437492	0.620253
ENSRNOG00000060753	Esyt1	1.16218	0.216838	6.28558	3.63359	0.00054677	0.00939546	-0.569413
ENSRNOG00000001309	Camkk2	1.16206	0.216685	4.51454	2.84219	0.00595173	0.0407114	-2.65889
ENSRNOG00000001729	Xxylt1	1.16195	0.21655	3.68707	3.18395	0.00221533	0.0215598	-1.6598
ENSRNOG00000055562	Dkc1	1.16182	0.216392	5.25504	2.8912	0.00518725	0.0373313	-2.60314
ENSRNOG00000016846	Pik3cd	1.16085	0.215179	4.64494	4.706	1.33302e-05	0.000914265	2.97699
ENSRNOG00000011882	Gab2	1.16042	0.214643	5.16539	4.14342	9.92439e-05	0.00321623	1.05606
ENSRNOG00000047598	Ctdsp2	1.16025	0.214436	4.17869	3.29519	0.00158298	0.0175774	-1.42103
ENSRNOG00000056944	Arhgap24	1.16	0.214127	4.27023	3.16527	0.00234238	0.0223453	-1.78977
ENSRNOG00000012163	Plekhm2	1.15994	0.214045	7.39473	4.6421	1.68417e-05	0.00107104	2.7149
ENSRNOG00000006570	Plekhg3	1.15984	0.213924	7.55456	4.12639	0.000105259	0.00331377	0.988829
ENSRNOG00000000867	Vars1	1.15889	0.212743	6.29136	3.29431	0.00158725	0.0176057	-1.55484
ENSRNOG00000004532	Dipk1b	1.15867	0.212467	5.7651	3.23639	0.00189235	0.01954	-1.70963
ENSRNOG00000003863	Trir	1.15854	0.212305	5.35947	3.89709	0.000229704	0.00548737	0.259753
ENSRNOG00000016892	Nr2f6	1.15839	0.212125	4.82955	3.22611	0.00195196	0.0199483	-1.68196
ENSRNOG00000004489	Adgre5	1.15825	0.211946	3.59918	3.47453	0.000907862	0.0124641	-0.842927
ENSRNOG00000000283	Ess2	1.15791	0.211525	4.13372	4.41016	3.88796e-05	0.0017932	2.0091
ENSRNOG00000001082	Abcb9	1.15763	0.21118	5.76913	2.93129	0.00463058	0.0347228	-2.52486
ENSRNOG00000049633	Flvcr1	1.15723	0.210681	3.38043	3.31984	0.00146802	0.0168415	-1.2522
ENSRNOG00000013178	Cmip	1.15612	0.209286	7.01276	4.26383	6.52386e-05	0.00250139	1.42914
ENSRNOG00000019509	Fbxl15	1.15611	0.209274	4.16253	2.99337	0.00387662	0.0309829	-2.22737
ENSRNOG00000018747	LOC102555457	1.15606	0.209216	6.23251	3.55769	0.000697557	0.0106726	-0.795504
ENSRNOG00000029456	Rp9	1.1558	0.208888	2.57502	3.02341	0.00355436	0.0292587	-1.93364
ENSRNOG00000010668	Anxa6	1.15568	0.20874	7.99187	2.74612	0.00775921	0.0479367	-2.96032
ENSRNOG00000032942	Neu1	1.15524	0.208195	4.90423	3.49102	0.000861871	0.0121387	-0.938223
ENSRNOG00000026604	Cercam	1.15507	0.207979	4.53737	3.16991	0.00231024	0.0221182	-1.80496
ENSRNOG00000016093	Hyal3	1.15506	0.207973	3.49227	3.81695	0.00030007	0.00638332	0.173884
ENSRNOG00000000033	Tmcc2	1.15473	0.207561	8.28895	4.0695	0.000128019	0.00380043	0.823582
ENSRNOG00000016037	Mafb	1.15473	0.207556	2.63952	3.17069	0.00230483	0.022091	-1.56303
ENSRNOG00000017851	Etfb	1.15473	0.20755	5.36307	3.3885	0.00118786	0.0148298	-1.26512
ENSRNOG00000012747	Spock1	1.1546	0.207387	7.62881	5.63616	3.87565e-07	0.000104524	6.30892
ENSRNOG00000008831	Hcn2	1.1543	0.207017	8.34809	3.05763	0.00321764	0.027556	-2.15412
ENSRNOG00000020577	Pip5k1c	1.15428	0.206987	7.15345	3.48689	0.000873194	0.0122309	-0.992656
ENSRNOG00000020058	Celsr2	1.15412	0.206789	7.90245	3.55894	0.000694786	0.0106405	-0.762232
ENSRNOG00000046211	Fbxw4	1.15403	0.206683	4.18015	2.77438	0.00718116	0.0456154	-2.78089
ENSRNOG00000009691	Lrrn2	1.15385	0.20645	5.93154	3.64224	0.0005317	0.00922618	-0.540578
ENSRNOG00000010217	Prrc2b	1.15369	0.206261	7.97936	2.9543	0.00433655	0.033239	-2.43726
ENSRNOG00000056658	Xylt1	1.15364	0.206197	4.42543	3.43227	0.00103652	0.0135858	-1.06093
ENSRNOG00000011203	Farp1	1.15358	0.206119	5.87671	4.58288	2.08902e-05	0.00119141	2.50189
ENSRNOG00000028261	Tppp	1.15317	0.205608	6.76035	3.80535	0.000311826	0.00656319	-0.0430783
ENSRNOG00000000568	Slc29a3	1.1531	0.205519	5.69802	4.21616	7.70804e-05	0.00276863	1.27229
ENSRNOG00000026791	Pgbd5	1.15303	0.205424	4.77266	3.79592	0.000321703	0.00671163	-0.0155937
ENSRNOG00000016502	Dscaml1	1.15289	0.20526	4.71076	3.2842	0.00163693	0.0179135	-1.51016
ENSRNOG00000058752	Popdc2	1.15262	0.20492	1.46405	2.76811	0.00730594	0.0461868	-2.45521
ENSRNOG00000000975	Mcoln1	1.15243	0.204673	5.96715	4.63956	1.69978e-05	0.00107329	2.69603
ENSRNOG00000015177	Sun2	1.15214	0.204316	7.10075	5.70669	2.93843e-07	8.20285e-05	6.56806
ENSRNOG00000019093	Nrg2	1.15213	0.204298	2.92288	2.73046	0.00809757	0.049462	-2.69087
ENSRNOG00000016434	Prkd2	1.15209	0.204252	3.81012	3.60409	0.000601254	0.00986304	-0.490096
ENSRNOG00000007806	Arf5	1.15175	0.203831	6.23849	4.43911	3.50613e-05	0.00168041	2.00864
ENSRNOG00000000421	Skiv2l	1.15173	0.2038	5.79832	5.1717	2.33406e-06	0.000309497	4.58628
ENSRNOG00000022533	Micall2	1.15107	0.202981	2.90518	3.7554	0.000367682	0.0073592	0.0423192
ENSRNOG00000010634	Megf11	1.15094	0.202808	4.40272	3.59028	0.000628502	0.0101222	-0.600003
ENSRNOG00000000527	Mtch1	1.15093	0.202805	8.67269	4.36488	4.56727e-05	0.00200205	1.80175
ENSRNOG00000013589	Cxcl12	1.15089	0.202748	5.87131	2.80782	0.00654829	0.0432709	-2.84028
ENSRNOG00000019965	Tgfb1i1	1.15063	0.202425	3.41082	3.01717	0.00361911	0.0296658	-2.05739
ENSRNOG00000014592	Zbtb46	1.15046	0.202212	2.92409	4.05407	0.000134967	0.00391897	0.944637
ENSRNOG00000009019	Slc6a6	1.15026	0.201955	5.87103	3.78649	0.000331888	0.00684955	-0.100714
ENSRNOG00000049880	Tmem200c	1.15014	0.201806	5.58887	3.71535	0.000419253	0.00790538	-0.310576
ENSRNOG00000006966	Nfia	1.15006	0.20171	6.06033	3.24422	0.00184812	0.0192961	-1.69324
ENSRNOG00000036681	Myadml2	1.15003	0.201676	2.49518	2.96722	0.00417918	0.0324409	-2.07081
ENSRNOG00000009033	Cntn2	1.14998	0.201607	8.18657	3.64045	0.000534782	0.0092494	-0.512244
ENSRNOG00000012811	Spint1	1.14995	0.201576	3.72132	2.96811	0.00416843	0.0323867	-2.23035
ENSRNOG00000028569	Arhgap27	1.1499	0.201509	4.49007	2.92598	0.00470087	0.0349698	-2.4451
ENSRNOG00000025296	Lrrc8a	1.1498	0.201387	6.7764	3.67287	0.00048147	0.00865667	-0.447642
ENSRNOG00000058202	Ppp2r2c	1.14971	0.201268	6.98583	4.79704	9.53156e-06	0.000739835	3.24846
ENSRNOG00000022312	Lrsam1	1.14958	0.20111	5.50976	3.02402	0.00354803	0.0292462	-2.27471
ENSRNOG00000009681	Flot2	1.14932	0.200784	6.82838	3.23844	0.00188071	0.0194576	-1.70586
ENSRNOG00000028910	Ccdc9b	1.14929	0.200746	3.86344	3.60036	0.000608496	0.00992021	-0.509136
ENSRNOG00000020948	Pth1r	1.14918	0.200603	3.50139	3.23739	0.00188663	0.0194936	-1.48903
ENSRNOG00000021611	Clip2	1.14912	0.200533	7.94843	5.4513	7.96752e-07	0.000166815	5.62451
ENSRNOG00000008885	Chst11	1.14893	0.200297	4.31559	3.72359	0.000408108	0.00778875	-0.193615
ENSRNOG00000017319	Mertk	1.14888	0.200227	4.9058	2.88804	0.00523368	0.037508	-2.58345
ENSRNOG00000005573	Ntn4	1.14867	0.199961	4.10607	2.77387	0.00719117	0.0456608	-2.77073
ENSRNOG00000019766	Exoc8	1.14857	0.199841	5.82722	4.30472	5.65006e-05	0.00229933	1.56187
ENSRNOG00000052111	Sugp1	1.14831	0.199517	5.83261	3.61893	0.000573229	0.00962251	-0.608633
ENSRNOG00000012878	Atp7b	1.14827	0.199464	3.40391	3.25329	0.00179806	0.0189224	-1.43596
ENSRNOG00000050298	Rfng	1.14819	0.19936	5.69883	3.48474	0.000879118	0.0122643	-1.00141
ENSRNOG00000010567	Angel1	1.14815	0.199306	4.99432	4.50363	2.7817e-05	0.00147051	2.26109
ENSRNOG00000057059	AABR07018857.1	1.1481	0.199248	4.09493	2.81733	0.0063779	0.0426408	-2.67195
ENSRNOG00000016818	Fgfr3	1.14804	0.199177	7.73847	2.8776	0.00538977	0.0381334	-2.64103
ENSRNOG00000001010	Tecpr1	1.14795	0.199055	6.99369	4.2738	6.29942e-05	0.00243023	1.46147
ENSRNOG00000024795	AC123494.1	1.14792	0.199028	2.58867	3.7153	0.000419315	0.00790538	-0.0579511
ENSRNOG00000019014	Ndst1	1.14769	0.198739	5.92015	3.75858	0.000363854	0.00733043	-0.186964
ENSRNOG00000016706	Fanca	1.1475	0.198494	3.32321	2.76574	0.0073536	0.0463137	-2.67336
ENSRNOG00000009946	Ldlr	1.14731	0.19826	7.3107	5.73685	2.60948e-07	7.68928e-05	6.68375
ENSRNOG00000001877	Med15	1.14711	0.198008	5.51211	3.95008	0.000192194	0.00492463	0.419973
ENSRNOG00000014135	Rab11fip4	1.14709	0.197984	7.27214	2.90223	0.00502818	0.0365168	-2.59125
ENSRNOG00000033639	Zfp777	1.14696	0.197819	4.52915	2.86423	0.0055959	0.0392083	-2.60716
ENSRNOG00000016534	Fam171a1	1.14696	0.197813	6.22382	3.41233	0.00110306	0.0141434	-1.21943
ENSRNOG00000018781	Map1s	1.14684	0.197659	5.57319	2.88025	0.0053497	0.0379649	-2.64859
ENSRNOG00000028207	Colgalt2	1.14672	0.197518	3.7035	2.80233	0.00664856	0.0436795	-2.64712
ENSRNOG00000028659	Szt2	1.14662	0.197389	6.04548	3.3029	0.00154616	0.0174115	-1.52904
ENSRNOG00000013202	Akap7	1.14648	0.197213	3.53594	4.05941	0.000132522	0.00388339	0.920954
ENSRNOG00000005331	Vapb	1.14644	0.197164	6.83524	5.7984	2.04698e-07	6.14558e-05	6.91214
ENSRNOG00000022771	Arhgap23	1.14613	0.196774	7.65041	3.60132	0.000606624	0.00991563	-0.64394
ENSRNOG00000025167	Sema4b	1.14607	0.196692	3.84552	3.02679	0.00351966	0.0291096	-2.09763
ENSRNOG00000012438	Larp6	1.14593	0.196525	5.53704	5.19943	2.09992e-06	0.000295698	4.69158
ENSRNOG00000005446	Gna11	1.14581	0.196369	5.1779	4.28939	5.96347e-05	0.00235923	1.53449
ENSRNOG00000001770	Ehhadh	1.14563	0.19614	2.92137	3.17557	0.00227152	0.0218628	-1.58629
ENSRNOG00000004839	B4galnt1	1.14526	0.195674	5.56322	2.72818	0.00814785	0.0496708	-3.02635
ENSRNOG00000004430	Cep131	1.14523	0.195643	5.59767	3.25013	0.00181535	0.019054	-1.66621
ENSRNOG00000001700	Whrn	1.14518	0.195568	6.63905	2.92881	0.00466325	0.034788	-2.53638
ENSRNOG00000048433	Tshz2	1.14493	0.195256	6.06908	3.03745	0.0034124	0.0286533	-2.25376
ENSRNOG00000033496	Igdcc4	1.14476	0.195044	6.63969	4.23129	7.31131e-05	0.00271703	1.31624
ENSRNOG00000055340	Ski	1.14469	0.194959	5.50264	3.77128	0.000348963	0.00712046	-0.136325
ENSRNOG00000010526	Dennd1a	1.14401	0.1941	5.04604	3.73032	0.000399213	0.00774802	-0.238074
ENSRNOG00000001769	Tnk2	1.14398	0.19406	8.35763	3.04814	0.0033079	0.0280572	-2.17916
ENSRNOG00000010489	Samd4a	1.14392	0.19399	5.58303	3.94006	0.000198806	0.00505335	0.386614
ENSRNOG00000001129	Fbxo21	1.1438	0.193836	6.12615	3.94795	0.000193583	0.00495224	0.400427
ENSRNOG00000030127	Eml2	1.14372	0.193736	8.34335	5.11217	2.92664e-06	0.000366239	4.39226
ENSRNOG00000001255	Mlxip	1.14365	0.193647	5.131	3.61174	0.000586649	0.00972724	-0.599535
ENSRNOG00000016984	Atg13	1.14356	0.193534	5.94732	4.40356	3.9805e-05	0.00180468	1.89076
ENSRNOG00000017528	Gpr157	1.14341	0.193345	3.39146	2.72452	0.00822946	0.0499126	-2.78122
ENSRNOG00000024501	Rgs3	1.14339	0.193321	6.06434	4.49078	2.91333e-05	0.00151493	2.18497
ENSRNOG00000026243	Ap2a1	1.14331	0.193217	7.6922	3.14574	0.00248252	0.0232364	-1.93892
ENSRNOG00000047143	Fkbp1b	1.14322	0.193104	4.55984	2.911	0.00490502	0.0360003	-2.49067
ENSRNOG00000003590	Tom1l2	1.14318	0.193055	7.20035	3.26588	0.00173069	0.0185197	-1.6215
ENSRNOG00000013436	Pde7b	1.14276	0.192528	3.27368	3.56579	0.000679757	0.0105013	-0.54718
ENSRNOG00000054121	AABR07061178.1	1.14265	0.19239	4.46024	3.17201	0.0022958	0.0220197	-1.79454
ENSRNOG00000004377	Lpin1	1.14262	0.192346	5.96912	3.47141	0.000916822	0.0125763	-1.0466
ENSRNOG00000055915	Ago1	1.14255	0.192254	5.54312	4.46561	3.18878e-05	0.00159239	2.10868
ENSRNOG00000024482	Tnrc18	1.1424	0.192071	5.94628	3.5677	0.000675618	0.0104951	-0.762811
ENSRNOG00000057384	Nfatc2ip	1.14206	0.191634	2.91872	3.35669	0.00131074	0.0157809	-1.0934
ENSRNOG00000007649	Dnm2	1.14205	0.191629	6.95131	3.10749	0.00277987	0.0250346	-2.06114
ENSRNOG00000015999	Cirbp	1.14191	0.191446	6.55929	3.03444	0.00344233	0.0287983	-2.26176
ENSRNOG00000028628	LOC100911196	1.14189	0.191422	4.3216	2.93015	0.00464561	0.03477	-2.41124
ENSRNOG00000004476	Wif1	1.14182	0.191332	2.66391	3.0058	0.00374011	0.0303791	-1.99239
ENSRNOG00000013023	Nop53	1.14178	0.191286	6.31909	3.07559	0.00305305	0.0266648	-2.15364
ENSRNOG00000014187	Igf1r	1.14168	0.191164	4.52432	2.94606	0.00443979	0.0337992	-2.39427
ENSRNOG00000013339	Gmeb2	1.14165	0.191114	3.32808	3.89824	0.000228822	0.00547521	0.436814
ENSRNOG00000006770	Brd4	1.1416	0.191051	6.74636	4.13671	0.000101575	0.00326068	1.00817
ENSRNOG00000032238	Plcd1	1.14143	0.190841	4.3587	3.56601	0.000679276	0.0105013	-0.667615
ENSRNOG00000004733	Wdr25	1.14135	0.190746	3.06597	3.57838	0.000652924	0.0103691	-0.486033
ENSRNOG00000005332	Csdc2	1.14132	0.190699	7.52501	3.40228	0.00113812	0.0144186	-1.22812
ENSRNOG00000002627	Kctd3	1.14122	0.19058	7.06379	5.18927	2.18288e-06	0.000300913	4.65206
ENSRNOG00000015762	Abtb1	1.14117	0.19051	5.129	5.17624	2.29404e-06	0.000307325	4.6199
ENSRNOG00000006600	Unk	1.14097	0.190265	4.37429	3.08162	0.00299956	0.0263696	-2.02369
ENSRNOG00000026114	Ap5b1	1.14087	0.190129	3.90944	2.99465	0.00386242	0.0309461	-2.19082
ENSRNOG00000055530	Panx2	1.14082	0.190068	6.94941	3.20045	0.00210855	0.0209429	-1.80822
ENSRNOG00000057823	Ubc	1.14081	0.190057	7.98029	3.32802	0.00143163	0.0165334	-1.42641
ENSRNOG00000053240	Soga1	1.14071	0.189926	5.60987	2.87722	0.00539545	0.0381566	-2.65696
ENSRNOG00000013456	Ighmbp2	1.14058	0.189766	5.20368	3.48105	0.00088941	0.0123447	-0.990773
ENSRNOG00000053945	Daam2	1.14057	0.189755	6.80498	3.39481	0.00116484	0.0146406	-1.26583
ENSRNOG00000056678	Nckap5l	1.14054	0.189713	5.38673	3.45522	0.00096467	0.012987	-1.0748
ENSRNOG00000032929	Incenp	1.14049	0.189652	4.12889	3.48031	0.00089149	0.0123566	-0.892077
ENSRNOG00000012764	Agap3	1.14047	0.189628	7.60199	3.20255	0.00209527	0.0208766	-1.78683
ENSRNOG00000059984	Dll1	1.14043	0.189578	2.69489	2.94592	0.00444156	0.0337992	-2.14226
ENSRNOG00000002229	Adcy5	1.14005	0.189094	7.00123	4.55572	2.30501e-05	0.00128242	2.41126
ENSRNOG00000016322	Camk2n1	1.13991	0.188914	7.16388	2.78748	0.00692685	0.0448463	-2.883
ENSRNOG00000007837	Acot11	1.1396	0.188528	5.67438	2.99408	0.00386876	0.0309656	-2.35924
ENSRNOG00000042384	Kctd7	1.13941	0.18829	4.08184	3.26388	0.00174127	0.0185704	-1.49567
ENSRNOG00000010794	Dennd3	1.13937	0.18824	4.19082	3.60694	0.000595766	0.00980333	-0.529619
ENSRNOG00000005108	Wfs1	1.13915	0.187959	4.69404	3.24576	0.00183954	0.0192191	-1.61494
ENSRNOG00000016924	Acly	1.13899	0.187756	9.08762	3.09892	0.00285093	0.025414	-2.01485
ENSRNOG00000001277	Mafk	1.13898	0.187736	4.27695	4.5346	2.48784e-05	0.0013557	2.41659
ENSRNOG00000047628	Khsrp	1.13887	0.187603	6.03731	4.62025	1.82371e-05	0.00111158	2.62879
ENSRNOG00000001236	Brat1	1.13873	0.187424	4.99941	4.08775	0.000120244	0.00363751	0.885696
ENSRNOG00000018576	Rcan3	1.13846	0.18708	2.78742	2.75903	0.00749007	0.0469336	-2.60439
ENSRNOG00000011475	Srcin1	1.13843	0.187041	7.00564	2.77735	0.00712263	0.0453648	-2.91132
ENSRNOG00000018416	Ttbk1	1.1384	0.187008	6.41651	2.89593	0.00511841	0.0369864	-2.62229
ENSRNOG00000009341	Hivep3	1.13808	0.186604	5.40528	3.10799	0.0027758	0.025025	-2.04733
ENSRNOG00000059458	Tbc1d22b	1.13805	0.186561	4.33298	3.60005	0.000609103	0.00992021	-0.56387
ENSRNOG00000020322	Asb1	1.13778	0.186225	4.35361	3.45439	0.000967172	0.0130023	-0.991925
ENSRNOG00000025338	Msi2	1.13766	0.186076	5.10906	3.2208	0.00198344	0.0201536	-1.72055
ENSRNOG00000002575	Sap30l	1.13761	0.186007	4.71227	3.4759	0.000903945	0.0124374	-0.9656
ENSRNOG00000016246	Tshz1	1.13698	0.185201	5.66117	3.36265	0.00128685	0.0156308	-1.3523
ENSRNOG00000030019	Atp1a1	1.13685	0.185047	9.53148	3.2251	0.00195791	0.0199749	-1.65625
ENSRNOG00000016603	Rtn2	1.13683	0.185017	6.30132	2.85333	0.00576931	0.0400005	-2.73043
ENSRNOG00000004169	Fzr1	1.13682	0.184998	5.42412	3.02487	0.00353934	0.0292106	-2.26859
ENSRNOG00000021265	Cds2	1.13681	0.184993	6.46811	3.09408	0.00289183	0.025635	-2.10388
ENSRNOG00000000839	Nfkbil1	1.13667	0.18481	4.31931	2.8611	0.00564524	0.0394324	-2.58197
ENSRNOG00000007405	Krba1	1.13662	0.184755	4.69786	3.21143	0.00204018	0.0205205	-1.70788
ENSRNOG00000007582	Zswim4	1.13638	0.184446	3.74331	3.59427	0.000620508	0.010004	-0.514464
ENSRNOG00000020607	Bckdha	1.13633	0.184387	5.78273	3.10921	0.00276584	0.0250226	-2.05686
ENSRNOG00000007141	Preb	1.13632	0.184373	5.93307	4.46098	3.24219e-05	0.00159892	2.08512
ENSRNOG00000010580	Acot7	1.1362	0.184217	7.78529	3.65591	0.000508698	0.00900379	-0.476628
ENSRNOG00000051499	Tcf3	1.13579	0.183694	4.56903	3.10811	0.00277487	0.025025	-1.97469
ENSRNOG00000018356	Trim3	1.13559	0.183442	6.5593	4.49397	2.88004e-05	0.00150253	2.19531
ENSRNOG00000019027	Habp4	1.13552	0.183352	7.35731	3.04566	0.00333187	0.028235	-2.21589
ENSRNOG00000007097	Gpatch3	1.13549	0.183312	2.48596	2.78752	0.00692606	0.0448463	-2.49824
ENSRNOG00000014984	Dmwd	1.13534	0.183128	5.79562	3.52223	0.000780837	0.0113651	-0.894153
ENSRNOG00000046497	Brap	1.13498	0.182663	4.48023	3.7784	0.000340871	0.00699862	-0.0438851
ENSRNOG00000043201	Coq8a	1.13486	0.182517	4.92691	3.97129	0.000178893	0.00471196	0.519531
ENSRNOG00000039415	Fchsd1	1.13483	0.182478	3.46669	3.20303	0.00209225	0.0208596	-1.57374
ENSRNOG00000001891	Gnb1l	1.13478	0.182411	2.38303	3.07779	0.0030334	0.026579	-1.77696
ENSRNOG00000001091	Hip1r	1.13435	0.181866	7.12017	3.66876	0.00048793	0.0087244	-0.453713
ENSRNOG00000026328	Gpr137c	1.13435	0.18186	3.5674	2.93166	0.00462561	0.0347228	-2.30191
ENSRNOG00000056148	Nudcd3	1.1338	0.181167	4.73153	3.22855	0.00193769	0.0198663	-1.66538
ENSRNOG00000010409	Nol6	1.13344	0.18071	6.52735	3.14811	0.00246509	0.0231413	-1.95754
ENSRNOG00000017960	Deaf1	1.13341	0.180669	5.49927	3.8889	0.000236098	0.00553283	0.228884
ENSRNOG00000014241	Ece1	1.1334	0.180663	5.77467	3.87884	0.000244185	0.00562297	0.188387
ENSRNOG00000017021	Galnt18	1.1334	0.180658	3.59659	3.53572	0.000748103	0.011063	-0.666677
ENSRNOG00000016770	Calm2	1.13339	0.18064	9.90652	3.75204	0.000371757	0.0074035	-0.115895
ENSRNOG00000059961	Rapgef3	1.13337	0.180624	6.87767	3.05514	0.00324108	0.0276947	-2.20265
ENSRNOG00000010237	Map7d1	1.13335	0.180589	7.99642	4.97048	4.99482e-06	0.000503023	3.87853
ENSRNOG00000009285	Eipr1	1.1333	0.180524	4.75008	3.8255	0.000291679	0.00631857	0.0753284
ENSRNOG00000018830	Aff3	1.13328	0.180508	5.31562	3.16014	0.00237846	0.0225758	-1.90051
ENSRNOG00000052386	Nlrx1	1.13321	0.180416	4.2081	3.39835	0.00115212	0.0145312	-1.13521
ENSRNOG00000005303	Tbc1d25	1.13316	0.180347	4.07793	3.56813	0.000674693	0.0104951	-0.627519
ENSRNOG00000031269	RGD1304694	1.133	0.180143	7.54188	4.17299	8.95763e-05	0.0030262	1.14035
ENSRNOG00000017916	Rexo1	1.13287	0.179985	5.72044	3.17532	0.00227321	0.0218628	-1.87561
ENSRNOG00000055583	Ttyh3	1.13285	0.179954	7.03914	2.85592	0.00572764	0.0397983	-2.71437
ENSRNOG00000000417	Numa1	1.13275	0.179832	7.61354	4.97909	4.83592e-06	0.000496447	3.90253
ENSRNOG00000057040	Spns2	1.13251	0.179524	5.81678	3.30647	0.00152936	0.0172467	-1.51485
ENSRNOG00000050636	Arhgef10l	1.13247	0.179473	5.87975	3.05198	0.00327109	0.0278936	-2.21191
ENSRNOG00000001136	Pebp1	1.1324	0.179379	8.91088	4.25744	6.67165e-05	0.00253364	1.45276
ENSRNOG00000045843	Rusc2	1.1323	0.179262	7.45811	3.23877	0.0018788	0.0194505	-1.69084
ENSRNOG00000028648	Olig1	1.13228	0.179226	7.82416	2.72351	0.00825211	0.0499458	-3.02216
ENSRNOG00000050282	Srcap	1.13224	0.179175	7.2075	3.4761	0.000903397	0.0124374	-1.02257
ENSRNOG00000016212	Ankfy1	1.13218	0.179103	7.17003	3.00479	0.00375104	0.0304213	-2.3289
ENSRNOG00000007520	Zcchc3	1.13205	0.17894	2.86988	2.84219	0.00595174	0.0407114	-2.41518
ENSRNOG00000013987	Sbno2	1.13188	0.178719	4.87885	2.77557	0.00715761	0.0455022	-2.85514
ENSRNOG00000025030	Dffb	1.13159	0.178349	3.35668	3.39876	0.00115062	0.0145307	-1.03009
ENSRNOG00000016229	Bicral	1.13157	0.178326	5.09697	3.013	0.00366313	0.0299218	-2.27838
ENSRNOG00000015675	Nell1	1.13148	0.178207	5.50165	3.21443	0.00202181	0.0203873	-1.76235
ENSRNOG00000011315	Med16	1.1314	0.178113	5.20418	2.91792	0.00480978	0.0355226	-2.53207
ENSRNOG00000020357	Msto1	1.13131	0.177992	4.30576	3.62958	0.000553886	0.00943094	-0.473121
ENSRNOG00000060410	Pcdh1	1.13127	0.177942	5.72217	3.34573	0.00135578	0.0160538	-1.40196
ENSRNOG00000014065	Zfp653	1.13115	0.177786	3.71089	3.31645	0.00148337	0.0169442	-1.301
ENSRNOG00000055226	Dab2ip	1.13097	0.177559	6.38039	2.97187	0.00412382	0.0321816	-2.42687
ENSRNOG00000010037	Epb41	1.13078	0.177317	5.19046	3.0266	0.00352162	0.0291096	-2.24941
ENSRNOG00000008051	Itpk1	1.13042	0.176855	5.74839	3.51462	0.00079992	0.0115699	-0.915615
ENSRNOG00000018170	Slc27a1	1.13027	0.176664	7.01358	4.00941	0.000157184	0.0043879	0.601894
ENSRNOG00000018556	Tomm40	1.1302	0.176583	5.81093	3.6042	0.000601045	0.00986304	-0.652029
ENSRNOG00000039214	Map11	1.13004	0.176375	5.05954	2.76051	0.00745963	0.0468051	-2.91484
ENSRNOG00000001104	Foxk1	1.13003	0.176355	4.78237	4.88318	6.92283e-06	0.000615397	3.58761
ENSRNOG00000003050	Tbc1d9b	1.13001	0.176336	7.65596	4.42087	3.74224e-05	0.00175137	1.96498
ENSRNOG00000000463	Col11a2	1.12995	0.176264	7.46533	2.75727	0.00752626	0.0470192	-2.94914
ENSRNOG00000050748	Dpp9	1.12995	0.176256	6.15247	3.65337	0.0005129	0.00905801	-0.509469
ENSRNOG00000018784	Jph3	1.12974	0.175994	8.08248	4.13474	0.00010227	0.00326116	1.02876
ENSRNOG00000000664	Tpst2	1.12971	0.175952	4.77981	3.39153	0.00117675	0.0147205	-1.21299
ENSRNOG00000005998	Smoc1	1.12968	0.17592	3.76191	2.7418	0.00785118	0.048272	-2.79663
ENSRNOG00000026985	Phldb1	1.12967	0.1759	8.17055	3.48202	0.000886697	0.0123416	-0.980412
ENSRNOG00000012954	Eefsec	1.12931	0.175441	4.70312	4.58061	2.10629e-05	0.00119697	2.54016
ENSRNOG00000001276	Pcnt	1.12927	0.175394	5.61048	4.4786	3.04357e-05	0.00155721	2.15063
ENSRNOG00000010064	Abcc4	1.12906	0.175123	4.32413	3.05804	0.00321375	0.0275524	-2.07937
ENSRNOG00000023521	Map3k10	1.12872	0.174684	6.26078	3.39287	0.00117189	0.0146944	-1.27538
ENSRNOG00000050646	Fem1a	1.12872	0.174682	5.36978	3.63698	0.000540808	0.00933333	-0.538274
ENSRNOG00000020383	Dapk3	1.1286	0.174538	5.3818	3.33544	0.00139937	0.0163246	-1.41642
ENSRNOG00000018859	Pik3ip1	1.1284	0.174285	5.35798	5.71495	2.84441e-07	8.08219e-05	6.60388
ENSRNOG00000008577	Fbf1	1.12825	0.174085	5.36683	3.89542	0.000230993	0.00548737	0.254818
ENSRNOG00000033568	Mapk8ip3	1.12813	0.173927	8.96987	3.28487	0.00163359	0.0179019	-1.51234
ENSRNOG00000047219	Ube3b	1.12811	0.17391	5.77612	3.28314	0.00164223	0.0179135	-1.57982
ENSRNOG00000019459	Oaz1	1.12797	0.173735	8.06756	2.91617	0.00483359	0.0356405	-2.53324
ENSRNOG00000019677	Arid3b	1.12788	0.173608	2.7175	3.21333	0.00202854	0.0204292	-1.46093
ENSRNOG00000050790	Dcaf12	1.12783	0.173545	4.36169	3.41137	0.00110636	0.0141514	-1.11656
ENSRNOG00000046460	AABR07022144.1	1.12771	0.173393	3.30003	3.0729	0.0030772	0.0268005	-1.9036
ENSRNOG00000012852	Bin1	1.12765	0.173316	9.02959	4.90756	6.32103e-06	0.000573715	3.67687
ENSRNOG00000024549	Pwwp3a	1.12752	0.173158	5.43895	4.23028	7.33726e-05	0.00271703	1.32631
ENSRNOG00000029470	LOC685619	1.12748	0.173104	2.94656	2.79388	0.00680561	0.0442908	-2.54405
ENSRNOG00000008012	Abcb4	1.12735	0.172932	6.67577	2.84479	0.00590864	0.0405951	-2.74933
ENSRNOG00000020883	Dhdh	1.12732	0.172896	3.47107	3.22102	0.00198212	0.0201531	-1.52934
ENSRNOG00000001377	Ddx54	1.12729	0.172856	5.44353	3.27738	0.00167129	0.0181279	-1.5835
ENSRNOG00000020905	Hdac5	1.12721	0.172762	6.93408	4.71904	1.27072e-05	0.000882955	2.97467
ENSRNOG00000010436	Zbtb17	1.12677	0.172187	4.78526	3.82057	0.000296487	0.00634099	0.0593942
ENSRNOG00000027300	Ttc7b	1.12669	0.172093	6.31442	3.12657	0.00262759	0.0240842	-2.01679
ENSRNOG00000011026	Irf2bpl	1.12636	0.171666	5.09134	3.1062	0.00279048	0.0250718	-2.03039
ENSRNOG00000060350	Iqsec1	1.1263	0.171596	8.40688	2.72424	0.00823563	0.0499126	-2.99812
ENSRNOG00000061519	Asap2	1.12626	0.171544	5.91823	2.80368	0.00662371	0.0436244	-2.85108
ENSRNOG00000001178	Sppl3	1.12607	0.1713	6.04083	6.62048	7.54705e-09	4.44773e-06	10.0775
ENSRNOG00000042274	Fbxo31	1.12606	0.171289	6.46117	3.33395	0.0014058	0.0163636	-1.4429
ENSRNOG00000049614	AABR07028488.1	1.12605	0.171265	5.88285	3.48559	0.000876781	0.0122595	-1.00333
ENSRNOG00000017500	Mtss2	1.12586	0.171029	8.05605	3.86023	0.000259842	0.0058316	0.155284
ENSRNOG00000015150	Spg7	1.12582	0.170981	6.43518	4.46567	3.18814e-05	0.00159239	2.09852
ENSRNOG00000001227	Adarb1	1.12578	0.170925	8.43792	2.98892	0.00392665	0.0312248	-2.33079
ENSRNOG00000000501	Zfp523	1.12568	0.170798	5.14779	3.19654	0.0021334	0.0210587	-1.79028
ENSRNOG00000000498	Anks1a	1.1255	0.170566	6.24738	4.03315	0.00014497	0.00415633	0.671066
ENSRNOG00000011530	Mindy4	1.12512	0.170082	3.22614	3.46348	0.000939947	0.0127833	-0.828773
ENSRNOG00000018863	Abcc10	1.12502	0.169947	3.82157	2.93203	0.00462077	0.0347147	-2.33589
ENSRNOG00000008898	Trmt44	1.12479	0.169655	3.58894	3.92153	0.000211606	0.00524466	0.487616
ENSRNOG00000009219	Hepacam	1.12478	0.169642	6.69214	2.8567	0.00571512	0.039746	-2.71927
ENSRNOG00000010007	Srsf4	1.12475	0.169608	5.93382	4.90985	6.26728e-06	0.000573715	3.64412
ENSRNOG00000009271	Smarca4	1.12465	0.169472	7.25409	5.36947	1.09346e-06	0.0001912	5.31395
ENSRNOG00000014658	Zfp423	1.12453	0.169321	5.2207	2.97085	0.00413583	0.0322279	-2.39754
ENSRNOG00000003442	Adora1	1.12448	0.169254	7.52044	4.13164	0.000103369	0.00328255	1.00541
ENSRNOG00000028384	Npepl1	1.12441	0.169172	4.1518	2.74342	0.00781659	0.0481524	-2.84958
ENSRNOG00000055446	Amfr	1.12439	0.169142	7.51234	3.7952	0.000322477	0.00671163	-0.0591433
ENSRNOG00000019773	Egln1	1.12438	0.169127	4.98191	3.30537	0.00153451	0.0172926	-1.47511
ENSRNOG00000009084	Rpusd3	1.12422	0.16893	3.32977	2.94634	0.00443619	0.0337992	-2.22492
ENSRNOG00000026981	Zfp282	1.12409	0.168752	4.50381	4.16731	9.13609e-05	0.00307344	1.18129
ENSRNOG00000013429	Tbl3	1.12403	0.168686	4.78071	3.75344	0.000370056	0.0073974	-0.147104
ENSRNOG00000020531	Fen1	1.1238	0.168386	4.60356	4.23385	7.24606e-05	0.00271292	1.38897
ENSRNOG00000048190	Rgmb	1.12371	0.168264	4.77594	3.15229	0.0024347	0.0228774	-1.88048
ENSRNOG00000002895	Nagpa	1.12365	0.168189	3.83551	3.04045	0.00338274	0.0285399	-2.05968
ENSRNOG00000053875	Nacad	1.12364	0.168181	7.4589	3.11278	0.00273689	0.0248854	-2.03481
ENSRNOG00000026425	Ppp6r2	1.12363	0.168172	6.58228	4.12042	0.000107453	0.00335911	0.953332
ENSRNOG00000018648	Mppe1	1.12362	0.168151	4.33137	2.96472	0.00420916	0.0325918	-2.32692
ENSRNOG00000001237	Cabin1	1.12355	0.16806	5.74132	3.44386	0.000999614	0.0132739	-1.12151
ENSRNOG00000025075	Relt	1.12351	0.168018	4.19801	2.89448	0.0051394	0.0371044	-2.48821
ENSRNOG00000060707	Atg2a	1.12342	0.167897	6.06084	2.96296	0.00423048	0.032725	-2.44856
ENSRNOG00000039852	Cactin	1.12342	0.167893	4.61125	3.4637	0.000939301	0.0127833	-0.990551
ENSRNOG00000004693	Pbx1	1.1234	0.167875	4.79682	3.50027	0.00083706	0.0119029	-0.905189
ENSRNOG00000010048	Dctn1	1.12337	0.167837	9.06511	3.50555	0.00082321	0.0117771	-0.880062
ENSRNOG00000015021	Naxd	1.12318	0.167583	4.61275	3.83314	0.000284364	0.00620685	0.113204
ENSRNOG00000055010	Axin2	1.12317	0.167582	4.23598	2.75373	0.00759945	0.0473157	-2.83886
ENSRNOG00000007400	Srebf2	1.12307	0.167443	7.95526	4.49765	2.84224e-05	0.00148769	2.23107
ENSRNOG00000000697	Coro1c	1.12289	0.167216	6.63142	4.09956	0.000115458	0.00353984	0.886231
ENSRNOG00000020474	Pin1	1.12262	0.16687	6.50507	3.53778	0.000743224	0.0110216	-0.853947
ENSRNOG00000000702	Sart3	1.12251	0.166731	5.3061	3.69652	0.000445818	0.00820099	-0.355789
ENSRNOG00000011931	Smarca2	1.12243	0.166629	7.68984	3.13635	0.00255264	0.0236703	-1.96407
ENSRNOG00000004050	Snrk	1.12238	0.166568	6.19392	2.84028	0.00598354	0.0408105	-2.76298
ENSRNOG00000011704	Fbxo34	1.12234	0.166509	5.18219	2.84104	0.00597082	0.0407583	-2.72672
ENSRNOG00000004152	Lrp12	1.12219	0.166315	6.14735	2.88431	0.00528887	0.0377401	-2.65151
ENSRNOG00000001181	Wdr4	1.12216	0.166273	2.79972	2.86795	0.00553774	0.0388864	-2.34756
ENSRNOG00000007968	RGD1305350	1.12209	0.166184	5.16084	3.18134	0.00223269	0.0216361	-1.83152
ENSRNOG00000012055	Man2a2	1.12207	0.166157	6.98024	3.93553	0.000201862	0.00508002	0.367119
ENSRNOG00000048622	Sin3b	1.12203	0.166113	5.41051	3.17578	0.00227015	0.0218628	-1.86157
ENSRNOG00000018533	Iffo1	1.12196	0.166015	6.52793	3.88624	0.000238206	0.00557403	0.206083
ENSRNOG00000024728	Arhgap22	1.12177	0.165782	3.678	3.56672	0.000677741	0.0105009	-0.585922
ENSRNOG00000019791	Sipa1l2	1.12171	0.165702	6.52317	3.25332	0.00179788	0.0189224	-1.66846
ENSRNOG00000047934	RGD1566359	1.1217	0.165689	4.51403	3.1663	0.00233522	0.0223037	-1.81019
ENSRNOG00000006513	Borcs6	1.12169	0.165676	4.81724	3.32866	0.00142883	0.0165229	-1.39536
ENSRNOG00000019892	Lrrfip1	1.12169	0.165673	4.77196	2.86586	0.00557038	0.0390467	-2.62839
ENSRNOG00000039417	Dda1	1.12162	0.165585	5.60602	3.03076	0.00347939	0.0289561	-2.26057
ENSRNOG00000000988	Xab2	1.12152	0.165458	5.40953	4.47319	3.10326e-05	0.00157258	2.1391
ENSRNOG00000021871	Gcn1	1.12145	0.165363	6.83241	4.07094	0.000127388	0.00378878	0.796261
ENSRNOG00000026108	Tcof1	1.12141	0.165319	4.81223	4.34648	4.87509e-05	0.0020909	1.74555
ENSRNOG00000052424	RGD1306556	1.12132	0.165198	5.16375	4.51393	2.68043e-05	0.00142645	2.28709
ENSRNOG00000018987	Crebzf	1.12129	0.165162	5.5097	3.34979	0.00133893	0.0159663	-1.3824
ENSRNOG00000025061	Spindoc	1.12128	0.165151	4.12401	3.41731	0.00108609	0.0140048	-1.07024
ENSRNOG00000019154	Zmynd8	1.12116	0.164997	6.66929	4.78019	1.0144e-05	0.000772304	3.18558
ENSRNOG00000045838	Hps1	1.12099	0.164779	4.28022	3.74656	0.000378508	0.00751912	-0.120271
ENSRNOG00000060175	Tsen2	1.1208	0.164531	3.63041	3.66602	0.000492298	0.00877206	-0.290545
ENSRNOG00000057881	Sppl2b	1.12076	0.164474	6.00718	2.84657	0.00587933	0.0404924	-2.74511
ENSRNOG00000032492	Usp22	1.12054	0.164198	6.62516	3.30952	0.00151518	0.0171354	-1.51042
ENSRNOG00000018462	Rabep2	1.12047	0.164109	4.44273	3.29025	0.00160704	0.01774	-1.46347
ENSRNOG00000031129	Carm1	1.12039	0.164006	5.53764	3.12505	0.00263945	0.0241512	-2.00633
ENSRNOG00000007850	Mok	1.12031	0.163896	3.28427	3.21653	0.0020091	0.0203106	-1.51791
ENSRNOG00000012357	Unc45a	1.12022	0.163786	5.68606	3.31899	0.00147186	0.0168491	-1.47576
ENSRNOG00000029194	Dhx30	1.11999	0.163492	6.83435	3.4552	0.00096472	0.012987	-1.09107
ENSRNOG00000024492	Ap1ar	1.11969	0.163105	5.35768	2.7778	0.00711398	0.0453516	-2.89494
ENSRNOG00000019935	Armc5	1.11962	0.163016	5.69436	3.70706	0.000430753	0.00804477	-0.339127
ENSRNOG00000025527	Mtcl1	1.11959	0.162972	5.12818	4.61198	1.87943e-05	0.00112081	2.62573
ENSRNOG00000013076	Csnk1e	1.11958	0.162962	5.8704	4.01054	0.000156578	0.00438638	0.602328
ENSRNOG00000019962	Sars2	1.11949	0.16284	3.75009	2.76928	0.00728239	0.0460778	-2.72662
ENSRNOG00000022428	Flrt1	1.11935	0.162661	4.60851	3.22503	0.00195832	0.0199749	-1.66665
ENSRNOG00000050834	Fam102a	1.11934	0.162654	6.18112	3.54028	0.000737332	0.010991	-0.846556
ENSRNOG00000021174	Macrod1	1.11927	0.162564	4.88747	3.08036	0.00301065	0.0264379	-2.08223
ENSRNOG00000007720	Rnf26	1.11918	0.162437	5.32076	4.73947	1.17877e-05	0.000860394	3.05835
ENSRNOG00000043212	Dip2a	1.11899	0.162198	7.27842	3.00195	0.0037819	0.0305357	-2.33329
ENSRNOG00000020372	Hdac4	1.11898	0.162187	5.09813	2.93861	0.00453508	0.0342682	-2.4713
ENSRNOG00000006785	Dcaf8	1.11884	0.162008	6.99004	5.37192	1.08316e-06	0.0001912	5.31991
ENSRNOG00000004033	Sema6a	1.11876	0.1619	5.51629	3.85394	0.000265348	0.00588053	0.116739
ENSRNOG00000014254	Cpt1a	1.11869	0.161814	6.43724	2.72614	0.0081933	0.0498363	-3.0452
ENSRNOG00000013832	Fam193a	1.11866	0.16177	4.93147	3.14443	0.0024922	0.0232859	-1.91637
ENSRNOG00000012850	Kat6b	1.11866	0.161769	5.35621	3.8341	0.000283461	0.00619564	0.0628914
ENSRNOG00000014516	Hs6st1	1.11857	0.161661	6.00189	3.53659	0.000746027	0.0110485	-0.855839
ENSRNOG00000001432	Dtx2	1.11838	0.161409	3.54878	3.17379	0.00228364	0.0219296	-1.66599
ENSRNOG00000008482	Rbms1	1.11838	0.161409	4.52983	3.06338	0.00316407	0.027185	-2.09115
ENSRNOG00000019968	Trim8	1.11822	0.1612	6.31281	3.90626	0.000222748	0.00539476	0.268295
ENSRNOG00000019572	Lsm4	1.11806	0.160999	5.72247	2.84964	0.00582909	0.0403272	-2.73107
ENSRNOG00000012937	Wwp2	1.11798	0.1609	4.77559	5.01538	4.21906e-06	0.000447558	4.05631
ENSRNOG00000018823	Nisch	1.11793	0.160836	8.68737	2.9203	0.00477734	0.0353732	-2.49869
ENSRNOG00000001428	Alkbh4	1.11785	0.160728	2.29719	2.72788	0.00815459	0.0496768	-2.61808
ENSRNOG00000009675	Cdc42bpb	1.11774	0.160591	7.18803	4.58312	2.08718e-05	0.00119141	2.50822
ENSRNOG00000050657	Crlf3	1.11773	0.160576	4.00191	2.81161	0.00647997	0.0429348	-2.66563
ENSRNOG00000031789	Rangap1	1.11768	0.160505	7.49092	2.74202	0.00784657	0.048272	-2.98495
ENSRNOG00000021044	Gpatch8	1.11751	0.160286	6.5745	4.80191	9.36137e-06	0.000739835	3.26114
ENSRNOG00000050401	Vbp1	1.11747	0.16023	5.95852	3.07129	0.00309175	0.026883	-2.16176
ENSRNOG00000053285	Mllt6	1.11746	0.160229	6.42768	3.42291	0.00106727	0.0138543	-1.18913
ENSRNOG00000047545	Adra2a	1.11742	0.160171	4.51185	2.76022	0.00746571	0.0468247	-2.86015
ENSRNOG00000001397	Rbm19	1.11708	0.159734	3.77151	3.69808	0.00044356	0.00816889	-0.208413
ENSRNOG00000018421	Aen	1.11706	0.159705	3.86673	3.22242	0.00197378	0.0200939	-1.58066
ENSRNOG00000008377	Wdtc1	1.11702	0.159653	7.00417	4.80385	9.29449e-06	0.000739835	3.27269
ENSRNOG00000001455	Kif13a	1.117	0.159632	6.36456	4.16103	9.33719e-05	0.00310823	1.0844
ENSRNOG00000008142	Brpf1	1.117	0.159625	5.08628	3.72758	0.000402815	0.0077692	-0.248792
ENSRNOG00000019553	Ipo4	1.11696	0.159583	6.35954	3.19905	0.00211743	0.0209661	-1.81936
ENSRNOG00000003302	Flcn	1.11692	0.15952	6.53732	4.14207	9.97093e-05	0.00322474	1.02324
ENSRNOG00000017737	Dgkz	1.11688	0.15948	7.75714	3.43127	0.00103977	0.0136171	-1.13948
ENSRNOG00000018226	Zcchc14	1.11664	0.159158	4.40601	3.0019	0.00378242	0.0305357	-2.23462
ENSRNOG00000001312	Pdgfa	1.11661	0.159122	5.03417	3.04844	0.003305	0.0280475	-2.17682
ENSRNOG00000019713	Wdr24	1.11657	0.159069	4.84706	3.82531	0.000291864	0.00631857	0.068029
ENSRNOG00000037165	Nipal3	1.11656	0.159057	5.55723	2.92478	0.00471702	0.0350223	-2.5349
ENSRNOG00000009114	Fam110b	1.11653	0.159023	4.96309	2.87363	0.00545022	0.0384414	-2.62747
ENSRNOG00000000175	Mier2	1.11648	0.158951	4.82971	2.83262	0.00611249	0.0414401	-2.71398
ENSRNOG00000056889	Vps33a	1.11632	0.158746	5.81254	4.57923	2.11686e-05	0.00119774	2.48984
ENSRNOG00000011323	Lgi3	1.11621	0.158604	8.74743	2.73916	0.00790785	0.0485642	-2.94731
ENSRNOG00000018433	Hps6	1.11618	0.158572	3.89495	3.21549	0.00201538	0.0203403	-1.60218
ENSRNOG00000023768	Rundc1	1.11617	0.158556	4.86631	3.8855	0.000238803	0.00557519	0.254205
ENSRNOG00000022753	Mast3	1.1161	0.158469	6.83267	3.03522	0.00343455	0.0287938	-2.25605
ENSRNOG00000011876	Fxr2	1.11606	0.158411	7.32595	4.2263	7.43998e-05	0.00272281	1.31093
ENSRNOG00000060603	Nhsl1	1.11599	0.15832	4.61397	3.73708	0.000390473	0.00765173	-0.181659
ENSRNOG00000021118	Nomo1	1.11593	0.158245	7.32709	4.08066	0.000123208	0.00370603	0.837043
ENSRNOG00000022623	Ttll12	1.11591	0.158226	4.64463	2.73233	0.00805645	0.0493414	-2.94326
ENSRNOG00000014619	Dhx38	1.1158	0.158077	5.21056	4.22809	7.39363e-05	0.00271703	1.32929
ENSRNOG00000012808	Tmem259	1.11579	0.158071	6.16255	3.06852	0.00311682	0.0269852	-2.17179
ENSRNOG00000018803	Mrtfa	1.11574	0.157995	4.44108	2.77706	0.00712845	0.0453712	-2.80998
ENSRNOG00000021255	Smox	1.11569	0.15794	7.23893	3.32901	0.00142731	0.0165229	-1.44423
ENSRNOG00000017030	Arid1b	1.11543	0.157606	6.13517	3.82117	0.0002959	0.00633696	0.00339818
ENSRNOG00000013255	Dnajc8	1.11534	0.157484	6.3268	4.9886	4.6662e-06	0.000482134	3.92264
ENSRNOG00000046472	Arfgap3	1.11518	0.15727	4.8002	4.40921	3.90117e-05	0.00179409	1.95611
ENSRNOG00000021184	Mark2	1.11517	0.157267	5.98382	4.12337	0.000106362	0.00333814	0.964085
ENSRNOG00000004206	Glrx5	1.11514	0.157228	5.40525	3.72427	0.000407193	0.00778855	-0.275429
ENSRNOG00000029644	Clec2l	1.11491	0.156922	6.17903	2.86714	0.00555036	0.0389578	-2.69512
ENSRNOG00000019253	Bcar1	1.11467	0.156615	6.23824	3.72808	0.000402151	0.00776677	-0.283375
ENSRNOG00000005191	Trim44	1.11466	0.156599	6.21789	2.75444	0.00758469	0.0472728	-2.97605
ENSRNOG00000056637	Abhd16a	1.11451	0.156406	6.20484	4.22162	7.56252e-05	0.00274124	1.28316
ENSRNOG00000020878	Keap1	1.11444	0.156315	6.03363	3.74604	0.000379162	0.00752272	-0.226822
ENSRNOG00000039559	Fam219a	1.11442	0.156299	7.3924	2.84441	0.00591488	0.0406205	-2.73427
ENSRNOG00000014595	Brf1	1.11413	0.155924	5.10697	4.72304	1.25217e-05	0.000874606	3.01063
ENSRNOG00000016870	Pcif1	1.11404	0.155806	5.0072	2.97414	0.00409703	0.0320196	-2.37305
ENSRNOG00000020433	Actn4	1.11401	0.155765	7.65829	4.3606	4.63725e-05	0.00202159	1.76262
ENSRNOG00000059008	Socs7	1.11396	0.155701	3.9339	2.92877	0.00466382	0.034788	-2.36166
ENSRNOG00000032447	Zfp641	1.11377	0.155447	2.82673	2.99883	0.00381613	0.0307611	-2.0235
ENSRNOG00000019418	Lrrc4b	1.11368	0.155329	7.66754	2.80022	0.00668746	0.0437545	-2.83703
ENSRNOG00000000476	Zbtb22	1.11364	0.155286	4.64281	3.1885	0.00218541	0.0214078	-1.76799
ENSRNOG00000018824	Slc7a5	1.11363	0.155272	6.24944	3.18865	0.00218442	0.0214078	-1.84774
ENSRNOG00000017505	Npepo	1.11361	0.155245	3.33218	2.88711	0.00524744	0.0375212	-2.37361
ENSRNOG00000058003	Spon1	1.11337	0.154929	6.48139	3.091	0.00291811	0.0258248	-2.112
ENSRNOG00000024796	Lrrc47	1.11334	0.154896	5.84495	3.67389	0.000479879	0.00864636	-0.443673
ENSRNOG00000000801	Msl3l2	1.11334	0.154895	3.13461	3.23072	0.00192505	0.0197759	-1.46407
ENSRNOG00000006052	Sulf2	1.11312	0.154605	7.04927	2.96987	0.00414748	0.0323002	-2.42292
ENSRNOG00000053306	Washc1	1.11288	0.154294	4.45776	2.76135	0.00744255	0.0467532	-2.84921
ENSRNOG00000016989	Dolk	1.11286	0.154275	4.78483	3.97243	0.000178205	0.00470249	0.533181
ENSRNOG00000010205	Mturn	1.11286	0.154273	5.15157	3.2913	0.00160187	0.0177228	-1.52926
ENSRNOG00000037566	RGD1560398	1.11283	0.154227	4.37676	3.051	0.0032804	0.0279383	-2.10323
ENSRNOG00000049511	AABR07066522.1	1.11274	0.154119	6.95235	2.76694	0.00732935	0.0462429	-2.93833
ENSRNOG00000028512	Ilvbl	1.11253	0.153844	5.03368	3.79577	0.000321869	0.00671163	-0.0359585
ENSRNOG00000006505	Borcs5	1.11244	0.153722	4.69777	2.94603	0.00444009	0.0337992	-2.4184
ENSRNOG00000021230	Ubox5	1.11241	0.153685	3.88961	3.76346	0.000358063	0.00724872	-0.0269921
ENSRNOG00000045623	Capn10	1.11225	0.153477	4.54674	3.00493	0.00374952	0.0304213	-2.24442
ENSRNOG00000031135	Smarcc2	1.11224	0.153472	8.40025	3.81476	0.000302253	0.00640405	0.0250708
ENSRNOG00000025269	Slc25a44	1.1122	0.153421	4.77733	4.5171	2.64999e-05	0.00141975	2.32162
ENSRNOG00000023393	Nup214	1.11214	0.153333	5.51228	3.59929	0.000610599	0.00993441	-0.658011
ENSRNOG00000014328	Frs3	1.11207	0.153247	4.53852	2.72807	0.00815049	0.0496708	-2.93987
ENSRNOG00000059683	Mpp2	1.11173	0.152802	6.25907	3.626	0.000560312	0.00944263	-0.592074
ENSRNOG00000001890	Txnrd2	1.11173	0.1528	4.0507	3.39419	0.00116709	0.0146573	-1.12672
ENSRNOG00000057447	Kri1	1.11171	0.15278	4.60821	3.37276	0.00124726	0.0153343	-1.2495
ENSRNOG00000008319	Ccdc130	1.11159	0.15263	3.65999	3.39216	0.00117448	0.0147153	-1.08258
ENSRNOG00000007764	Frmd4b	1.11158	0.152608	5.45107	3.94312	0.000196765	0.00502555	0.398573
ENSRNOG00000006137	Arid1a	1.11139	0.15236	7.20641	3.86284	0.000257591	0.00580564	0.143623
ENSRNOG00000016189	Frmd5	1.11135	0.152317	6.1435	2.73049	0.00809693	0.049462	-3.03402
ENSRNOG00000018363	Hectd3	1.111	0.151858	5.65858	3.89931	0.000228004	0.00546386	0.25531
ENSRNOG00000001710	Abcf3	1.11091	0.151742	6.72482	3.13259	0.00258125	0.0238518	-1.9975
ENSRNOG00000021156	Vegfb	1.11084	0.151654	6.18183	2.8353	0.00606712	0.0412501	-2.77514
ENSRNOG00000000503	Ppard	1.11081	0.151609	4.984	3.07965	0.0030169	0.026449	-2.09075
ENSRNOG00000028090	Arhgef18	1.11078	0.151575	5.61084	4.18094	8.71364e-05	0.00297156	1.15931
ENSRNOG00000056596	Alas1	1.11056	0.151283	5.58864	3.68112	0.000468733	0.00849485	-0.415915
ENSRNOG00000017604	Ripor1	1.11053	0.151249	5.87573	2.84543	0.00589812	0.0405579	-2.74568
ENSRNOG00000024786	Asb6	1.11038	0.151052	4.89148	2.95053	0.00438346	0.0335013	-2.42276
ENSRNOG00000007622	Arrdc1	1.11025	0.15089	3.69234	2.77503	0.00716829	0.0455519	-2.70701
ENSRNOG00000013752	Elavl3	1.11022	0.150843	7.21866	2.88765	0.00523935	0.037516	-2.62945
ENSRNOG00000024135	Zmat1	1.11013	0.150726	5.17221	3.3503	0.00133681	0.0159575	-1.36631
ENSRNOG00000019372	Pc	1.11007	0.150656	7.68795	4.21717	7.68094e-05	0.00276514	1.28851
ENSRNOG00000031661	Zfp839	1.11003	0.150594	2.92754	2.92487	0.00471583	0.0350223	-2.22732
ENSRNOG00000055499	Grid1	1.10983	0.150343	4.64429	3.29825	0.00156828	0.0175242	-1.46597
ENSRNOG00000014316	Rapgef1	1.1098	0.150299	5.68117	2.87586	0.00541618	0.0382522	-2.66374
ENSRNOG00000053828	Ppp1r12c	1.10966	0.150118	6.97181	3.5105	0.000810412	0.0116561	-0.92775
ENSRNOG00000007478	Cry2	1.10965	0.150101	6.86169	2.9617	0.00424574	0.0327635	-2.44727
ENSRNOG00000004287	Wdr83	1.10924	0.149575	4.41484	3.58665	0.000635874	0.0102135	-0.6098
ENSRNOG00000016630	Tln1	1.10914	0.149445	7.47419	3.5103	0.00081092	0.0116561	-0.91718
ENSRNOG00000022173	Gatad2a	1.10911	0.149404	5.94789	3.73044	0.000399055	0.00774802	-0.273376
ENSRNOG00000019236	Rnf220	1.10909	0.14938	7.16143	4.95809	5.23236e-06	0.000517126	3.82098
ENSRNOG00000009318	Ttll5	1.10905	0.149321	6.14681	3.8832	0.000240646	0.00558186	0.196445
ENSRNOG00000056041	AABR07062570.1	1.1087	0.148872	5.60767	3.14708	0.00247263	0.0231774	-1.95005
ENSRNOG00000032546	Dot1l	1.10868	0.148838	5.8114	2.73192	0.00806542	0.0493414	-3.0243
ENSRNOG00000028556	Usp30	1.10864	0.148789	5.88483	3.54137	0.000734776	0.010991	-0.840001
ENSRNOG00000012379	Wdr18	1.1085	0.14861	5.26514	2.98597	0.00396008	0.0313464	-2.36043
ENSRNOG00000054033	Adap1	1.10841	0.148491	7.237	3.17667	0.00226407	0.0218207	-1.86772
ENSRNOG00000018027	Taf5l	1.10831	0.148366	3.55522	3.54712	0.000721458	0.0108619	-0.630997
ENSRNOG00000004159	Flii	1.10825	0.148288	7.06728	4.86888	7.30136e-06	0.000641874	3.50272
ENSRNOG00000000561	Pald1	1.10796	0.147902	4.54071	3.20601	0.00207364	0.020752	-1.70851
ENSRNOG00000020742	Pcnx3	1.10795	0.147895	6.31872	2.81148	0.0064823	0.0429348	-2.83536
ENSRNOG00000004032	Tmem94	1.10766	0.14752	6.50851	2.86368	0.00560448	0.0392339	-2.70369
ENSRNOG00000008810	Nsmf	1.10743	0.147214	7.09339	3.29692	0.00157466	0.0175462	-1.53778
ENSRNOG00000000420	Nelfe	1.10742	0.147197	4.63805	3.36428	0.00128036	0.0155939	-1.2766
ENSRNOG00000015655	Ptgfrn	1.10739	0.147167	5.6592	3.24104	0.00186599	0.0194063	-1.6939
ENSRNOG00000017120	Abhd2	1.10728	0.147019	5.39571	2.95633	0.00431144	0.0331091	-2.44599
ENSRNOG00000016206	Uvrag	1.10723	0.146951	5.58123	4.93792	5.64283e-06	0.000547492	3.74923
ENSRNOG00000024239	Fam89b	1.10705	0.146715	5.08541	3.32206	0.00145805	0.0167633	-1.43656
ENSRNOG00000046769	Mms19	1.10702	0.146687	4.89177	2.95337	0.00434809	0.0332949	-2.41655
ENSRNOG00000019932	Ip6k1	1.10699	0.146637	6.28481	3.07107	0.00309367	0.026885	-2.1657
ENSRNOG00000008362	Zfp775	1.10694	0.14658	4.1794	3.54474	0.000726937	0.0109123	-0.71136
ENSRNOG00000001443	Rhbdd2	1.10691	0.146537	5.23352	2.79651	0.00675641	0.0440787	-2.84066
ENSRNOG00000046479	Chaf1a	1.10681	0.146406	3.89837	3.69984	0.000441026	0.00814107	-0.220105
ENSRNOG00000016566	Arhgap39	1.10667	0.146231	5.98664	3.57636	0.000657161	0.0103944	-0.737611
ENSRNOG00000020880	Klhl18	1.1063	0.145745	4.44688	2.84852	0.00584744	0.040419	-2.63186
ENSRNOG00000056946	Scaf1	1.10622	0.145636	7.53792	3.21573	0.00201394	0.0203403	-1.75232
ENSRNOG00000010960	Ankh	1.10575	0.145022	7.27805	2.75593	0.00755385	0.047136	-2.95698
ENSRNOG00000011572	Klc1	1.10563	0.144863	9.65125	3.20931	0.00205322	0.020592	-1.69423
ENSRNOG00000006002	Stk35	1.10528	0.144414	3.26507	3.06737	0.00312734	0.0270179	-1.90774
ENSRNOG00000009166	Ddx24	1.10517	0.144266	7.11401	3.08379	0.00298049	0.0262454	-2.12084
ENSRNOG00000049952	Gucd1	1.10516	0.144261	3.29052	3.32219	0.00145749	0.0167633	-1.23207
ENSRNOG00000017777	Ahcy	1.10514	0.144224	5.75711	4.61962	1.82792e-05	0.00111158	2.63045
ENSRNOG00000020134	Upf1	1.10475	0.143719	6.40186	3.97883	0.000174387	0.00463888	0.497611
ENSRNOG00000014353	Sympk	1.10454	0.143451	6.64076	3.08599	0.00296133	0.0261346	-2.12389
ENSRNOG00000000663	Tfip11	1.10451	0.143409	5.53471	3.78096	0.000337996	0.00695755	-0.108067
ENSRNOG00000023910	Man2b1	1.10451	0.143408	5.88584	2.84719	0.00586914	0.0404924	-2.74128
ENSRNOG00000021318	Epas1	1.10431	0.143144	8.3231	3.55519	0.000703129	0.0107206	-0.760642
ENSRNOG00000036798	Dusp3	1.10429	0.143121	8.51194	3.24711	0.001832	0.0191782	-1.63555
ENSRNOG00000002949	Pgs1	1.104	0.142746	6.16073	2.90248	0.00502458	0.0365073	-2.60516
ENSRNOG00000049931	LOC288913	1.10397	0.142701	5.23398	3.18002	0.00224153	0.0216954	-1.839
ENSRNOG00000021058	Grwd1	1.10394	0.142665	4.13754	3.24384	0.00185026	0.0193058	-1.55726
ENSRNOG00000007710	Usp20	1.10391	0.142629	6.86276	3.82364	0.000293484	0.00632784	0.0151146
ENSRNOG00000020044	Mob2	1.1037	0.142343	4.78562	4.01303	0.00015526	0.00437492	0.661941
ENSRNOG00000021103	Nrxn2	1.10367	0.142313	7.94889	2.89245	0.00516895	0.0372502	-2.59717
ENSRNOG00000040281	Zc3h10	1.10366	0.142302	3.79368	3.45603	0.000962211	0.012987	-0.918394
ENSRNOG00000057470	Pla2g12a	1.10359	0.142201	4.51133	2.98584	0.00396164	0.0313464	-2.29153
ENSRNOG00000001265	Mad1l1	1.10344	0.142002	4.28566	3.51596	0.00079651	0.0115429	-0.803789
ENSRNOG00000014287	Stk11	1.10324	0.141746	5.76991	3.88923	0.000235837	0.00553283	0.220735
ENSRNOG00000011352	Furin	1.10314	0.141611	5.30554	3.61725	0.000576331	0.00964181	-0.593405
ENSRNOG00000053247	Snx21	1.10304	0.141485	5.03224	3.40737	0.00112024	0.0142945	-1.18974
ENSRNOG00000058975	Iqsec2	1.10302	0.141455	6.21322	2.98192	0.00400646	0.0315286	-2.40045
ENSRNOG00000006787	Dhcr24	1.10301	0.141447	9.16286	3.79363	0.000324149	0.00673349	-0.013978
ENSRNOG00000001214	Pfkl	1.10297	0.14139	6.54979	2.90203	0.00503108	0.0365212	-2.60607
ENSRNOG00000013689	Vps18	1.10293	0.141337	5.26219	3.28768	0.00161968	0.0178088	-1.54581
ENSRNOG00000025071	Qrich1	1.10284	0.141222	5.94442	4.27343	6.30772e-05	0.00243023	1.45619
ENSRNOG00000061270	Git1	1.10284	0.141222	7.83591	2.92606	0.00469989	0.0349698	-2.51478
ENSRNOG00000049683	Sh3gl1	1.10284	0.141219	5.3243	2.92281	0.00474348	0.0351552	-2.52685
ENSRNOG00000014303	Lrp11	1.10273	0.141074	7.33056	3.44367	0.00100021	0.0132739	-1.11385
ENSRNOG00000001142	Prkab1	1.10258	0.140882	4.56859	3.52564	0.000772439	0.0112969	-0.809112
ENSRNOG00000020358	Ptov1	1.10256	0.140857	6.90997	2.8186	0.00635552	0.0425448	-2.81119
ENSRNOG00000022354	Pusl1	1.10251	0.140793	4.48337	3.84072	0.000277289	0.00610266	0.148984
ENSRNOG00000023509	Irs2	1.10241	0.140661	6.55463	2.92961	0.0046527	0.034788	-2.53513
ENSRNOG00000055984	Adrm1	1.10232	0.140548	6.28718	3.35136	0.00133244	0.0159531	-1.39383
ENSRNOG00000018212	Abhd17a	1.10229	0.140507	6.38442	2.77725	0.00712461	0.0453648	-2.92019
ENSRNOG00000014986	Ube4b	1.10228	0.140487	7.08556	3.31829	0.001475	0.0168608	-1.47714
ENSRNOG00000061474	Ctdp1	1.10224	0.140436	4.89962	3.67944	0.000471307	0.00853179	-0.380028
ENSRNOG00000019143	Galnt2	1.10221	0.140401	6.67517	4.01816	0.000152573	0.00431981	0.624884
ENSRNOG00000017349	Tbc1d10b	1.10212	0.140277	6.95813	4.23884	7.12067e-05	0.00268493	1.34531
ENSRNOG00000009667	Mlst8	1.10203	0.140163	5.624	3.05928	0.00320215	0.0274825	-2.18577
ENSRNOG00000053203	Mical3	1.10184	0.139918	6.50473	3.18104	0.0022347	0.0216424	-1.86821
ENSRNOG00000016218	Gtf3c1	1.10174	0.139788	7.69874	3.64453	0.000527776	0.00918433	-0.513189
ENSRNOG00000031197	F8	1.10158	0.139568	5.03822	2.82483	0.00624639	0.0419555	-2.75359
ENSRNOG00000018231	Nacc2	1.10139	0.139331	8.04696	3.37085	0.00125465	0.0153651	-1.30355
ENSRNOG00000012184	Urgcp	1.10139	0.139329	6.18586	3.01068	0.00368779	0.0300461	-2.32504
ENSRNOG00000016776	Extl1	1.1013	0.139209	6.75083	2.79432	0.00679733	0.044271	-2.87391
ENSRNOG00000058130	Pym1	1.10126	0.139157	4.04754	2.93739	0.00455082	0.0343279	-2.35516
ENSRNOG00000021295	Rae1	1.10124	0.139128	4.81789	3.3349	0.00140169	0.0163397	-1.37953
ENSRNOG00000014461	Galns	1.10122	0.139109	4.07408	3.52603	0.000771479	0.0112969	-0.75108
ENSRNOG00000015385	Pink1	1.10111	0.138955	8.30453	3.02383	0.00354999	0.0292462	-2.24578
ENSRNOG00000012762	Zfp64	1.101	0.138808	3.53903	2.80154	0.00666313	0.0437391	-2.62036
ENSRNOG00000000977	Pnpla6	1.10093	0.138728	6.63225	3.02854	0.00350181	0.0290812	-2.27665
ENSRNOG00000002294	Snx29	1.10084	0.138606	5.13205	2.91844	0.00480262	0.0354943	-2.52551
ENSRNOG00000002710	Cnst	1.10065	0.13835	4.59951	2.89387	0.00514836	0.0371354	-2.53677
ENSRNOG00000010953	Icmt	1.10063	0.138334	4.90153	3.85477	0.000264617	0.00587251	0.155912
ENSRNOG00000013642	Lrrc41	1.10037	0.137991	5.51629	3.17516	0.0022743	0.0218628	-1.87004
ENSRNOG00000000799	Abcf1	1.10032	0.137922	6.69797	3.30084	0.0015559	0.0174472	-1.53377
ENSRNOG00000001185	RGD1311899	1.10028	0.137864	7.31501	2.90273	0.00502105	0.0364984	-2.58889
ENSRNOG00000013581	Extl3	1.10016	0.137714	5.50965	3.0566	0.00322735	0.0276095	-2.18899
ENSRNOG00000020848	Coq8b	1.1001	0.13764	5.04614	2.96482	0.004208	0.0325918	-2.39852
ENSRNOG00000019915	Xrcc1	1.10002	0.13753	5.16407	3.36416	0.00128087	0.0155939	-1.32141
ENSRNOG00000019087	Fam174a	1.09996	0.137455	4.52983	3.71633	0.000417916	0.00790538	-0.235432
ENSRNOG00000048719	Dtnbp1	1.09989	0.137362	4.74208	3.82732	0.000289923	0.00629366	0.0833932
ENSRNOG00000009040	Gas2l1	1.09983	0.137287	5.29608	2.88753	0.00524121	0.037516	-2.61459
ENSRNOG00000022802	Tmem184b	1.0997	0.137106	6.0899	3.38242	0.00121051	0.0150012	-1.30432
ENSRNOG00000013895	Npdc1	1.0996	0.136985	7.03424	3.02225	0.00356628	0.0293416	-2.28632
ENSRNOG00000004591	Alg12	1.09954	0.136904	4.13999	3.39824	0.00115249	0.0145312	-1.12755
ENSRNOG00000047625	Atg4d	1.09953	0.136887	5.21651	3.59724	0.000614635	0.00996462	-0.648083
ENSRNOG00000001203	Rrp1	1.09953	0.136884	5.76228	3.3489	0.0013426	0.0159667	-1.39407
ENSRNOG00000020930	Atxn7l3	1.09951	0.136865	6.14854	2.82333	0.00627254	0.0420722	-2.80508
ENSRNOG00000020853	Scap	1.09951	0.136865	7.04685	3.29388	0.00158933	0.017611	-1.54716
ENSRNOG00000011295	Anapc2	1.0995	0.136851	7.13329	3.70241	0.000437345	0.00812076	-0.351555
ENSRNOG00000007240	Rrs1	1.09947	0.136814	4.39142	3.18237	0.00222586	0.0215962	-1.75806
ENSRNOG00000029510	Plxnb1	1.09926	0.136535	7.09978	2.98716	0.00394662	0.0313054	-2.37636
ENSRNOG00000003728	Xylt2	1.09926	0.136535	5.15179	3.07988	0.00301489	0.026446	-2.10424
ENSRNOG00000036683	Sirt7	1.09908	0.136298	4.10501	2.86077	0.00565047	0.0394517	-2.55404
ENSRNOG00000045636	Fasn	1.09899	0.136175	9.25608	3.06608	0.0031392	0.0270478	-2.09596
ENSRNOG00000020608	Ppan	1.09892	0.13609	4.09265	2.8139	0.00643894	0.0428473	-2.66972
ENSRNOG00000018668	Glg1	1.09884	0.135981	8.46865	3.16044	0.00237635	0.0225746	-1.87361
ENSRNOG00000034254	Actb	1.09879	0.13591	10.2212	2.83429	0.00608428	0.0413201	-2.65037
ENSRNOG00000017883	Camsap1	1.09861	0.13568	6.56169	2.80634	0.00657513	0.0433942	-2.84695
ENSRNOG00000017585	Abt1	1.09846	0.135478	4.04902	3.15315	0.00242843	0.0228591	-1.79176
ENSRNOG00000006403	Nectin1	1.09845	0.135473	6.29108	3.54889	0.000717393	0.0108612	-0.821621
ENSRNOG00000007486	Atg7	1.09835	0.135335	4.40881	3.92718	0.000207619	0.00516401	0.424934
ENSRNOG00000057996	Phactr3	1.0983	0.135269	6.39426	3.23969	0.00187358	0.0194178	-1.70721
ENSRNOG00000018293	Strip1	1.09823	0.135175	6.05211	2.93409	0.00459378	0.0345772	-2.52301
ENSRNOG00000020475	Sart1	1.09819	0.135125	6.18588	3.51032	0.000810886	0.0116561	-0.934693
ENSRNOG00000000316	Sobp	1.09818	0.135117	4.86533	2.75306	0.00761336	0.0473157	-2.91572
ENSRNOG00000020710	Raver1	1.09818	0.135112	5.26377	2.8629	0.0056168	0.0392683	-2.67558
ENSRNOG00000005963	Rab2a	1.09798	0.134856	6.92801	3.95256	0.000190591	0.00490725	0.420273
ENSRNOG00000018468	Ldb1	1.09796	0.134831	6.0828	3.58014	0.000649258	0.0103621	-0.727764
ENSRNOG00000018047	Gorasp1	1.09767	0.134441	5.11303	3.52291	0.000779158	0.0113604	-0.862088
ENSRNOG00000030568	Rgs12	1.09766	0.134427	4.96741	3.27074	0.00170533	0.0183222	-1.57195
ENSRNOG00000025818	Zxdc	1.09757	0.134315	3.98288	2.81343	0.00644735	0.0428531	-2.65934
ENSRNOG00000023459	Lurap1	1.0975	0.134227	4.34099	3.13935	0.00253004	0.0235277	-1.86418
ENSRNOG00000001385	Plbd2	1.09737	0.134046	6.97286	3.3966	0.0011584	0.0145718	-1.25745
ENSRNOG00000016410	Prelid1	1.09729	0.133951	6.26009	4.29031	5.94424e-05	0.00235872	1.50995
ENSRNOG00000028198	Sh2b3	1.09687	0.133395	4.70181	2.7426	0.00783419	0.0482421	-2.92222
ENSRNOG00000021904	Tecpr2	1.09686	0.133385	5.2818	2.99208	0.00389108	0.0310178	-2.34637
ENSRNOG00000021032	Sphk2	1.09676	0.133242	5.57946	3.13666	0.00255025	0.0236703	-1.97669
ENSRNOG00000019590	Smg5	1.09668	0.133149	6.77105	3.75585	0.000367136	0.00735752	-0.195109
ENSRNOG00000001059	Usp42	1.09654	0.132964	4.50673	3.21952	0.00199112	0.02019	-1.67006
ENSRNOG00000016907	Ppp5c	1.09636	0.132716	6.7048	2.76942	0.00727962	0.0460778	-2.93644
ENSRNOG00000001158	Abcg1	1.09633	0.132687	5.98032	3.59707	0.000614961	0.00996462	-0.676032
ENSRNOG00000016109	Neurl4	1.09627	0.132606	6.626	3.27547	0.00168102	0.0181947	-1.60596
ENSRNOG00000024635	Cramp1	1.09606	0.132327	4.73218	3.35604	0.00131338	0.0157809	-1.31022
ENSRNOG00000032561	Slc52a2	1.09605	0.132316	3.74993	2.77279	0.00721251	0.045778	-2.72031
ENSRNOG00000011427	Hr	1.09584	0.132042	6.41556	2.90996	0.00491942	0.0360709	-2.58651
ENSRNOG00000045931	Sik3	1.09581	0.131999	7.71555	3.12876	0.00261066	0.0239797	-1.98409
ENSRNOG00000028674	Fbxw5	1.09571	0.131865	5.94838	3.06996	0.00310379	0.0269435	-2.16546
ENSRNOG00000011517	Tnfrsf21	1.09568	0.131826	7.17944	2.8028	0.00663996	0.0436591	-2.84333
ENSRNOG00000017051	Tmem110	1.0954	0.13146	4.62117	3.31572	0.00148669	0.0169701	-1.41116
ENSRNOG00000059552	Zkscan5	1.09533	0.131369	4.25157	3.61664	0.000577466	0.00964181	-0.506147
ENSRNOG00000003041	Smg6	1.09532	0.131354	4.72656	3.34136	0.00137412	0.0161365	-1.35302
ENSRNOG00000017285	Tab1	1.09517	0.13115	5.17669	3.56623	0.000678786	0.0105013	-0.736962
ENSRNOG00000019485	Bckdk	1.09493	0.130841	5.76843	2.92691	0.00468849	0.0349266	-2.53608
ENSRNOG00000014806	Pnkd	1.09484	0.130715	8.02119	2.84191	0.00595627	0.0407114	-2.72179
ENSRNOG00000002821	Phlpp1	1.09481	0.130675	7.56953	2.73462	0.0080063	0.049074	-3.00102
ENSRNOG00000036678	Aspscr1	1.09462	0.130426	5.28432	3.54115	0.000735295	0.010991	-0.818472
ENSRNOG00000012406	Pcbp4	1.09458	0.130382	7.51366	2.78656	0.00694447	0.0449006	-2.87581
ENSRNOG00000061515	Fbxo45	1.09453	0.130312	3.59153	2.724	0.00824111	0.0499126	-2.81544
ENSRNOG00000049219	Rnf187	1.0945	0.130267	8.695	3.22655	0.00194937	0.0199475	-1.68518
ENSRNOG00000011697	Zfp827	1.09442	0.130165	4.10701	2.75702	0.0075314	0.0470328	-2.81439
ENSRNOG00000031890	Ncam1	1.09436	0.130092	8.75291	3.41831	0.0010827	0.0139837	-1.1439
ENSRNOG00000014087	Kifc3	1.09411	0.129761	6.43169	2.76238	0.00742163	0.0466771	-2.95674
ENSRNOG00000002818	Eftud2	1.09386	0.12943	6.37932	4.4026	3.9941e-05	0.00180551	1.88532
ENSRNOG00000050624	Lysmd4	1.09369	0.129209	3.96507	3.20125	0.00210347	0.020919	-1.64857
ENSRNOG00000001034	Evi5l	1.09369	0.129206	6.90185	3.85672	0.000262901	0.00585894	0.118628
ENSRNOG00000019582	Mthfd1l	1.09358	0.129057	5.37558	3.6326	0.000548505	0.00939739	-0.552043
ENSRNOG00000013945	Itpkc	1.09358	0.129052	3.60402	2.79796	0.00672934	0.0439382	-2.63688
ENSRNOG00000014050	Ptges2	1.09344	0.128874	4.97812	3.09192	0.00291023	0.0257693	-2.05909
ENSRNOG00000026994	Afg3l1	1.0932	0.128554	5.28239	3.50608	0.000821818	0.0117703	-0.921603
ENSRNOG00000009298	Fbxo44	1.09312	0.128448	6.73248	3.03747	0.00341217	0.0286533	-2.25141
ENSRNOG00000023668	Scyl1	1.09309	0.128418	6.13583	3.37823	0.00122631	0.0151616	-1.31652
ENSRNOG00000003821	Rptor	1.093	0.128293	6.3377	2.81406	0.00643602	0.0428473	-2.82894
ENSRNOG00000018145	Crat	1.09282	0.128056	6.6827	3.1626	0.00236115	0.0224704	-1.91661
ENSRNOG00000054400	Sh3bp5l	1.0927	0.127899	5.7993	3.45004	0.000980461	0.0131136	-1.10486
ENSRNOG00000008081	Ddx27	1.09261	0.127782	5.09878	3.50064	0.000836095	0.0118998	-0.926281
ENSRNOG00000047874	Nelfcd	1.0925	0.127636	5.63103	2.95931	0.00427489	0.0329086	-2.44835
ENSRNOG00000011366	Pigs	1.09245	0.127567	5.374	2.9793	0.00403676	0.0316418	-2.38425
ENSRNOG00000001847	Ccdc91	1.0923	0.127375	5.6973	3.20777	0.0020627	0.0206556	-1.78663
ENSRNOG00000016272	Edf1	1.09214	0.127164	6.27152	2.92864	0.00466551	0.034788	-2.53853
ENSRNOG00000001047	Map2k7	1.09206	0.127054	5.55645	3.34399	0.00136304	0.0160538	-1.40076
ENSRNOG00000032039	Atp9b	1.09196	0.12692	6.50984	2.80305	0.00663537	0.0436591	-2.85561
ENSRNOG00000003990	Grb2	1.09191	0.12686	6.59292	3.75851	0.000363942	0.00733043	-0.188947
ENSRNOG00000053881	Baz2a	1.09118	0.125889	5.80429	2.87885	0.00537084	0.0380333	-2.6596
ENSRNOG00000029826	Cep164	1.09111	0.125798	4.63236	2.75683	0.00753531	0.0470388	-2.87776
ENSRNOG00000014933	Dnttip1	1.09094	0.125574	4.95847	3.34544	0.001357	0.0160538	-1.35988
ENSRNOG00000018408	RGD1307554	1.09094	0.12557	4.73793	2.99321	0.00387845	0.0309829	-2.29853
ENSRNOG00000005602	Mthfd1	1.09087	0.125477	5.86475	3.69998	0.000440824	0.00814107	-0.364774
ENSRNOG00000020862	Ptpn23	1.09032	0.124746	6.53157	2.89967	0.00506474	0.0366986	-2.61222
ENSRNOG00000026115	Zfp646	1.09007	0.124425	4.98938	3.70289	0.000436655	0.00812076	-0.315689
ENSRNOG00000047799	Gnb5	1.08988	0.124176	5.6984	2.74582	0.00776563	0.0479367	-2.98854
ENSRNOG00000009377	Nelfb	1.08988	0.124171	6.70597	3.73027	0.000399282	0.00774802	-0.274477
ENSRNOG00000017219	Vac14	1.08984	0.124117	5.62249	2.81209	0.00647122	0.0429348	-2.82213
ENSRNOG00000028521	Plekhm1	1.08977	0.124018	5.44628	3.52376	0.000777052	0.011354	-0.877694
ENSRNOG00000013442	Ciz1	1.08962	0.123828	5.3611	3.22909	0.0019345	0.0198464	-1.71303
ENSRNOG00000020417	Gsk3a	1.08953	0.123704	7.01694	3.22041	0.00198579	0.0201646	-1.75226
ENSRNOG00000010733	Vps11	1.08942	0.123563	6.75002	3.18796	0.00218895	0.0214078	-1.84614
ENSRNOG00000001738	Eif4g1	1.089	0.123003	7.47176	2.89911	0.00507276	0.03674	-2.59364
ENSRNOG00000032705	Bcl7b	1.08894	0.122931	4.99162	3.46289	0.000941718	0.0127936	-1.02697
ENSRNOG00000049142	Hdgfl2	1.08894	0.122919	6.29916	3.76507	0.000356171	0.00721962	-0.170295
ENSRNOG00000016427	Letm1	1.08893	0.122907	6.64587	4.20835	7.921e-05	0.00281793	1.24087
ENSRNOG00000018228	Cog2	1.08887	0.122833	5.45747	3.60722	0.00059524	0.00980333	-0.632032
ENSRNOG00000001272	Mcm3ap	1.08859	0.122461	6.60157	2.92929	0.00465688	0.034788	-2.53554
ENSRNOG00000017993	Abcb10	1.08844	0.122265	5.09881	3.35615	0.00131293	0.0157809	-1.3421
ENSRNOG00000008474	Acox3	1.08826	0.12202	4.62263	3.2686	0.0017165	0.0184049	-1.54525
ENSRNOG00000022896	Rrp7a	1.08823	0.121989	6.40951	3.66492	0.000494048	0.00879339	-0.47511
ENSRNOG00000007882	Ablim2	1.0881	0.121816	6.84718	3.44767	0.000987767	0.0131636	-1.11277
ENSRNOG00000060154	Ddx23	1.08807	0.121773	6.99143	3.71892	0.000414389	0.00786845	-0.304133
ENSRNOG00000015553	Gatad2b	1.08803	0.121718	5.40991	3.01966	0.00359316	0.0294919	-2.28196
ENSRNOG00000036696	Hgs	1.08785	0.121474	6.56858	3.19582	0.002138	0.021078	-1.82716
ENSRNOG00000009355	Ogfr	1.0878	0.121409	5.3826	2.94385	0.00446779	0.0339663	-2.47653
ENSRNOG00000003234	Mgrn1	1.08776	0.121364	7.51339	2.75315	0.00761149	0.0473157	-2.95727
ENSRNOG00000011684	Auh	1.08767	0.121241	6.78593	3.53037	0.000760929	0.0111903	-0.872297
ENSRNOG00000017260	Cdr2	1.08759	0.12114	5.62257	2.87979	0.00535663	0.0379665	-2.65153
ENSRNOG00000012503	Dnajc16	1.08754	0.121072	5.26522	3.07557	0.00305325	0.0266648	-2.12495
ENSRNOG00000012378	Dbnl	1.08747	0.120979	6.84606	3.44214	0.00100501	0.0133123	-1.12886
ENSRNOG00000049531	Usp19	1.08746	0.120962	7.03799	3.29727	0.00157299	0.0175399	-1.5378
ENSRNOG00000016358	Apba2	1.08745	0.120952	7.21709	3.27235	0.00169705	0.018295	-1.60324
ENSRNOG00000007418	Ipo9	1.08736	0.120831	7.00063	3.37182	0.00125087	0.0153343	-1.32746
ENSRNOG00000001283	Anapc7	1.08684	0.120144	5.03614	2.89609	0.00511617	0.0369864	-2.57537
ENSRNOG00000005107	Recql5	1.08676	0.120033	4.42687	3.06832	0.00311873	0.0269852	-2.06583
ENSRNOG00000015128	Sae1	1.08675	0.120026	6.47071	3.06734	0.00312763	0.0270179	-2.17522
ENSRNOG00000019374	Csk	1.08671	0.119972	5.99135	2.74779	0.00772377	0.0478026	-2.9902
ENSRNOG00000060825	Ccm2	1.08669	0.119938	5.47342	3.08292	0.00298817	0.0262985	-2.1161
ENSRNOG00000019423	Dvl1	1.08668	0.119924	6.59151	2.73534	0.00799076	0.0490355	-3.02182
ENSRNOG00000000987	Ptcd1	1.08661	0.11983	4.577	3.4238	0.00106432	0.0138474	-1.09993
ENSRNOG00000010877	Alg9	1.0866	0.119822	4.86566	3.95015	0.000192153	0.00492463	0.455482
ENSRNOG00000004556	Dcaf5	1.08634	0.119477	5.81809	2.82323	0.00627434	0.0420722	-2.80055
ENSRNOG00000004131	Pkn1	1.08631	0.119436	5.90278	3.11159	0.00274646	0.0249439	-2.05293
ENSRNOG00000061128	Pelo	1.08624	0.119346	3.96947	2.88164	0.00532879	0.037873	-2.48213
ENSRNOG00000021145	Gpr137	1.08617	0.119246	6.75095	2.79524	0.00678016	0.0441793	-2.87207
ENSRNOG00000003504	Rnaseh2a	1.08607	0.119111	5.43459	3.01229	0.00367063	0.0299523	-2.30041
ENSRNOG00000036698	Nploc4	1.08602	0.119049	6.65506	4.21055	7.86042e-05	0.00281067	1.24828
ENSRNOG00000001304	Bcr	1.08599	0.119017	5.81486	2.97287	0.00411202	0.032121	-2.41882
ENSRNOG00000053370	Adnp2	1.08599	0.11901	4.33618	3.36091	0.00129377	0.0156579	-1.25623
ENSRNOG00000007681	Brd3	1.08595	0.118963	5.07018	3.24145	0.00186367	0.0193948	-1.6593
ENSRNOG00000028629	Akt1	1.08585	0.118827	7.25226	2.7503	0.00767101	0.0475501	-2.97151
ENSRNOG00000016503	Smarcal1	1.08558	0.118468	4.28788	3.33144	0.00141667	0.01643	-1.3316
ENSRNOG00000002915	Trim11	1.08552	0.118389	4.26835	2.77935	0.00708357	0.045303	-2.77803
ENSRNOG00000057774	RGD1560212	1.08539	0.118219	5.5407	2.84664	0.00587828	0.0404924	-2.73189
ENSRNOG00000037647	Ostm1	1.08537	0.118181	5.50134	3.7204	0.00041238	0.00783966	-0.292189
ENSRNOG00000012204	LOC100294508	1.08536	0.118177	6.91741	3.57907	0.000651498	0.0103671	-0.726242
ENSRNOG00000017085	Tubgcp3	1.08531	0.118112	5.13087	3.02387	0.00354958	0.0292462	-2.25262
ENSRNOG00000020617	Mus81	1.08501	0.117709	4.10025	2.76573	0.00735369	0.0463137	-2.79021
ENSRNOG00000019964	Taok2	1.08495	0.117625	7.56674	3.4456	0.000994178	0.0132269	-1.10302
ENSRNOG00000018975	Atg9a	1.08486	0.117504	7.00734	3.02845	0.00350279	0.0290812	-2.27007
ENSRNOG00000010421	Wdr91	1.0848	0.117422	5.19342	2.96042	0.00426124	0.0328353	-2.42267
ENSRNOG00000020191	Tbc1d17	1.08478	0.117399	5.92097	2.86815	0.00553471	0.0388823	-2.68891
ENSRNOG00000006859	Insig1	1.08474	0.11735	7.55204	3.53418	0.000751776	0.0110967	-0.843685
ENSRNOG00000030199	Tmem192	1.08466	0.117242	4.91106	3.01619	0.00362942	0.0296906	-2.25606
ENSRNOG00000006004	Phc2	1.08465	0.117224	6.39243	3.58362	0.000642067	0.0102886	-0.718693
ENSRNOG00000048969	AABR07059041.1	1.0846	0.117161	5.33876	3.62631	0.000559764	0.00944263	-0.570123
ENSRNOG00000015480	Prkcz	1.08439	0.116889	7.15238	3.93562	0.000201803	0.00508002	0.370768
ENSRNOG00000002214	Klhl8	1.08438	0.116873	5.85473	3.03193	0.00346757	0.028926	-2.26476
ENSRNOG00000006467	Eif2b2	1.08438	0.116872	5.11288	3.54247	0.000732206	0.010981	-0.803537
ENSRNOG00000016719	Zfp161	1.08437	0.116856	4.13184	3.00383	0.00376144	0.030459	-2.19719
ENSRNOG00000001126	Fbxw8	1.08429	0.116746	5.95361	2.76566	0.00735513	0.0463137	-2.94534
ENSRNOG00000018666	Gpsm1	1.08425	0.116693	6.7091	3.15885	0.0023876	0.0226275	-1.92665
ENSRNOG00000017022	Cerk	1.08407	0.116463	6.39682	2.753	0.00761465	0.0473157	-2.97976
ENSRNOG00000009960	Puf60	1.08405	0.116433	7.00174	3.41147	0.00110602	0.0141514	-1.21424
ENSRNOG00000003835	Slc43a2	1.08381	0.116113	6.7105	2.90818	0.0049443	0.0361123	-2.58774
ENSRNOG00000014743	Hagh	1.0838	0.116105	5.94225	3.02955	0.00349157	0.0290271	-2.2726
ENSRNOG00000011826	Lzts1	1.08376	0.11605	4.67101	3.04351	0.0033528	0.0283474	-2.15957
ENSRNOG00000001210	Pwp2	1.08353	0.115733	4.97028	3.03961	0.00339107	0.0285693	-2.19671
ENSRNOG00000042261	Hdgf	1.08348	0.115669	6.28092	3.07063	0.00309766	0.026905	-2.16684
ENSRNOG00000037500	Pus1	1.08347	0.115664	4.24078	2.74358	0.0078131	0.0481495	-2.86496
ENSRNOG00000006327	Rcc2	1.08324	0.115347	4.93993	2.85697	0.00571084	0.0397337	-2.66569
ENSRNOG00000009039	Trappc12	1.08322	0.115324	6.09006	3.91763	0.000214399	0.00528136	0.305008
ENSRNOG00000031485	Dpp3	1.08308	0.115146	5.88203	3.18284	0.00222271	0.0215962	-1.85963
ENSRNOG00000021528	Tusc2	1.08307	0.115121	5.56481	2.88158	0.00532967	0.037873	-2.64444
ENSRNOG00000001500	Rab4b	1.08296	0.114976	6.06566	3.57491	0.000660226	0.0104057	-0.743282
ENSRNOG00000019482	Gnao1	1.08296	0.114974	7.78166	3.67897	0.000472022	0.00853502	-0.407113
ENSRNOG00000018184	Tpm1	1.08283	0.114804	7.07867	2.85305	0.00577388	0.0400148	-2.72084
ENSRNOG00000017434	Mgat3	1.08273	0.114675	6.47183	2.8158	0.00640504	0.0427684	-2.82418
ENSRNOG00000008830	Nfe2l1	1.08258	0.11447	8.05911	3.96873	0.000180451	0.00473426	0.496303
ENSRNOG00000009421	Ivd	1.08239	0.114227	6.29148	3.39693	0.0011572	0.0145718	-1.26385
ENSRNOG00000005133	Mapt	1.08231	0.114115	9.63475	3.9143	0.000216811	0.00529939	0.375192
ENSRNOG00000018502	Mon1a	1.08182	0.113462	4.52697	3.14488	0.00248884	0.0232681	-1.86995
ENSRNOG00000009889	Pgm1	1.08181	0.113449	6.35987	2.81228	0.00646786	0.0429348	-2.83338
ENSRNOG00000019708	Ctsf	1.08181	0.113448	7.28723	3.92834	0.000206814	0.00515803	0.350297
ENSRNOG00000000851	Bag6	1.08179	0.113422	7.36632	3.46586	0.000932967	0.012721	-1.04903
ENSRNOG00000005397	Maea	1.08179	0.113421	6.64976	3.70794	0.000429527	0.0080313	-0.343112
ENSRNOG00000030705	Cpsf1	1.08177	0.11339	6.04563	2.78708	0.00693452	0.0448728	-2.89419
ENSRNOG00000022586	Cdk9	1.08159	0.113151	6.26793	2.99292	0.00388163	0.0309829	-2.37196
ENSRNOG00000043436	Micu1	1.08126	0.112714	7.07159	3.15684	0.00240196	0.0226825	-1.92491
ENSRNOG00000023700	RGD1311847	1.08121	0.112644	3.78198	2.74623	0.00775686	0.0479367	-2.78891
ENSRNOG00000014635	Clta	1.08114	0.112549	7.6648	2.78581	0.00695879	0.0449384	-2.8733
ENSRNOG00000060120	Selenoo	1.08101	0.112385	5.29941	2.99094	0.00390389	0.0310904	-2.34918
ENSRNOG00000014689	Zbtb4	1.08099	0.112352	6.95888	2.86619	0.00556514	0.0390271	-2.69045
ENSRNOG00000019522	Ciao3	1.08077	0.112061	4.68189	2.78545	0.00696566	0.0449586	-2.81584
ENSRNOG00000008578	Cdk16	1.08063	0.111875	7.63026	3.02537	0.00353418	0.0291831	-2.26255
ENSRNOG00000013256	Ric8a	1.08055	0.111759	5.66096	3.57733	0.000655127	0.0103829	-0.72788
ENSRNOG00000020379	Cog8	1.08036	0.111507	4.97233	2.72541	0.00820956	0.049878	-2.99369
ENSRNOG00000021872	Zfp213	1.08034	0.111479	4.08691	2.75508	0.00757134	0.0472081	-2.81052
ENSRNOG00000014693	Btbd6	1.08033	0.111475	5.82855	2.84397	0.00592215	0.0406528	-2.7481
ENSRNOG00000021054	Men1	1.08032	0.11146	5.95114	2.80104	0.00667222	0.0437457	-2.8579
ENSRNOG00000018295	Ccar2	1.07952	0.110387	6.52356	3.0691	0.00311159	0.0269671	-2.17027
ENSRNOG00000030308	Zfp251	1.07948	0.11034	5.09451	3.64398	0.000528711	0.00918433	-0.500938
ENSRNOG00000015237	Gle1	1.07947	0.110327	4.46094	3.22632	0.00195074	0.0199483	-1.64457
ENSRNOG00000013878	Hmgxb4	1.07946	0.110314	4.26831	3.06772	0.00312415	0.0270171	-2.04867
ENSRNOG00000001138	Taok3	1.07929	0.110078	5.44266	2.72581	0.00820058	0.0498463	-3.02674
ENSRNOG00000019298	Dctn4	1.07924	0.110014	6.05983	3.09659	0.00287057	0.0255083	-2.09605
ENSRNOG00000016448	Eef2k	1.07923	0.110003	5.95369	3.31934	0.00147029	0.0168432	-1.48116
ENSRNOG00000005988	Arl8a	1.07917	0.109918	7.46728	3.85812	0.000261675	0.00585623	0.134215
ENSRNOG00000002347	Rgl1	1.07913	0.109868	6.39835	3.22955	0.00193182	0.0198317	-1.73518
ENSRNOG00000033411	Usp12	1.07905	0.109762	3.80467	2.74124	0.00786318	0.0483271	-2.80811
ENSRNOG00000007801	R3hdm2	1.07905	0.109758	6.90078	3.62424	0.000563501	0.00947825	-0.591503
ENSRNOG00000008316	Vps39	1.07903	0.109737	6.72235	2.80292	0.00663764	0.0436591	-2.85319
ENSRNOG00000007120	Mtmr3	1.07875	0.109359	6.6499	3.71574	0.000418713	0.00790538	-0.319332
ENSRNOG00000023764	Kctd2	1.07863	0.109198	5.40949	3.16404	0.00235102	0.0224009	-1.89424
ENSRNOG00000014060	Mras	1.0785	0.10903	7.30818	2.74242	0.00783801	0.0482469	-2.98927
ENSRNOG00000003812	Nlgn3	1.07847	0.10898	6.73394	3.22133	0.00198026	0.020147	-1.75487
ENSRNOG00000025792	Crk	1.07845	0.108954	5.98753	3.71337	0.000421976	0.00791803	-0.326167
ENSRNOG00000032878	Cxxc5	1.078	0.108354	6.36467	2.8937	0.00515079	0.0371361	-2.62816
ENSRNOG00000018051	Farp2	1.07797	0.108312	4.69708	2.72578	0.00820121	0.0498463	-2.96556
ENSRNOG00000001256	Atxn2	1.07797	0.108311	6.53802	3.26032	0.00176014	0.0186751	-1.64897
ENSRNOG00000003147	Sqstm1	1.07785	0.108159	9.04118	3.5519	0.000710541	0.0107949	-0.745427
ENSRNOG00000025890	Opa3	1.07776	0.10803	4.74293	2.81096	0.0064915	0.0429671	-2.75925
ENSRNOG00000046947	Ak5	1.07768	0.107935	6.32342	2.80613	0.00657906	0.0434021	-2.84871
ENSRNOG00000001135	Wsb2	1.07757	0.107784	6.76288	3.28663	0.00162485	0.017843	-1.57291
ENSRNOG00000017299	Phrf1	1.07731	0.107436	5.89952	3.88348	0.000240422	0.00558186	0.200485
ENSRNOG00000017907	Ube2i	1.07696	0.106959	5.36497	3.46916	0.000923321	0.0126219	-1.03394
ENSRNOG00000009523	Rab11fip2	1.07673	0.106658	4.60357	2.84213	0.00595267	0.0407114	-2.67012
ENSRNOG00000006649	Thrb	1.07658	0.106454	5.34727	2.95705	0.00430253	0.0330682	-2.4417
ENSRNOG00000019579	Edc3	1.07625	0.106008	4.25047	2.76053	0.00745923	0.0468051	-2.82497
ENSRNOG00000010910	Gmeb1	1.07601	0.105691	4.30793	3.71655	0.000417603	0.00790538	-0.215792
ENSRNOG00000014368	Eif4g3	1.07582	0.105438	7.94776	3.29858	0.00156669	0.0175242	-1.51061
ENSRNOG00000061572	Smarcd1	1.07579	0.105394	6.23926	3.18179	0.0022297	0.0216203	-1.86645
ENSRNOG00000036934	Abhd12	1.07558	0.105109	7.54715	3.54177	0.000733841	0.010991	-0.822416
ENSRNOG00000025702	Kdm2b	1.07512	0.104492	4.2899	2.82813	0.00618942	0.0417667	-2.66428
ENSRNOG00000017513	Miga2	1.07486	0.104148	6.74495	2.81462	0.00642613	0.0428252	-2.82393
ENSRNOG00000023197	Zfp608	1.07476	0.104019	4.52722	3.01603	0.00363109	0.0296906	-2.21578
ENSRNOG00000019039	Inpp5e	1.07426	0.103337	4.74466	2.8987	0.00507858	0.0367654	-2.5401
ENSRNOG00000020261	Fam53c	1.07418	0.103229	4.9408	2.89408	0.0051452	0.0371295	-2.5706
ENSRNOG00000004091	Cwc25	1.07411	0.103137	4.34778	3.17052	0.002306	0.022091	-1.7826
ENSRNOG00000045918	Jarid2	1.07385	0.102786	5.31834	3.3252	0.00144408	0.0166509	-1.44308
ENSRNOG00000019262	Trak1	1.07364	0.102512	7.01403	3.25608	0.00178294	0.0188256	-1.65316
ENSRNOG00000020206	Ctsd	1.07362	0.102486	8.87618	3.15715	0.00239975	0.0226751	-1.86705
ENSRNOG00000003747	Get3	1.07355	0.102383	6.31444	2.78535	0.00696757	0.0449586	-2.90025
ENSRNOG00000014330	Pcmt1	1.07329	0.102044	7.16706	2.93573	0.00457242	0.034449	-2.50757
ENSRNOG00000018440	Arfip2	1.07328	0.10203	6.04584	3.10493	0.00280094	0.0251374	-2.07317
ENSRNOG00000015093	Sparcl1	1.07323	0.101964	11.4844	3.2307	0.00192514	0.0197759	-1.56469
ENSRNOG00000017478	Pcsk7	1.07319	0.1019	5.2956	2.89191	0.00517683	0.0372732	-2.60452
ENSRNOG00000012559	Man1b1	1.07314	0.101838	7.04625	3.58257	0.000644233	0.0103025	-0.713732
ENSRNOG00000002194	Coq2	1.07301	0.101664	5.2684	2.87981	0.00535632	0.0379665	-2.63344
ENSRNOG00000000312	Fig4	1.07272	0.10127	5.88762	3.47858	0.000896365	0.0124067	-1.02385
ENSRNOG00000008614	Zfyve1	1.07244	0.100901	5.33706	3.51557	0.000797493	0.0115466	-0.896572
ENSRNOG00000009066	Thra	1.07193	0.100206	7.75308	2.887	0.00524901	0.0375212	-2.61738
ENSRNOG00000030126	Clk3	1.07182	0.100058	5.99929	2.72737	0.008166	0.0497273	-3.03953
ENSRNOG00000010849	Adprhl2	1.07181	0.100053	5.17316	2.75114	0.00765348	0.0474599	-2.94525
ENSRNOG00000028498	Wdr1	1.07164	0.0998209	7.65321	3.87108	0.000250594	0.00570985	0.179406
ENSRNOG00000015413	Qpctl	1.07153	0.099671	4.94014	3.00287	0.00377187	0.0305234	-2.29179
ENSRNOG00000016638	Gnb1	1.07132	0.0993924	8.60222	3.72185	0.000410439	0.00781208	-0.252907
ENSRNOG00000032437	Pard3	1.07122	0.0992549	5.41774	3.24622	0.00183699	0.0192051	-1.66771
ENSRNOG00000019152	Trpc4ap	1.07115	0.0991595	7.51792	3.55556	0.000702298	0.0107206	-0.782518
ENSRNOG00000033426	Cdc37	1.07106	0.0990331	7.46992	2.84647	0.00588097	0.0404924	-2.72772
ENSRNOG00000021216	Pex11b	1.0709	0.0988268	4.45966	2.90408	0.00500195	0.0364094	-2.49466
ENSRNOG00000017419	Map3k4	1.07075	0.0986196	5.77889	3.47021	0.000920286	0.0125912	-1.046
ENSRNOG00000015229	Zc3h4	1.07059	0.0984055	5.97636	3.48435	0.000880204	0.0122643	-1.00838
ENSRNOG00000017635	Inpp5a	1.07022	0.0979136	5.57661	2.98042	0.00402383	0.0316189	-2.39152
ENSRNOG00000027487	Trim28	1.07002	0.0976374	6.83953	2.89534	0.00512699	0.0370316	-2.6187
ENSRNOG00000031387	Dazap1	1.06984	0.0974002	5.43147	2.90823	0.00494353	0.0361123	-2.56971
ENSRNOG00000018097	Emc1	1.06968	0.0971845	6.88824	3.22697	0.00194695	0.0199355	-1.73649
ENSRNOG00000001409	Gnb2	1.06965	0.0971396	7.2978	2.80261	0.00664343	0.0436639	-2.84164
ENSRNOG00000002251	Sec31a	1.06897	0.0962238	6.31673	2.90691	0.00496207	0.036202	-2.59448
ENSRNOG00000032034	Supt5h	1.06896	0.0962045	7.83963	3.14206	0.00250978	0.0234227	-1.94508
ENSRNOG00000012240	Supt6h	1.06881	0.0959989	7.74268	3.44924	0.000982914	0.0131319	-1.08752
ENSRNOG00000060229	Arf1	1.06879	0.0959762	7.73333	3.02139	0.00357515	0.0293994	-2.27006
ENSRNOG00000005301	Eif2b4	1.06874	0.0959145	4.96073	2.9426	0.00448376	0.0340342	-2.44821
ENSRNOG00000055305	Parvb	1.06867	0.0958215	6.68285	2.9798	0.004031	0.0316281	-2.40369
ENSRNOG00000019232	RGD1311345	1.06867	0.0958119	4.84928	3.43802	0.00101805	0.0133767	-1.08703
ENSRNOG00000020772	Dhx8	1.06853	0.0956214	5.14623	3.14019	0.0025237	0.0235112	-1.94302
ENSRNOG00000016795	Rabl6	1.06846	0.0955301	7.55234	2.96969	0.00414969	0.0323002	-2.41065
ENSRNOG00000018487	Slc3a2	1.0683	0.0953165	7.2635	2.82092	0.0063146	0.0422887	-2.79731
ENSRNOG00000020526	Mau2	1.06828	0.0952899	6.92438	2.82931	0.00616906	0.0417001	-2.78378
ENSRNOG00000002903	Specc1	1.06823	0.0952211	7.52367	2.73076	0.00809096	0.0494596	-3.01152
ENSRNOG00000005428	Ctbp1	1.06819	0.0951727	7.51979	3.15768	0.00239594	0.022666	-1.91175
ENSRNOG00000060008	Cog7	1.06805	0.0949753	4.96617	2.99284	0.0038826	0.0309829	-2.32046
ENSRNOG00000011237	Zc3h13	1.06746	0.0941823	6.74406	2.93938	0.00452511	0.0342222	-2.50744
ENSRNOG00000008523	Faf1	1.0674	0.0940988	5.26412	2.74621	0.00775726	0.0479367	-2.96729
ENSRNOG00000010154	Zc3hc1	1.06712	0.0937198	4.39002	2.84803	0.00585543	0.0404349	-2.62698
ENSRNOG00000032293	Polg	1.06703	0.0936033	5.85575	2.76151	0.00743937	0.0467517	-2.95344
ENSRNOG00000006554	Fam149b1	1.06699	0.0935442	5.0493	2.85805	0.00569364	0.0396438	-2.67134
ENSRNOG00000039815	Zfp512	1.06625	0.0925475	6.03081	3.60046	0.000608302	0.00992021	-0.666998
ENSRNOG00000029571	Coq10a	1.06598	0.0921794	5.12837	3.10799	0.00277583	0.025025	-2.02847
ENSRNOG00000010719	Exosc10	1.06542	0.0914176	5.71932	3.18989	0.00217631	0.0213762	-1.83594
ENSRNOG00000001764	Vps8	1.0654	0.0913996	6.2375	3.634	0.000546037	0.00939546	-0.56811
ENSRNOG00000003594	Tmem183a	1.06538	0.0913732	6.00226	3.35586	0.00131408	0.0157809	-1.3789
ENSRNOG00000001139	Suds3	1.06502	0.0908796	6.30223	2.76731	0.00732194	0.0462346	-2.94472
ENSRNOG00000013461	Ralbp1	1.06454	0.0902268	6.8166	3.11871	0.00268937	0.0245234	-2.03343
ENSRNOG00000009406	Tm9sf4	1.06438	0.0900133	5.7333	3.52571	0.000772269	0.0112969	-0.882718
ENSRNOG00000018181	Stk25	1.06406	0.0895828	6.9313	2.79879	0.00671389	0.0438732	-2.86001
ENSRNOG00000019956	Kdm4a	1.06342	0.0887052	6.40029	2.77871	0.00709607	0.04531	-2.91651
ENSRNOG00000046502	Lonp1	1.06323	0.0884535	6.92888	3.61015	0.000589655	0.00975322	-0.633596
ENSRNOG00000009088	Txnrd1	1.06296	0.088091	6.48499	2.89072	0.00519431	0.0373652	-2.63523
ENSRNOG00000048242	Txlna	1.06286	0.0879492	5.56146	3.01628	0.00362854	0.0296906	-2.29601
ENSRNOG00000028501	Zc3h18	1.06269	0.0877271	5.58242	3.27115	0.00170324	0.0183222	-1.60657
ENSRNOG00000038883	LOC294154	1.06256	0.0875381	8.00244	3.9586	0.000186745	0.00483734	0.462781
ENSRNOG00000023210	Trappc10	1.06238	0.0872942	7.17272	3.21541	0.00201588	0.0203403	-1.76234
ENSRNOG00000008981	Pdcd6ip	1.06209	0.0869062	7.58562	2.84153	0.00596271	0.0407379	-2.73627
ENSRNOG00000007136	Anxa7	1.06201	0.0868022	5.47041	2.88872	0.00522357	0.0374932	-2.62241
ENSRNOG00000018105	Thtpa	1.06151	0.0861235	7.32215	3.14675	0.00247508	0.0231804	-1.94611
ENSRNOG00000060912	Qars1	1.06151	0.0861156	6.28976	2.76077	0.00745435	0.0468051	-2.96078
ENSRNOG00000002697	Mtmr1	1.06141	0.0859774	4.93773	2.81139	0.00648393	0.0429348	-2.77746
ENSRNOG00000017863	Zeb1	1.06123	0.0857407	6.56057	3.25107	0.0018102	0.0190166	-1.67447
ENSRNOG00000025481	Dctn2	1.0612	0.0857016	7.6836	2.80185	0.00665746	0.04372	-2.83287
ENSRNOG00000001190	Git2	1.0611	0.0855582	6.12263	3.06603	0.0031396	0.0270478	-2.17814
ENSRNOG00000023258	Nfkb1	1.06095	0.0853502	5.42509	2.90939	0.00492738	0.0360812	-2.56826
ENSRNOG00000018403	Atg4b	1.06053	0.0847803	5.57934	2.76629	0.00734252	0.0462893	-2.93399
ENSRNOG00000001205	Agpat3	1.06045	0.0846748	8.37472	2.90141	0.00503984	0.0365537	-2.55912
ENSRNOG00000018144	Depdc5	1.05998	0.084042	5.9068	2.81843	0.0063585	0.0425469	-2.81425
ENSRNOG00000011887	RGD1307929	1.05971	0.0836668	8.03422	2.75894	0.00749191	0.0469336	-2.92741
ENSRNOG00000001253	Eif3b	1.05915	0.0829099	6.7534	3.09974	0.00284404	0.0253941	-2.08561
ENSRNOG00000005083	Rtfdc1	1.05837	0.0818438	5.83167	2.97123	0.00413134	0.0322088	-2.4228
ENSRNOG00000001454	Eif4h	1.05759	0.0807786	8.66661	3.19821	0.00212276	0.0210058	-1.76458
ENSRNOG00000001479	Gtf2i	1.05716	0.0801925	8.03743	3.62843	0.000555947	0.00943094	-0.552574
ENSRNOG00000019749	Ube2j2	1.05693	0.079875	5.66134	2.91214	0.00488918	0.0359503	-2.57068
ENSRNOG00000031827	Arih2	1.05679	0.0796893	6.10132	2.97669	0.00406716	0.0318175	-2.41333
ENSRNOG00000003084	Parp1	1.05674	0.079614	6.5044	2.90718	0.00495827	0.0361908	-2.59319
ENSRNOG00000006997	App	1.0566	0.0794309	10.705	3.09568	0.00287821	0.025557	-1.95827
ENSRNOG00000005538	Psmd11	1.05603	0.0786474	6.58379	3.08888	0.00293632	0.0259715	-2.11672
ENSRNOG00000002368	Iars2	1.05578	0.0783052	6.24943	2.97252	0.00411613	0.0321373	-2.42513
ENSRNOG00000010735	Nfyc	1.0556	0.0780677	5.60848	2.82489	0.00624543	0.0419555	-2.78976
ENSRNOG00000009042	Sec24c	1.05551	0.0779426	6.85665	3.13687	0.0025487	0.0236703	-1.98358
ENSRNOG00000019725	Actr1a	1.05519	0.0774967	8.14461	3.19174	0.00216428	0.0212712	-1.80029
ENSRNOG00000054863	Usp4	1.05224	0.0734606	6.1346	2.88975	0.00520852	0.0374167	-2.63738
ENSRNOG00000017553	Mief1	1.05175	0.072796	5.7063	3.06431	0.00315547	0.0271405	-2.1755
ENSRNOG00000013039	Add1	1.05151	0.0724664	8.68757	3.3589	0.00130183	0.0157406	-1.31555
ENSRNOG00000020425	Stim1	1.05143	0.0723499	6.73987	2.74488	0.00778558	0.0480171	-2.99624
ENSRNOG00000016031	Bicd2	1.05132	0.0722036	7.06592	3.06956	0.00310741	0.0269603	-2.15977
ENSRNOG00000013660	Cog6	1.04991	0.0702658	5.47247	2.9032	0.00501438	0.0364833	-2.58586
ENSRNOG00000049876	Prkar1a	1.04862	0.0684872	8.74376	3.57351	0.000663173	0.010417	-0.69234
ENSRNOG00000018309	Chd4	1.04834	0.0681129	8.42269	3.52166	0.00078225	0.0113651	-0.856023
ENSRNOG00000017441	Tpm3	1.04623	0.065205	7.10917	2.83512	0.00607008	0.0412501	-2.76526
ENSRNOG00000007781	Stau1	1.0462	0.0651612	6.30204	2.9852	0.00396891	0.0313814	-2.39221
ENSRNOG00000008117	Galnt11	1.04608	0.0649926	5.99084	3.52158	0.000782451	0.0113651	-0.899789
ENSRNOG00000006247	Copa	1.0454	0.0640597	7.78497	2.82597	0.00622676	0.0419284	-2.76912
ENSRNOG00000020715	Ddb1	1.04322	0.0610485	8.02903	3.28969	0.00160977	0.01774	-1.53303
ENSRNOG00000017583	Mapkap1	1.04275	0.0603995	5.30194	2.93608	0.00456783	0.0344307	-2.49203
ENSRNOG00000057676	Polr2m	-1.04793	-0.0675478	7.52112	-2.81368	0.00644282	0.0428473	-2.80773
ENSRNOG00000012788	Clns1a	-1.04875	-0.0686764	5.65004	-2.75839	0.00750322	0.0469487	-2.95544
ENSRNOG00000014765	Vapa	-1.05149	-0.0724286	7.14058	-2.88019	0.00535059	0.0379649	-2.65016
ENSRNOG00000004909	Cnot2	-1.05173	-0.0727625	5.48991	-2.90515	0.0049868	0.0363158	-2.58221
ENSRNOG00000005157	Rbbp7	-1.0523	-0.0735488	6.80455	-2.9985	0.00381975	0.0307746	-2.35278
ENSRNOG00000003689	Nono	-1.05241	-0.0736953	7.02891	-3.17501	0.00227531	0.0218628	-1.8766
ENSRNOG00000016905	Hmg20a	-1.05432	-0.0763098	6.10605	-3.00222	0.00377894	0.0305357	-2.3464
ENSRNOG00000014340	Pdcd7	-1.05555	-0.078	5.44669	-2.95966	0.00427059	0.0328914	-2.43865
ENSRNOG00000014549	Arhgef26	-1.05597	-0.0785746	4.91097	-2.75171	0.00764157	0.047423	-2.92416
ENSRNOG00000049083	Nicn1	-1.05731	-0.0804042	6.20598	-2.7861	0.00695313	0.0449383	-2.89786
ENSRNOG00000013977	Bzw1	-1.05841	-0.0818947	6.99228	-2.83399	0.00608932	0.0413367	-2.77024
ENSRNOG00000002724	Prpsap2	-1.05857	-0.082111	5.81896	-2.84593	0.00588984	0.0405329	-2.74352
ENSRNOG00000051650	Ywhaq	-1.06021	-0.0843501	9.07058	-2.88012	0.00535164	0.0379649	-2.58485
ENSRNOG00000009378	Rpl4	-1.06054	-0.0847934	8.47098	-2.75304	0.00761381	0.0473157	-2.92659
ENSRNOG00000023605	Ncbp1	-1.06104	-0.0854758	5.90278	-2.9233	0.00473682	0.0351222	-2.54822
ENSRNOG00000021259	Prnp	-1.06232	-0.0872164	9.56575	-2.96233	0.00423808	0.0327361	-2.35397
ENSRNOG00000015780	Rcn2	-1.06339	-0.0886684	7.80625	-3.03995	0.00338767	0.0285663	-2.21878
ENSRNOG00000032735	Srek1	-1.06471	-0.0904627	5.83203	-2.85559	0.00573291	0.0398175	-2.71862
ENSRNOG00000001681	Vps26c	-1.06601	-0.0922199	5.08482	-3.05403	0.00325159	0.0277422	-2.16792
ENSRNOG00000012803	Wdr61	-1.06603	-0.0922423	5.36683	-2.92571	0.00470459	0.034981	-2.52298
ENSRNOG00000011555	Lrrc40	-1.06631	-0.0926245	5.03664	-3.20223	0.00209731	0.0208838	-1.76651
ENSRNOG00000055331	Ints10	-1.06633	-0.092651	5.39938	-3.11659	0.00270626	0.0246491	-2.02148
ENSRNOG00000000866	Rbmx	-1.06698	-0.093536	5.20623	-3.22451	0.0019614	0.0199935	-1.71547
ENSRNOG00000011785	Xrn2	-1.0674	-0.094099	5.48518	-2.87307	0.0054587	0.0384672	-2.66283
ENSRNOG00000011308	Uhrf2	-1.06762	-0.0943938	5.79089	-3.42247	0.00106873	0.0138543	-1.18408
ENSRNOG00000012763	Cwf19l1	-1.06823	-0.0952287	4.85243	-3.26327	0.00174445	0.0185795	-1.58118
ENSRNOG00000012558	Orc2	-1.06842	-0.0954821	5.23565	-2.9207	0.00477195	0.0353498	-2.52743
ENSRNOG00000036742	Uqcrc2	-1.06854	-0.0956438	8.0594	-2.98166	0.00400954	0.0315372	-2.36335
ENSRNOG00000003706	Ufc1	-1.06863	-0.0957628	5.9447	-2.79626	0.0067611	0.0440913	-2.86931
ENSRNOG00000019294	Stk16	-1.06865	-0.0957856	5.66417	-3.51712	0.000793601	0.0115112	-0.90481
ENSRNOG00000024322	Shroom2	-1.06929	-0.0966552	7.42824	-2.92463	0.00471894	0.0350223	-2.52935
ENSRNOG00000008797	Tmpo	-1.06954	-0.0969923	5.85106	-3.42898	0.00104724	0.0136812	-1.16675
ENSRNOG00000010958	Prdx3	-1.06964	-0.0971239	6.13553	-3.46265	0.000942401	0.0127936	-1.0733
ENSRNOG00000010023	Slc33a1	-1.07014	-0.0977972	5.53501	-3.31302	0.00149904	0.0170376	-1.48781
ENSRNOG00000019273	Capn7	-1.0703	-0.0980202	5.50403	-2.78043	0.00706263	0.0451872	-2.89528
ENSRNOG00000030628	Eif4a1	-1.07111	-0.099103	7.42645	-3.10498	0.0028005	0.0251374	-2.05678
ENSRNOG00000001456	Nup153	-1.07239	-0.100834	5.91133	-2.96856	0.00416307	0.0323609	-2.43157
ENSRNOG00000018809	Psmd5	-1.07243	-0.100888	5.35685	-4.37219	4.45033e-05	0.0019616	1.80064
ENSRNOG00000050321	Zzz3	-1.07252	-0.101006	5.4563	-3.18742	0.00219248	0.0214218	-1.8323
ENSRNOG00000009811	Cnih1	-1.07287	-0.101469	5.9349	-3.00389	0.00376077	0.030459	-2.33998
ENSRNOG00000005123	Emc2	-1.07335	-0.10212	5.9142	-2.725	0.00821873	0.0498956	-3.04466
ENSRNOG00000018901	Rab14	-1.07346	-0.102274	7.72516	-2.94015	0.0045152	0.0341924	-2.48124
ENSRNOG00000013211	Chchd3	-1.07351	-0.102332	5.86372	-2.88207	0.00532242	0.0378717	-2.65202
ENSRNOG00000055756	Bcap31	-1.07401	-0.103005	6.98777	-3.04296	0.00335812	0.0283596	-2.2324
ENSRNOG00000052343	Eif4e	-1.07413	-0.103166	6.6177	-2.82819	0.00618837	0.0417667	-2.7915
ENSRNOG00000007867	Rngtt	-1.0744	-0.103525	5.06521	-2.96194	0.00424284	0.0327569	-2.40905
ENSRNOG00000029549	Eci3	-1.07452	-0.103686	5.39266	-3.00973	0.00369787	0.0301128	-2.30531
ENSRNOG00000015145	Ppp6c	-1.07528	-0.104713	5.41883	-2.72522	0.00821373	0.0498843	-3.02586
ENSRNOG00000005865	Itprid2	-1.07563	-0.105188	7.40292	-3.21034	0.00204682	0.0205742	-1.77119
ENSRNOG00000011617	Dguok	-1.07664	-0.106536	4.57338	-2.84698	0.00587269	0.0404924	-2.64943
ENSRNOG00000002389	Morf4l2	-1.07665	-0.106551	7.81622	-3.98051	0.000173395	0.00463708	0.527535
ENSRNOG00000024085	Tmem237	-1.07667	-0.106581	5.35931	-3.46167	0.000945319	0.0128125	-1.05436
ENSRNOG00000002759	Lias	-1.07668	-0.106584	5.13305	-2.95617	0.00431342	0.0331091	-2.42871
ENSRNOG00000038597	Dlg1	-1.07676	-0.106693	6.80915	-2.7769	0.00713147	0.0453722	-2.91651
ENSRNOG00000027864	Ppia	-1.07679	-0.106742	9.46305	-2.78868	0.00690387	0.0447837	-2.79609
ENSRNOG00000011678	Wbp4	-1.07687	-0.106846	5.74322	-2.86334	0.00560984	0.0392368	-2.69713
ENSRNOG00000009781	Dync1i2	-1.07719	-0.107278	7.35119	-2.96146	0.00424858	0.0327695	-2.43696
ENSRNOG00000050578	Rheb	-1.0774	-0.107558	6.34723	-3.33868	0.00138549	0.0162581	-1.42963
ENSRNOG00000060956	Zfp706	-1.0776	-0.107818	7.39295	-2.82868	0.00617989	0.0417556	-2.7735
ENSRNOG00000014478	Fndc3a	-1.07766	-0.107896	5.69769	-2.83065	0.00614612	0.0416009	-2.77761
ENSRNOG00000003825	Wdr75	-1.07775	-0.108027	4.86073	-2.98836	0.00393298	0.031244	-2.32202
ENSRNOG00000001524	Hat1	-1.07778	-0.108065	4.66373	-2.83919	0.00600163	0.040916	-2.6847
ENSRNOG00000055860	Arl8b	-1.07781	-0.108103	8.23122	-3.3428	0.00136804	0.0161008	-1.37669
ENSRNOG00000027654	Appbp2	-1.07787	-0.108183	7.04604	-3.27951	0.00166047	0.0180474	-1.58736
ENSRNOG00000007125	Vps54	-1.07816	-0.108568	5.21282	-3.02703	0.00351723	0.0291096	-2.24995
ENSRNOG00000013516	Sf3b1	-1.07816	-0.108572	8.16464	-3.93285	0.000203695	0.00509469	0.386098
ENSRNOG00000026610	Akirin1	-1.07879	-0.109408	6.18336	-3.4905	0.000863297	0.0121457	-0.992512
ENSRNOG00000011535	Gcsh	-1.07886	-0.10951	5.94972	-2.78228	0.00702667	0.0451022	-2.90415
ENSRNOG00000011029	Sec11a	-1.07907	-0.109789	4.70957	-2.90629	0.00497076	0.0362487	-2.51526
ENSRNOG00000012089	Cstf3	-1.07908	-0.109803	4.28723	-2.83505	0.00607138	0.0412501	-2.6478
ENSRNOG00000025940	Mettl9	-1.07908	-0.109807	5.80575	-2.95723	0.0043004	0.0330682	-2.45858
ENSRNOG00000058050	Bclaf1	-1.07978	-0.110735	6.77304	-3.03485	0.00343831	0.028795	-2.25769
ENSRNOG00000022500	Rwdd4	-1.07989	-0.110884	5.05482	-2.93299	0.00460815	0.034669	-2.48205
ENSRNOG00000013393	Eif2a	-1.0801	-0.11117	5.03929	-3.09652	0.00287112	0.0255083	-2.05299
ENSRNOG00000027921	Rlf	-1.08036	-0.111516	4.99261	-3.07472	0.00306079	0.0266721	-2.10565
ENSRNOG00000017997	Nek4	-1.08052	-0.111722	4.17191	-2.99595	0.00384799	0.0308771	-2.22246
ENSRNOG00000011498	Psip1	-1.08056	-0.11178	7.0708	-3.19481	0.00214447	0.0211287	-1.82091
ENSRNOG00000005426	Snupn	-1.0811	-0.112496	4.15284	-3.52617	0.000771146	0.0112969	-0.759
ENSRNOG00000003847	Gid4	-1.08146	-0.112983	6.75846	-3.07998	0.00301403	0.026446	-2.13824
ENSRNOG00000000923	Cct6a	-1.08202	-0.113728	7.23779	-3.11704	0.0027027	0.0246308	-2.02873
ENSRNOG00000060972	Heca	-1.08217	-0.113928	5.73877	-2.82568	0.00623178	0.0419284	-2.79144
ENSRNOG00000030680	Ddx5	-1.08241	-0.114253	8.89173	-3.12994	0.00260153	0.0239419	-1.94037
ENSRNOG00000032398	RGD1562136	-1.08285	-0.11483	5.91048	-3.10747	0.00278004	0.0250346	-2.06421
ENSRNOG00000016963	Trip12	-1.08299	-0.115018	7.86429	-3.16187	0.00236625	0.0225056	-1.89042
ENSRNOG00000030667	Ppm1b	-1.08301	-0.115046	7.27763	-3.3508	0.00133475	0.0159568	-1.38089
ENSRNOG00000013493	Psma4	-1.08328	-0.115409	6.192	-2.9485	0.00440892	0.0336312	-2.48687
ENSRNOG00000026880	Usp38	-1.08402	-0.116386	4.86615	-3.12513	0.00263886	0.0241512	-1.96
ENSRNOG00000007924	Mios	-1.08406	-0.11644	3.99313	-2.73215	0.00806042	0.0493414	-2.85853
ENSRNOG00000039551	Rdh14	-1.08429	-0.116744	4.43209	-3.68338	0.000465308	0.00846169	-0.324049
ENSRNOG00000027360	Srsf7	-1.08452	-0.117055	5.99331	-3.25635	0.00178146	0.0188256	-1.65827
ENSRNOG00000015018	Pdia3	-1.08464	-0.117216	8.11551	-2.93032	0.00464332	0.0347691	-2.49461
ENSRNOG00000008390	Dcun1d5	-1.08481	-0.117436	5.07601	-3.52272	0.000779632	0.0113604	-0.859304
ENSRNOG00000012828	Emg1	-1.08496	-0.117642	4.57661	-2.80898	0.00652737	0.0431685	-2.74253
ENSRNOG00000012124	Trappc13	-1.08506	-0.117774	5.93841	-3.41314	0.00110028	0.0141304	-1.21417
ENSRNOG00000007512	Srp14	-1.08515	-0.117899	6.23451	-3.56124	0.0006897	0.0106034	-0.7847
ENSRNOG00000018718	Rpp30	-1.08527	-0.118057	4.49427	-2.92913	0.00465906	0.034788	-2.43605
ENSRNOG00000015250	Mettl14	-1.0853	-0.118099	5.43995	-2.99549	0.00385308	0.0309023	-2.34557
ENSRNOG00000009484	Ptcd3	-1.0856	-0.118493	5.61855	-3.79501	0.000322674	0.00671163	-0.0680065
ENSRNOG00000010591	Kdm5a	-1.08569	-0.118611	6.68074	-2.81457	0.00642701	0.0428252	-2.82491
ENSRNOG00000010178	Cgrrf1	-1.08574	-0.118681	4.71609	-2.96416	0.00421594	0.0326284	-2.36911
ENSRNOG00000003307	Gcdh	-1.08586	-0.118832	6.22469	-2.72402	0.00824059	0.0499126	-3.05006
ENSRNOG00000000613	Tfam	-1.08615	-0.119224	4.78241	-3.66805	0.00048907	0.00873409	-0.404698
ENSRNOG00000006636	Otud6b	-1.08619	-0.119283	5.79139	-2.82552	0.00623445	0.0419284	-2.79356
ENSRNOG00000012087	Ufsp2	-1.08627	-0.119378	5.20568	-3.29056	0.00160553	0.01774	-1.53415
ENSRNOG00000046912	Nr1d2	-1.08696	-0.120298	6.83886	-3.33459	0.00140303	0.0163433	-1.43644
ENSRNOG00000006221	Uba3	-1.0871	-0.120491	6.5333	-2.80313	0.00663379	0.0436591	-2.85485
ENSRNOG00000018333	Rbm6	-1.08726	-0.120697	5.53818	-3.06662	0.00313419	0.0270478	-2.16197
ENSRNOG00000056735	Zc4h2	-1.08763	-0.121194	4.31817	-3.18505	0.0022081	0.0215258	-1.74074
ENSRNOG00000047853	Ss18l2	-1.08773	-0.121325	4.78982	-2.78253	0.00702194	0.0450984	-2.83373
ENSRNOG00000020216	Gmpr2	-1.08799	-0.121661	4.6808	-2.8374	0.00603177	0.0410687	-2.68547
ENSRNOG00000026573	Ophn1	-1.08868	-0.122574	5.01335	-2.80423	0.00661375	0.0435948	-2.80361
ENSRNOG00000024955	Scyl2	-1.08888	-0.122839	5.44766	-3.66406	0.000495435	0.00880823	-0.460993
ENSRNOG00000006432	Trnt1	-1.0889	-0.122869	5.30517	-3.04957	0.0032941	0.0279849	-2.19717
ENSRNOG00000045605	Uxs1	-1.08897	-0.122966	5.42664	-2.97123	0.00413135	0.0322088	-2.4077
ENSRNOG00000007845	Supt4h1	-1.08906	-0.123085	4.86444	-3.24047	0.00186919	0.0194142	-1.6431
ENSRNOG00000000823	Gcc2	-1.08945	-0.123603	6.34618	-2.79761	0.00673591	0.043963	-2.86958
ENSRNOG00000030247	Eif4ebp3	-1.08947	-0.123622	6.2377	-3.57942	0.00065075	0.0103671	-0.730799
ENSRNOG00000006335	Klhl9	-1.08956	-0.123746	7.00572	-3.45428	0.000967492	0.0130023	-1.09025
ENSRNOG00000056371	Pik3ca	-1.08958	-0.123777	6.68911	-2.90091	0.00504699	0.0365866	-2.60701
ENSRNOG00000014058	Tomm22	-1.08962	-0.123827	5.88841	-3.31986	0.00146794	0.0168415	-1.47868
ENSRNOG00000012263	Cnot7	-1.08967	-0.123889	5.74399	-3.28346	0.00164063	0.0179135	-1.57843
ENSRNOG00000061312	Phf10	-1.08968	-0.123899	5.05287	-2.82846	0.00618372	0.0417637	-2.7446
ENSRNOG00000023494	Tti2	-1.08971	-0.123947	3.84705	-3.2229	0.00197093	0.0200778	-1.5747
ENSRNOG00000011135	Gtf2b	-1.08977	-0.12402	4.61012	-3.07153	0.00308954	0.0268785	-2.07888
ENSRNOG00000000411	Nus1	-1.09005	-0.12439	6.44563	-3.38766	0.001191	0.014852	-1.28999
ENSRNOG00000017502	Sike1	-1.09006	-0.124408	4.89149	-4.20788	7.93383e-05	0.00281793	1.28373
ENSRNOG00000037627	Trappc1	-1.09018	-0.124569	5.80017	-3.07484	0.00305978	0.0266721	-2.14884
ENSRNOG00000000170	Slc30a4	-1.0906	-0.125128	5.58089	-2.78776	0.00692149	0.0448463	-2.88098
ENSRNOG00000003220	H3f3b	-1.09069	-0.125242	7.28618	-2.7878	0.00692063	0.0448463	-2.87873
ENSRNOG00000019529	Btbd1	-1.09073	-0.125288	7.61125	-3.40528	0.00112754	0.0143301	-1.21764
ENSRNOG00000009538	Etfdh	-1.09109	-0.125773	5.42774	-2.96956	0.0041512	0.0323002	-2.41143
ENSRNOG00000004784	Ndufaf5	-1.09117	-0.125882	4.87239	-2.87147	0.00548331	0.0386064	-2.62289
ENSRNOG00000011829	Rpgrip1l	-1.09132	-0.126071	5.58079	-2.91913	0.00479329	0.0354418	-2.54989
ENSRNOG00000026853	Urb2	-1.09136	-0.126131	3.35192	-2.94002	0.00451686	0.0341924	-2.24614
ENSRNOG00000051170	Ddx17	-1.09141	-0.126194	8.81245	-3.41107	0.0011074	0.0141534	-1.16296
ENSRNOG00000004827	Papola	-1.09209	-0.127095	6.69782	-3.54974	0.00071545	0.0108525	-0.816475
ENSRNOG00000006180	Pum2	-1.09217	-0.127194	7.44469	-3.15368	0.00242466	0.0228426	-1.92425
ENSRNOG00000002708	Phf8	-1.09234	-0.127419	5.47721	-3.10686	0.00278503	0.0250527	-2.05154
ENSRNOG00000005710	Rbm7	-1.09252	-0.127657	4.23638	-3.73225	0.000396704	0.00772625	-0.155592
ENSRNOG00000014079	Stat1	-1.09253	-0.127676	6.1613	-2.93239	0.0046161	0.034696	-2.52821
ENSRNOG00000023363	Ing4	-1.09254	-0.127682	5.45373	-4.07784	0.000124408	0.00372801	0.830877
ENSRNOG00000042983	Nudt21	-1.09256	-0.127717	5.10803	-2.93268	0.00461221	0.0346831	-2.4854
ENSRNOG00000015158	Pikfyve	-1.09276	-0.127977	6.82921	-2.86393	0.0056006	0.0392239	-2.6984
ENSRNOG00000007548	Polr3f	-1.09293	-0.128197	5.2188	-3.13197	0.00258597	0.0238539	-1.96995
ENSRNOG00000017729	Psmg2	-1.09295	-0.128228	3.7927	-3.0995	0.00284611	0.0253941	-1.89895
ENSRNOG00000015974	Tmem208	-1.09318	-0.128528	4.43249	-2.80876	0.00653131	0.0431767	-2.72452
ENSRNOG00000017832	Snx2	-1.09349	-0.128946	5.92419	-3.34915	0.00134155	0.0159663	-1.39652
ENSRNOG00000002032	Ifngr2	-1.0935	-0.128954	5.02886	-3.11058	0.00275467	0.0249614	-2.01164
ENSRNOG00000004466	Fam210b	-1.09364	-0.129143	4.06844	-2.99042	0.00390968	0.0311054	-2.21844
ENSRNOG00000001598	Usp16	-1.09383	-0.129393	4.65096	-2.91987	0.00478326	0.0354005	-2.4756
ENSRNOG00000004544	Ube2e3	-1.09389	-0.129466	5.92896	-3.33742	0.00139087	0.0162798	-1.42996
ENSRNOG00000019349	Sf3a2	-1.09391	-0.129497	4.64297	-2.72474	0.00822444	0.0499112	-2.95619
ENSRNOG00000022448	Htra2	-1.09392	-0.129507	5.129	-2.96094	0.00425498	0.0328029	-2.41442
ENSRNOG00000004083	Zc3h14	-1.09399	-0.129596	5.627	-3.95719	0.000187636	0.00484687	0.438484
ENSRNOG00000015233	Etfa	-1.09426	-0.129958	6.07024	-3.16369	0.00235343	0.0224104	-1.91425
ENSRNOG00000017074	Rab28	-1.09435	-0.130069	6.33533	-3.02685	0.00351902	0.0291096	-2.28267
ENSRNOG00000014581	Trappc2l	-1.09442	-0.130163	5.00526	-3.19627	0.00213514	0.0210629	-1.77809
ENSRNOG00000019091	Wtap	-1.09457	-0.13037	5.99604	-3.34476	0.00135984	0.0160538	-1.4101
ENSRNOG00000016948	Nhlrc2	-1.09483	-0.130711	4.85179	-2.87227	0.00547103	0.038537	-2.61606
ENSRNOG00000030391	Ei24	-1.09506	-0.131007	6.42472	-3.98391	0.000171406	0.00459936	0.514042
ENSRNOG00000003075	Tmem39a	-1.09515	-0.131128	3.57381	-3.45137	0.000976366	0.0130884	-0.904186
ENSRNOG00000017509	Eed	-1.09516	-0.131144	4.31691	-3.02837	0.00350356	0.0290812	-2.15542
ENSRNOG00000050197	Pdia6	-1.09533	-0.131366	7.18456	-3.08474	0.00297221	0.0262016	-2.1169
ENSRNOG00000011519	Orc5	-1.09544	-0.131505	4.91609	-3.27692	0.00167363	0.0181409	-1.5502
ENSRNOG00000024934	Npat	-1.0956	-0.131715	5.04066	-3.28752	0.00162047	0.0178088	-1.53109
ENSRNOG00000007114	Psma6	-1.09578	-0.131962	6.61535	-3.8951	0.000231243	0.00548737	0.234761
ENSRNOG00000002319	Tsn	-1.09582	-0.132014	6.95518	-3.53991	0.000738204	0.010991	-0.841154
ENSRNOG00000006298	Cpne3	-1.09582	-0.132016	4.84154	-2.75871	0.00749665	0.0469448	-2.90039
ENSRNOG00000017493	Pias2	-1.09598	-0.132219	5.50183	-4.45431	3.32055e-05	0.00162076	2.07159
ENSRNOG00000011480	Tubgcp5	-1.0962	-0.13251	5.46083	-2.83063	0.00614654	0.0416009	-2.7682
ENSRNOG00000011857	Mtpn	-1.09622	-0.132536	7.09036	-3.57757	0.000654614	0.0103829	-0.727247
ENSRNOG00000010502	Fbxo8	-1.09642	-0.1328	4.81647	-2.93815	0.00454103	0.0342937	-2.44633
ENSRNOG00000054891	Cnot6	-1.09658	-0.133011	5.12453	-2.93536	0.00457715	0.0344684	-2.48059
ENSRNOG00000000398	Zup1	-1.09677	-0.133257	4.82189	-3.55233	0.000709583	0.0107944	-0.752445
ENSRNOG00000058522	Fam214a	-1.09687	-0.133391	5.72106	-3.53929	0.000739663	0.0109995	-0.841984
ENSRNOG00000025910	Hccs	-1.0969	-0.133437	5.09528	-3.11114	0.00275018	0.0249488	-2.01791
ENSRNOG00000045860	U2af1	-1.09714	-0.133747	5.70924	-2.98717	0.00394649	0.0313054	-2.37713
ENSRNOG00000015621	Nsd3	-1.09721	-0.133834	5.95356	-2.95831	0.0042871	0.0329866	-2.45837
ENSRNOG00000011962	Gin1	-1.09754	-0.13428	3.71603	-3.92024	0.000212526	0.00525111	0.472955
ENSRNOG00000031656	Ccnh	-1.09761	-0.134365	4.14738	-2.72638	0.00818788	0.0498224	-2.89146
ENSRNOG00000004789	Utp25	-1.09781	-0.134635	4.45969	-3.47831	0.000897115	0.0124067	-0.930755
ENSRNOG00000022732	Tmem126b	-1.09791	-0.134759	4.81323	-2.98379	0.00398499	0.0314003	-2.33031
ENSRNOG00000052721	Kdm6a	-1.09796	-0.134826	5.45527	-3.29802	0.00156938	0.0175242	-1.52543
ENSRNOG00000001783	Tra2b	-1.09809	-0.134994	6.29671	-4.08936	0.000119584	0.00363133	0.851951
ENSRNOG00000002748	Ccdc43	-1.09813	-0.135044	4.06179	-3.14723	0.00247158	0.0231774	-1.8088
ENSRNOG00000008782	Pnisr	-1.09824	-0.135199	7.98929	-2.98679	0.0039508	0.0313073	-2.35263
ENSRNOG00000010768	Kpna4	-1.09834	-0.135324	6.08205	-3.04542	0.00333418	0.028235	-2.23237
ENSRNOG00000042740	Mrpl42	-1.09844	-0.135459	4.74598	-3.18733	0.00219306	0.0214218	-1.77845
ENSRNOG00000018818	Txnl1	-1.09851	-0.135553	6.69489	-3.36551	0.00127552	0.0155754	-1.35084
ENSRNOG00000014916	Lats1	-1.09892	-0.13609	5.49273	-3.18901	0.00218205	0.0214062	-1.82997
ENSRNOG00000006050	Med19	-1.09896	-0.136139	4.22876	-2.87767	0.00538867	0.0381334	-2.53056
ENSRNOG00000016477	Vangl1	-1.09899	-0.136183	4.11914	-2.81615	0.00639884	0.0427629	-2.66902
ENSRNOG00000000145	Pik3r3	-1.09904	-0.136238	5.39407	-2.874	0.0054445	0.0384181	-2.65554
ENSRNOG00000048849	Pdss1	-1.09922	-0.136477	2.71678	-2.99193	0.00389282	0.0310178	-2.03242
ENSRNOG00000011216	Tbl1xr1	-1.09925	-0.136525	6.63873	-2.97931	0.00403667	0.0316418	-2.40518
ENSRNOG00000019740	Hdgfl3	-1.0993	-0.136579	6.08887	-3.45836	0.000955196	0.0129244	-1.08538
ENSRNOG00000010475	Casp3	-1.09942	-0.136743	3.99109	-3.40642	0.00112354	0.0143022	-1.08488
ENSRNOG00000008079	Ugp2	-1.09948	-0.136824	6.71193	-2.80053	0.00668176	0.0437532	-2.85904
ENSRNOG00000008595	Ttc12	-1.0997	-0.137104	2.82103	-2.78125	0.00704668	0.0451578	-2.55724
ENSRNOG00000018456	LOC100911664	-1.09985	-0.137303	7.16186	-2.82589	0.00622809	0.0419284	-2.78655
ENSRNOG00000007203	Psmc6	-1.09997	-0.137461	6.66599	-2.76432	0.00738221	0.0464659	-2.94926
ENSRNOG00000008734	Zmym2	-1.10011	-0.137647	6.08265	-3.27083	0.00170488	0.0183222	-1.61929
ENSRNOG00000016878	Plppr5	-1.10021	-0.137785	4.55844	-2.98424	0.00397987	0.0313814	-2.30124
ENSRNOG00000008672	Chmp5	-1.10034	-0.137944	6.76257	-2.90578	0.00497798	0.0362848	-2.5933
ENSRNOG00000014165	Ssr1	-1.10039	-0.13801	6.85001	-3.87301	0.000248985	0.00569232	0.168968
ENSRNOG00000007851	Psma3l	-1.10044	-0.138086	6.78109	-3.23985	0.00187268	0.0194178	-1.70251
ENSRNOG00000008484	Pdcl	-1.10057	-0.138247	4.74211	-2.79419	0.0067998	0.044271	-2.80127
ENSRNOG00000007299	Caap1	-1.10058	-0.138265	4.07122	-3.13311	0.00257723	0.0238285	-1.84756
ENSRNOG00000005496	Ing3	-1.10062	-0.138318	4.13705	-3.07158	0.00308904	0.0268785	-2.01992
ENSRNOG00000015633	Cul3	-1.10102	-0.138837	7.16838	-2.72438	0.00823256	0.0499126	-3.03611
ENSRNOG00000003048	Tiprl	-1.10128	-0.139185	5.09393	-3.25896	0.00176742	0.0186989	-1.61401
ENSRNOG00000010912	Mrps25	-1.10128	-0.139186	5.20446	-3.01576	0.003634	0.0296991	-2.2759
ENSRNOG00000024142	Arglu1	-1.10129	-0.139198	6.51509	-2.7551	0.00757095	0.0472081	-2.97372
ENSRNOG00000045961	Lyrm7	-1.10146	-0.139414	4.50916	-2.78268	0.00701903	0.0450984	-2.80739
ENSRNOG00000060335	Strn3	-1.10182	-0.139887	5.93471	-3.31486	0.00149058	0.0169894	-1.49368
ENSRNOG00000014562	Hnrnpf	-1.10188	-0.139972	6.90605	-2.78448	0.00698429	0.0449691	-2.89605
ENSRNOG00000049057	Znrf2	-1.10233	-0.140561	4.89431	-2.82505	0.00624266	0.0419555	-2.74238
ENSRNOG00000005828	Skp1	-1.10236	-0.140592	8.76508	-3.64518	0.000526665	0.00918433	-0.478295
ENSRNOG00000060979	Hspa13	-1.10239	-0.140633	6.99846	-3.24851	0.00182427	0.0191098	-1.67424
ENSRNOG00000006241	Marchf7	-1.10244	-0.140698	5.47295	-3.56822	0.000674482	0.0104951	-0.749115
ENSRNOG00000025554	Zfp445	-1.10251	-0.140791	5.3925	-3.01795	0.003611	0.0296177	-2.28357
ENSRNOG00000017791	Arhgap12	-1.1026	-0.140915	6.01968	-3.1212	0.00266971	0.024372	-2.02901
ENSRNOG00000003889	Tbc1d15	-1.10268	-0.141008	5.94677	-2.88976	0.00520832	0.0374167	-2.6348
ENSRNOG00000003470	Fundc1	-1.10274	-0.141099	5.69573	-2.75828	0.00750543	0.0469487	-2.95783
ENSRNOG00000047761	Zfp326	-1.10275	-0.141109	4.85612	-2.8765	0.00540645	0.0382005	-2.60781
ENSRNOG00000017113	Ccnt2	-1.10296	-0.141375	6.76489	-3.36287	0.00128598	0.0156308	-1.35752
ENSRNOG00000021168	Anp32e	-1.10305	-0.141503	7.49538	-2.84792	0.00585725	0.0404349	-2.72257
ENSRNOG00000008598	Btbd7	-1.1031	-0.141569	4.86977	-2.83587	0.00605743	0.0412258	-2.70941
ENSRNOG00000000586	Gtf3c6	-1.10335	-0.141892	4.86327	-3.42405	0.00106348	0.0138474	-1.12882
ENSRNOG00000022343	Alms1	-1.10337	-0.141912	5.10394	-3.50792	0.000817049	0.0117231	-0.904214
ENSRNOG00000008984	Irak1bp1	-1.10355	-0.142146	3.23397	-2.85508	0.00574118	0.0398576	-2.43972
ENSRNOG00000015389	Stag1	-1.1036	-0.142221	5.1582	-3.16942	0.0023136	0.0221371	-1.86496
ENSRNOG00000024101	Phkb	-1.10382	-0.142503	6.61277	-2.74577	0.00776652	0.0479367	-2.99566
ENSRNOG00000008022	Apaf1	-1.10384	-0.142526	4.00164	-2.78952	0.00688799	0.04475	-2.71591
ENSRNOG00000029370	Abhd3	-1.10388	-0.142585	7.22538	-3.74304	0.000382911	0.00756489	-0.225473
ENSRNOG00000008331	Washc4	-1.10391	-0.142626	5.79812	-3.24657	0.00183504	0.0191973	-1.6818
ENSRNOG00000012911	Erlin1	-1.10396	-0.142694	4.3269	-3.61688	0.000577016	0.00964181	-0.510894
ENSRNOG00000048267	Tor1aip2	-1.10425	-0.143065	4.90038	-3.80748	0.000309636	0.0065291	0.0100332
ENSRNOG00000008116	Plpp3	-1.10429	-0.143117	7.65209	-4.09369	0.000117814	0.0035917	0.885551
ENSRNOG00000007859	Cep83	-1.10467	-0.14361	6.69308	-2.84114	0.00596913	0.0407583	-2.75811
ENSRNOG00000000415	Asf1a	-1.10469	-0.143635	4.56638	-3.17792	0.00225567	0.0217661	-1.78606
ENSRNOG00000056907	Nipbl	-1.10481	-0.143792	6.31388	-3.10853	0.00277136	0.025025	-2.0651
ENSRNOG00000012385	Naa15	-1.10485	-0.143848	6.73702	-2.78386	0.00699621	0.0450156	-2.90005
ENSRNOG00000001489	Tbp	-1.10489	-0.143906	3.48805	-3.37931	0.00122222	0.0151229	-1.09493
ENSRNOG00000011588	Rnf146	-1.10492	-0.143939	5.78405	-3.1824	0.00222565	0.0215962	-1.85812
ENSRNOG00000018296	Anapc10	-1.10506	-0.144125	4.05554	-3.07525	0.00305608	0.0266721	-1.99642
ENSRNOG00000059968	Jak2	-1.10507	-0.144139	5.22084	-2.78744	0.00692762	0.0448463	-2.85891
ENSRNOG00000014564	Yipf5	-1.10512	-0.144207	5.73172	-3.51249	0.000805328	0.0116283	-0.921241
ENSRNOG00000005151	Dync2li1	-1.10514	-0.144227	3.72558	-3.03588	0.00342799	0.0287539	-2.0598
ENSRNOG00000010084	Ythdf3	-1.10521	-0.144321	5.86221	-3.24353	0.00185199	0.0193112	-1.69164
ENSRNOG00000058580	Paip1	-1.10526	-0.14438	6.587	-3.42043	0.00107556	0.0139141	-1.19484
ENSRNOG00000056765	Rpl10	-1.10529	-0.14442	7.63612	-3.73523	0.000392845	0.00767929	-0.240795
ENSRNOG00000013506	Zfand6	-1.10543	-0.144605	5.84432	-2.80087	0.00667535	0.0437472	-2.85641
ENSRNOG00000019439	Polr2g	-1.10547	-0.144662	4.99269	-3.29421	0.00158774	0.0176057	-1.50471
ENSRNOG00000008794	Ube2e1	-1.1055	-0.144693	5.98552	-3.78868	0.0003295	0.00681406	-0.0952042
ENSRNOG00000003178	Mageh1	-1.10557	-0.144791	5.16055	-3.8933	0.000232644	0.00549234	0.259912
ENSRNOG00000051377	AABR07001099.2	-1.10564	-0.144887	4.38271	-3.29525	0.00158269	0.0175774	-1.44358
ENSRNOG00000032471	Asb3	-1.10578	-0.145066	4.63573	-3.39658	0.00115846	0.0145718	-1.18694
ENSRNOG00000002790	Abcb7	-1.10586	-0.145174	4.5094	-2.78309	0.00701102	0.0450927	-2.80298
ENSRNOG00000027136	Spast	-1.10609	-0.145464	5.95519	-3.26117	0.00175565	0.0186612	-1.64423
ENSRNOG00000006888	Gcfc2	-1.10612	-0.14551	3.25981	-2.82106	0.00631221	0.0422887	-2.53014
ENSRNOG00000003150	Mpc2	-1.10612	-0.145512	6.1465	-3.57267	0.000664956	0.0104347	-0.750186
ENSRNOG00000007644	Mbtps2	-1.10617	-0.145576	4.68615	-2.75778	0.00751559	0.0469894	-2.88805
ENSRNOG00000016338	Fam92a	-1.10623	-0.145651	4.46612	-3.63063	0.000552011	0.00942447	-0.4863
ENSRNOG00000054157	Nadk2	-1.10628	-0.145712	6.55488	-3.15217	0.00243553	0.0228774	-1.9462
ENSRNOG00000002764	Mettl16	-1.10634	-0.145799	4.83641	-2.85254	0.00578214	0.0400546	-2.66461
ENSRNOG00000004908	Smc6	-1.10645	-0.145937	5.92123	-3.40318	0.00113492	0.0143895	-1.24234
ENSRNOG00000002569	Mrps14	-1.10645	-0.145945	4.883	-3.21886	0.00199508	0.0201944	-1.70785
ENSRNOG00000020391	Nip7	-1.10649	-0.145988	3.4591	-3.02756	0.00351182	0.0291096	-2.0361
ENSRNOG00000030443	Rab9a	-1.10663	-0.146178	4.69391	-3.25948	0.00176466	0.0186821	-1.57674
ENSRNOG00000001834	Mzt2b	-1.10673	-0.146309	4.3102	-3.12612	0.00263112	0.0241027	-1.89613
ENSRNOG00000005982	C1d	-1.10725	-0.146981	4.91401	-3.13565	0.00255794	0.0237053	-1.9373
ENSRNOG00000029068	Wdr44	-1.10735	-0.147114	4.24774	-2.81528	0.00641426	0.0427905	-2.69002
ENSRNOG00000007267	Mnat1	-1.10736	-0.147118	4.38314	-2.84224	0.00595087	0.0407114	-2.64242
ENSRNOG00000061832	Slc35a3	-1.10741	-0.147189	3.69862	-3.30162	0.00155219	0.0174377	-1.34155
ENSRNOG00000014565	Lcmt1	-1.10755	-0.147377	5.3323	-3.32798	0.00143182	0.0165334	-1.43457
ENSRNOG00000006913	Rpain	-1.10774	-0.147626	3.34083	-3.49278	0.000857117	0.0121015	-0.759765
ENSRNOG00000008872	Tmem68	-1.10828	-0.148323	4.64243	-3.26426	0.00173922	0.0185704	-1.55848
ENSRNOG00000045740	Tmx3	-1.10838	-0.14845	5.7055	-3.05027	0.00328745	0.0279582	-2.21184
ENSRNOG00000056207	Capza2	-1.10843	-0.14852	7.58857	-3.32142	0.00146093	0.0167843	-1.4558
ENSRNOG00000027773	Ppp4r3a	-1.1085	-0.148607	5.46903	-3.79807	0.000319426	0.00669659	-0.0531351
ENSRNOG00000015969	Rpf1	-1.10854	-0.148658	3.86642	-3.82178	0.000295299	0.00633261	0.154178
ENSRNOG00000019489	Armt1	-1.10854	-0.148663	4.76295	-3.58654	0.000636098	0.0102135	-0.645829
ENSRNOG00000006973	RGD1307947	-1.10858	-0.14871	4.76376	-2.99792	0.00382616	0.0307784	-2.28819
ENSRNOG00000018795	Rpl18a	-1.10862	-0.148767	7.46646	-2.73411	0.00801755	0.0491241	-3.00588
ENSRNOG00000002775	Npl	-1.10892	-0.149161	3.31667	-2.85488	0.00574437	0.0398624	-2.45819
ENSRNOG00000014645	Aldh7a1	-1.10894	-0.14918	5.95519	-3.42453	0.00106188	0.0138384	-1.1811
ENSRNOG00000011636	Dennd6a	-1.10897	-0.149219	5.66414	-3.8388	0.000279064	0.00612479	0.0665151
ENSRNOG00000013135	Ptpn12	-1.10898	-0.149239	5.11015	-3.53852	0.000741461	0.0110089	-0.815077
ENSRNOG00000018009	Rab8b	-1.10899	-0.14925	5.98461	-2.95429	0.00433661	0.033239	-2.46958
ENSRNOG00000058882	Emd	-1.10924	-0.149565	3.94456	-3.3614	0.00129183	0.0156554	-1.20142
ENSRNOG00000005261	Fbxl5	-1.10935	-0.149712	6.38536	-3.99583	0.000164609	0.00450819	0.551989
ENSRNOG00000025160	Tlcd4	-1.1094	-0.149779	4.27816	-2.97584	0.00407706	0.0318792	-2.29133
ENSRNOG00000006632	Rps6ka3	-1.10945	-0.149841	5.58657	-2.79843	0.00672056	0.0438989	-2.85455
ENSRNOG00000004842	Dnajc24	-1.10951	-0.149922	3.10032	-3.03088	0.00347813	0.0289561	-1.98192
ENSRNOG00000009432	Eif2s1	-1.10964	-0.150092	5.57978	-3.10984	0.00276068	0.0250017	-2.04856
ENSRNOG00000005801	Stx17	-1.10965	-0.150106	3.45974	-2.97689	0.00406481	0.0318147	-2.16704
ENSRNOG00000003399	Hnrnph1	-1.10993	-0.150468	7.69034	-3.62695	0.000558611	0.00944263	-0.566104
ENSRNOG00000010041	Ube2g1	-1.10996	-0.150512	6.05476	-2.87557	0.00542051	0.0382658	-2.67235
ENSRNOG00000015609	Wdr27	-1.11006	-0.150643	3.19896	-2.84486	0.00590755	0.0405951	-2.45951
ENSRNOG00000053023	Taz	-1.11007	-0.150654	5.15597	-4.30197	5.70508e-05	0.00230404	1.57785
ENSRNOG00000003576	Ints2	-1.11027	-0.150915	4.24084	-3.86179	0.00025849	0.00581767	0.239149
ENSRNOG00000028219	Tmem209	-1.11055	-0.151279	3.8869	-2.78508	0.00697285	0.0449691	-2.71006
ENSRNOG00000004035	Krr1	-1.11061	-0.151356	3.9264	-3.98926	0.00016832	0.00456272	0.667739
ENSRNOG00000003717	Cnih4	-1.11087	-0.151684	4.6615	-3.43922	0.00101425	0.0133379	-1.06711
ENSRNOG00000006697	Pip4p2	-1.11112	-0.152017	6.0996	-3.72804	0.000402201	0.00776677	-0.282471
ENSRNOG00000016383	Commd3	-1.11132	-0.152281	5.67989	-3.08525	0.00296777	0.026177	-2.11772
ENSRNOG00000003964	Nsmce2	-1.11134	-0.1523	3.41739	-2.78446	0.00698466	0.0449691	-2.63635
ENSRNOG00000000881	Mmgt1	-1.11138	-0.152347	5.96953	-2.90296	0.00501783	0.0364917	-2.60143
ENSRNOG00000006646	Vopp1	-1.11142	-0.152402	5.76007	-3.13634	0.00255268	0.0236703	-1.98276
ENSRNOG00000010024	Cyb5r4	-1.11159	-0.152623	4.67708	-3.10325	0.00281486	0.0251913	-2.0012
ENSRNOG00000006380	Srsf6	-1.11163	-0.152673	6.97816	-3.54679	0.000722218	0.0108619	-0.820775
ENSRNOG00000059480	Supt20h	-1.11176	-0.152845	5.38388	-3.82832	0.000288962	0.00628995	0.0447933
ENSRNOG00000015332	Thoc1	-1.11177	-0.152859	5.10721	-2.89736	0.00509784	0.0368713	-2.57708
ENSRNOG00000007998	Ssb	-1.11185	-0.152966	6.54525	-2.8887	0.00522388	0.0374932	-2.63961
ENSRNOG00000024336	Senp6	-1.11203	-0.153198	6.68884	-3.85682	0.000262812	0.00585894	0.11599
ENSRNOG00000006206	Tmem106b	-1.11216	-0.15336	6.44209	-3.73573	0.000392194	0.00767601	-0.259619
ENSRNOG00000007253	Cbll1	-1.11218	-0.153392	4.99587	-3.44131	0.00100764	0.0133123	-1.09115
ENSRNOG00000002838	Pdzd11	-1.11242	-0.153707	4.18337	-3.50379	0.000827812	0.0118136	-0.827352
ENSRNOG00000006939	Ndufa7	-1.11254	-0.153862	5.32766	-3.29806	0.00156916	0.0175242	-1.51785
ENSRNOG00000004036	Snx12	-1.11256	-0.153883	5.69329	-3.47485	0.000906934	0.0124621	-1.02952
ENSRNOG00000018230	Gtf2h2	-1.11258	-0.153907	3.61931	-3.32936	0.00142577	0.0165229	-1.25761
ENSRNOG00000010171	Elk1	-1.11265	-0.153999	4.61385	-3.31167	0.00150521	0.0170712	-1.42276
ENSRNOG00000001317	Zfp68	-1.11273	-0.154104	5.70879	-3.2055	0.00207685	0.0207711	-1.79285
ENSRNOG00000048258	Cisd2	-1.11299	-0.154439	6.32757	-3.97802	0.000174862	0.00463888	0.495297
ENSRNOG00000008271	Fam91a1	-1.11305	-0.154513	6.9649	-4.90651	6.34577e-06	0.000573715	3.63486
ENSRNOG00000007937	Krit1	-1.11306	-0.154537	5.8107	-3.49823	0.000842478	0.0119479	-0.964807
ENSRNOG00000019428	Higd1a	-1.11338	-0.154949	5.93111	-2.73466	0.00800558	0.049074	-3.02054
ENSRNOG00000023946	Dmac1	-1.11354	-0.155158	4.09028	-2.8825	0.00531592	0.0378667	-2.49436
ENSRNOG00000004723	Fcf1	-1.11366	-0.155308	4.50198	-3.39328	0.00117038	0.014687	-1.17965
ENSRNOG00000013806	Mplkip	-1.11376	-0.155441	3.46571	-3.12894	0.00260926	0.0239797	-1.77131
ENSRNOG00000043006	Epm2aip1	-1.11377	-0.15545	8.28403	-3.54785	0.000719766	0.0108619	-0.782969
ENSRNOG00000008090	Txndc12	-1.11383	-0.155536	5.36319	-3.20498	0.00208009	0.0207904	-1.77919
ENSRNOG00000016912	Btf3	-1.11398	-0.155727	7.07376	-2.75282	0.00761833	0.0473157	-2.97018
ENSRNOG00000022176	Gpr75	-1.11433	-0.156177	3.96129	-2.77844	0.00710139	0.0453258	-2.74073
ENSRNOG00000050087	Mphosph6	-1.11435	-0.156206	4.52019	-3.37781	0.00122789	0.0151694	-1.22449
ENSRNOG00000016187	Tmem67	-1.1144	-0.156261	4.53092	-2.96691	0.00418289	0.0324516	-2.34158
ENSRNOG00000002115	Sod1	-1.1145	-0.156393	7.11933	-3.43927	0.00101408	0.0133379	-1.13232
ENSRNOG00000011167	Wdhd1	-1.11465	-0.156596	3.33258	-3.25427	0.00179274	0.018898	-1.42049
ENSRNOG00000049370	Lsm6	-1.11466	-0.156598	4.26794	-3.65377	0.000512239	0.00905638	-0.394411
ENSRNOG00000046794	Khdrbs1	-1.11486	-0.156859	6.94277	-4.3186	5.38017e-05	0.00222441	1.60969
ENSRNOG00000009233	Ankrd49	-1.11508	-0.157154	3.61991	-2.79179	0.00684504	0.044511	-2.65274
ENSRNOG00000002662	Pbdc1	-1.11512	-0.157198	4.26052	-3.10109	0.00283279	0.0253232	-1.95714
ENSRNOG00000004403	Slc25a32	-1.11542	-0.157589	3.61903	-3.19414	0.00214883	0.0211585	-1.62106
ENSRNOG00000002572	Cacybp	-1.11545	-0.157629	6.85665	-2.96495	0.00420638	0.0325918	-2.4391
ENSRNOG00000001815	Eif4a2	-1.11551	-0.1577	9.26973	-3.06524	0.00314687	0.0270958	-2.09697
ENSRNOG00000016250	Ammecr1l	-1.11606	-0.158417	5.62512	-6.19849	4.15671e-08	1.88976e-05	8.44183
ENSRNOG00000045647	Hax1	-1.11683	-0.159416	5.49965	-4.08085	0.000123129	0.00370603	0.838165
ENSRNOG00000004492	Mterf3	-1.11687	-0.159462	3.97217	-3.63397	0.000546094	0.00939546	-0.421838
ENSRNOG00000018653	Pfdn1	-1.11704	-0.159676	6.0314	-2.98647	0.00395441	0.0313204	-2.38614
ENSRNOG00000030520	Sarnp	-1.11735	-0.160086	5.42125	-3.4166	0.00108849	0.0140243	-1.18779
ENSRNOG00000023541	Ahctf1	-1.1178	-0.16066	5.62926	-4.64367	1.67454e-05	0.00107104	2.71651
ENSRNOG00000001632	Brwd1	-1.11806	-0.161001	5.83984	-3.59805	0.000613025	0.0099637	-0.670229
ENSRNOG00000005802	Usp24	-1.11811	-0.161062	6.67583	-3.57905	0.000651526	0.0103671	-0.729732
ENSRNOG00000014833	Smndc1	-1.11817	-0.161135	4.44403	-2.98436	0.00397848	0.0313814	-2.28705
ENSRNOG00000002800	Gdpd2	-1.11821	-0.161194	4.35185	-2.78154	0.00704107	0.04514	-2.78403
ENSRNOG00000038789	Cenpl	-1.11828	-0.161288	2.20807	-3.11587	0.00271202	0.0246875	-1.66772
ENSRNOG00000013892	Cby1	-1.11854	-0.161615	4.67479	-3.332	0.00141424	0.0164229	-1.37181
ENSRNOG00000003541	Pggt1b	-1.11865	-0.161764	4.75051	-2.74182	0.00785075	0.048272	-2.93065
ENSRNOG00000001201	Cstb	-1.11878	-0.161924	5.40063	-2.73514	0.00799511	0.0490432	-2.99853
ENSRNOG00000020204	Srp19	-1.11885	-0.162015	5.02189	-3.48444	0.000879959	0.0122643	-0.96702
ENSRNOG00000002896	Prdx6	-1.11891	-0.162098	7.38766	-4.00667	0.000158656	0.00441351	0.600601
ENSRNOG00000006762	Snu13	-1.11906	-0.162293	5.3076	-5.58859	4.6687e-07	0.00011982	6.1329
ENSRNOG00000004616	Npm1	-1.11915	-0.162405	7.37012	-3.36374	0.00128251	0.0156019	-1.34186
ENSRNOG00000012985	Pfdn5	-1.11936	-0.16267	5.91653	-3.21371	0.0020262	0.0204185	-1.77452
ENSRNOG00000014456	Coq10b	-1.11936	-0.162678	4.4717	-3.41512	0.00109353	0.0140705	-1.11619
ENSRNOG00000004214	Rpl26	-1.11945	-0.162784	7.93655	-2.81533	0.00641335	0.0427905	-2.79246
ENSRNOG00000013798	Fnbp1l	-1.12012	-0.163658	5.47748	-4.90739	6.32504e-06	0.000573715	3.6446
ENSRNOG00000000520	Srsf3	-1.12055	-0.16421	7.27581	-3.66945	0.000486852	0.00872386	-0.448303
ENSRNOG00000051480	Fxr1	-1.12073	-0.164442	6.09357	-3.46865	0.000924814	0.0126314	-1.05533
ENSRNOG00000004304	Syap1	-1.12098	-0.164763	5.45486	-3.26055	0.00175893	0.0186751	-1.63081
ENSRNOG00000010496	Med17	-1.12106	-0.164869	4.4271	-4.22604	7.44669e-05	0.00272281	1.38178
ENSRNOG00000057464	Fmr1	-1.12113	-0.164959	5.87194	-2.81397	0.00643757	0.0428473	-2.82375
ENSRNOG00000002536	C1galt1c1	-1.12115	-0.16498	4.88154	-2.82556	0.00623373	0.0419284	-2.73896
ENSRNOG00000000926	Mrps17	-1.12118	-0.165016	4.45355	-3.29964	0.00156161	0.0174866	-1.43618
ENSRNOG00000001602	Ltn1	-1.12134	-0.165229	5.87012	-4.14118	0.000100016	0.00322812	1.02363
ENSRNOG00000018294	Hspa5	-1.12146	-0.165373	8.58896	-2.91381	0.00486607	0.0358467	-2.51949
ENSRNOG00000002101	Paics	-1.12152	-0.165461	4.68249	-3.35617	0.00131283	0.0157809	-1.30317
ENSRNOG00000005730	Pcmtd1	-1.12159	-0.165543	7.11268	-3.01208	0.00367287	0.0299552	-2.31039
ENSRNOG00000009310	Nmd3	-1.12168	-0.165659	4.0754	-3.60603	0.000597526	0.00982214	-0.516906
ENSRNOG00000020271	Tial1	-1.12173	-0.165728	6.07024	-3.30125	0.00155396	0.0174377	-1.53358
ENSRNOG00000042879	Cep192	-1.12174	-0.165739	5.19763	-5.40072	9.69148e-07	0.000185235	5.43877
ENSRNOG00000005856	Slc30a6	-1.12197	-0.16603	3.4824	-4.19037	8.43273e-05	0.00291066	1.34191
ENSRNOG00000006975	Wasl	-1.12213	-0.166234	6.39786	-3.32333	0.00145238	0.0167345	-1.47284
ENSRNOG00000011148	Ssr3	-1.12214	-0.166248	6.71875	-2.90865	0.00493778	0.0361123	-2.58654
ENSRNOG00000060914	Nudcd2	-1.12222	-0.166357	4.17043	-3.0569	0.0032245	0.0275999	-2.06069
ENSRNOG00000008489	Ppih	-1.12225	-0.16639	3.58877	-3.71129	0.000424842	0.00795304	-0.151151
ENSRNOG00000028837	AC128207.1	-1.12225	-0.166395	4.77084	-3.07475	0.00306056	0.0266721	-2.08324
ENSRNOG00000022720	Usp37	-1.12231	-0.166471	5.56227	-3.49613	0.000848078	0.0120166	-0.962919
ENSRNOG00000008314	Orc3	-1.12237	-0.166547	4.67441	-3.4818	0.000887302	0.0123416	-0.946265
ENSRNOG00000053452	LOC100361457	-1.12239	-0.166572	7.16295	-3.20974	0.00205054	0.020592	-1.7784
ENSRNOG00000043441	Lin52	-1.12243	-0.166631	3.2701	-2.80372	0.00662302	0.0436244	-2.56571
ENSRNOG00000039091	Pnpla8	-1.1225	-0.166711	8.00761	-2.88809	0.00523292	0.037508	-2.60568
ENSRNOG00000004857	L2hgdh	-1.12253	-0.166753	3.2539	-3.2405	0.00186899	0.0194142	-1.44836
ENSRNOG00000031325	Abi1	-1.12275	-0.167031	6.73025	-3.51128	0.000808422	0.0116528	-0.929149
ENSRNOG00000010147	Pdcd10	-1.12275	-0.167032	5.85185	-3.27762	0.00167003	0.0181265	-1.59645
ENSRNOG00000014142	Ogfrl1	-1.12277	-0.167059	4.22476	-3.19983	0.00211246	0.0209429	-1.68723
ENSRNOG00000016217	Gtpbp4	-1.12308	-0.167457	3.74654	-3.72661	0.000404088	0.00777158	-0.122696
ENSRNOG00000009248	Pnrc2	-1.12308	-0.167465	6.05281	-2.77895	0.00709145	0.04531	-2.91381
ENSRNOG00000007053	Med7	-1.12311	-0.167499	3.13707	-2.94854	0.00440849	0.0336312	-2.19205
ENSRNOG00000013764	Fam118a	-1.12336	-0.167819	4.25462	-2.8458	0.00589194	0.0405329	-2.61647
ENSRNOG00000023130	Lyplal1	-1.12338	-0.167842	3.13434	-3.0392	0.00339509	0.0285741	-1.96152
ENSRNOG00000004496	Rock2	-1.1236	-0.168126	7.59223	-3.78908	0.000329063	0.00681406	-0.0759174
ENSRNOG00000014096	Nr3c1	-1.12362	-0.168153	6.78448	-2.80745	0.00655501	0.0432974	-2.84072
ENSRNOG00000004076	Pms1	-1.12371	-0.168265	3.37361	-3.05136	0.00327704	0.0279295	-1.96637
ENSRNOG00000019426	Ramac	-1.12377	-0.16834	4.87126	-3.34915	0.00134156	0.0159663	-1.3433
ENSRNOG00000019986	Pot1	-1.12396	-0.168584	4.30794	-4.03915	0.000142027	0.00409408	0.785719
ENSRNOG00000002036	Paxbp1	-1.12414	-0.168821	5.57021	-4.93176	5.77457e-06	0.000556879	3.72859
ENSRNOG00000006077	Snx5	-1.12433	-0.16906	6.75542	-2.98847	0.00393176	0.031244	-2.37987
ENSRNOG00000008469	Mettl5	-1.12444	-0.169207	4.17412	-3.00827	0.00371354	0.0302139	-2.19173
ENSRNOG00000006976	Med6	-1.12462	-0.169434	3.40729	-3.26247	0.00174872	0.0186125	-1.40537
ENSRNOG00000039871	RGD1306063	-1.1247	-0.169545	5.14981	-2.78194	0.00703325	0.0451081	-2.86715
ENSRNOG00000004220	Ebag9	-1.12477	-0.169627	5.18346	-4.06662	0.000129291	0.00381683	0.806978
ENSRNOG00000056024	Bnip2	-1.12478	-0.169639	4.71649	-3.18507	0.00220796	0.0215258	-1.78
ENSRNOG00000008744	Cops2	-1.12528	-0.17028	6.9458	-2.90829	0.00494282	0.0361123	-2.58316
ENSRNOG00000018186	Lamtor5	-1.12548	-0.170539	5.41834	-2.99757	0.00382999	0.0307784	-2.33797
ENSRNOG00000008607	U2surp	-1.12579	-0.170932	5.91939	-4.12068	0.000107357	0.00335911	0.956298
ENSRNOG00000003853	Scoc	-1.12579	-0.170939	7.62921	-3.48591	0.000875893	0.0122579	-0.983656
ENSRNOG00000029220	Zmym5	-1.12594	-0.171126	4.92905	-3.18369	0.00221711	0.021564	-1.80766
ENSRNOG00000006699	Mlh3	-1.12601	-0.171217	4.49961	-4.61926	1.83027e-05	0.00111158	2.68819
ENSRNOG00000007291	Terf1	-1.12619	-0.171451	3.7501	-3.68589	0.000461521	0.00841206	-0.243343
ENSRNOG00000042160	Tmem167b	-1.1262	-0.171459	4.23417	-4.46868	3.15384e-05	0.00159239	2.19899
ENSRNOG00000010914	Pigh	-1.12621	-0.171481	4.15695	-3.54688	0.000722009	0.0108619	-0.696033
ENSRNOG00000017728	Edrf1	-1.12653	-0.171883	4.96633	-3.86093	0.000259231	0.00582611	0.171864
ENSRNOG00000006412	Zhx1	-1.12665	-0.17204	6.39685	-3.82241	0.000294679	0.00632784	0.00696795
ENSRNOG00000002751	Zdhhc15	-1.12677	-0.172194	3.15118	-3.15724	0.0023991	0.0226751	-1.65829
ENSRNOG00000000990	Pdap1	-1.12707	-0.172576	6.96114	-3.29735	0.00157258	0.0175399	-1.53936
ENSRNOG00000012690	Nipa2	-1.12713	-0.172651	5.44626	-3.49985	0.000838191	0.0119083	-0.948503
ENSRNOG00000042419	Acyp2	-1.12727	-0.17283	5.80687	-2.77903	0.00708989	0.04531	-2.90867
ENSRNOG00000031730	Eloc	-1.1273	-0.172869	6.22432	-3.28504	0.00163273	0.0179019	-1.58039
ENSRNOG00000016705	Prpf4b	-1.12754	-0.173185	6.72787	-4.72282	1.25321e-05	0.000874606	2.98554
ENSRNOG00000013521	Dhfr	-1.12778	-0.173491	3.54376	-3.50734	0.000818555	0.0117341	-0.737963
ENSRNOG00000061862	Zbtb10	-1.12785	-0.173581	2.4942	-2.7672	0.00732419	0.0462346	-2.5431
ENSRNOG00000009893	Uxt	-1.12796	-0.173716	3.76373	-2.72855	0.00813984	0.049644	-2.82436
ENSRNOG00000010155	Pcm1	-1.12805	-0.17383	7.40521	-3.76165	0.000360201	0.00727349	-0.16487
ENSRNOG00000018714	Arl5b	-1.12806	-0.173842	4.8441	-2.7401	0.00788772	0.0484592	-2.94477
ENSRNOG00000017938	Btaf1	-1.12811	-0.173902	5.61181	-4.38779	4.2104e-05	0.00187955	1.84499
ENSRNOG00000030418	Tmem47	-1.12851	-0.174425	7.19973	-3.54688	0.000722001	0.0108619	-0.814928
ENSRNOG00000022141	Ctdspl2	-1.12852	-0.17443	4.63514	-3.43923	0.0010142	0.0133379	-1.06243
ENSRNOG00000000869	Arhgef6	-1.12858	-0.174509	4.08719	-3.06935	0.00310927	0.0269617	-2.01914
ENSRNOG00000017372	Higd2a	-1.12866	-0.174614	4.95796	-3.66638	0.000491715	0.0087715	-0.421403
ENSRNOG00000011658	Tex30	-1.12874	-0.174709	3.05748	-3.35263	0.00132727	0.0159032	-1.12031
ENSRNOG00000000808	Hsf2	-1.12884	-0.174838	4.82085	-3.88926	0.000235813	0.00553283	0.269677
ENSRNOG00000012899	Rbbp8	-1.12909	-0.175165	4.34967	-3.49537	0.000850137	0.0120345	-0.870611
ENSRNOG00000029185	Rasa1	-1.12939	-0.175546	5.7412	-4.0521	0.000135877	0.00393821	0.738293
ENSRNOG00000025644	LOC499331	-1.12946	-0.175634	4.37128	-4.33342	5.10561e-05	0.0021408	1.73566
ENSRNOG00000030572	Smc5	-1.12956	-0.175759	5.39871	-3.36985	0.00125852	0.0153924	-1.32019
ENSRNOG00000020024	Taf7	-1.12981	-0.176084	3.52179	-3.42598	0.0010571	0.0137873	-0.969785
ENSRNOG00000055631	Zfp280d	-1.12991	-0.176212	5.32968	-3.65078	0.000517221	0.00909858	-0.495778
ENSRNOG00000000546	Nt5dc1	-1.13011	-0.176468	3.05571	-3.54772	0.000720073	0.0108619	-0.572098
ENSRNOG00000003712	Ppp4r3b	-1.13037	-0.176795	6.0569	-3.37262	0.00124778	0.0153343	-1.33152
ENSRNOG00000007890	Usp1	-1.13071	-0.177235	4.59573	-3.37405	0.00124226	0.0152995	-1.24488
ENSRNOG00000000396	Ddx50	-1.1308	-0.177341	5.2813	-4.25102	6.82364e-05	0.00258519	1.40274
ENSRNOG00000009290	Nup35	-1.13082	-0.177375	4.31167	-3.34484	0.00135949	0.0160538	-1.294
ENSRNOG00000014214	Rpl27a	-1.13088	-0.177451	7.3043	-2.91783	0.0048109	0.0355226	-2.55223
ENSRNOG00000010775	Arrdc4	-1.13093	-0.177511	3.87022	-3.60199	0.000605327	0.00991563	-0.5053
ENSRNOG00000001323	Zfp157	-1.13113	-0.177767	4.3902	-3.70463	0.000434182	0.0080993	-0.256553
ENSRNOG00000013121	Mier3	-1.13128	-0.177962	4.50029	-3.6119	0.000586341	0.00972724	-0.544789
ENSRNOG00000021681	Eea1	-1.13137	-0.178076	6.3072	-2.86694	0.0055535	0.0389626	-2.69567
ENSRNOG00000016298	Lysmd3	-1.13157	-0.178325	3.37587	-3.19747	0.00212745	0.0210349	-1.57955
ENSRNOG00000038166	Ptgr2	-1.13157	-0.178332	6.73517	-2.84235	0.00594903	0.0407114	-2.75454
ENSRNOG00000049137	Zfp35	-1.13159	-0.178349	4.2926	-3.82269	0.000294407	0.00632784	0.113304
ENSRNOG00000054140	Myl6	-1.13174	-0.178546	8.13549	-3.23224	0.00191622	0.0197352	-1.69074
ENSRNOG00000008781	Erg28	-1.13193	-0.178783	4.84362	-4.53788	2.45857e-05	0.00134575	2.38803
ENSRNOG00000013002	Gpbp1	-1.13209	-0.178994	6.48969	-3.65184	0.000515449	0.00908287	-0.513727
ENSRNOG00000020250	Pcgf6	-1.13213	-0.179036	3.56429	-3.38023	0.00121872	0.0150913	-1.10253
ENSRNOG00000011348	Snx14	-1.13221	-0.179139	5.83781	-3.96042	0.000185595	0.00483338	0.443987
ENSRNOG00000024603	Rps15	-1.13264	-0.179685	7.42788	-2.74753	0.00772942	0.047819	-2.97523
ENSRNOG00000058030	AABR07001905.2	-1.13288	-0.18	3.85859	-2.98688	0.00394976	0.0313073	-2.20539
ENSRNOG00000028215	Nup160	-1.13292	-0.180043	3.96207	-2.84283	0.00594103	0.0407114	-2.58025
ENSRNOG00000000918	Zbed5	-1.13294	-0.180067	5.42343	-3.95927	0.00018632	0.00483734	0.455745
ENSRNOG00000005736	Eif1ax	-1.13325	-0.180462	6.98115	-3.42706	0.00105355	0.0137523	-1.16962
ENSRNOG00000012775	Ccdc127	-1.13349	-0.180776	4.82997	-3.30792	0.00152259	0.0171947	-1.45173
ENSRNOG00000059593	Cetn2	-1.13361	-0.18093	5.85988	-2.91017	0.00491648	0.0360678	-2.58072
ENSRNOG00000003029	Calr	-1.13367	-0.180998	8.65236	-3.65867	0.000504165	0.00893349	-0.442571
ENSRNOG00000005624	Zfx	-1.13401	-0.181435	4.96469	-3.59762	0.000613872	0.00996462	-0.629057
ENSRNOG00000002434	Tmem100	-1.13446	-0.18201	4.90751	-3.76767	0.000353135	0.00717634	-0.109927
ENSRNOG00000013574	Appl1	-1.13491	-0.18258	5.90564	-4.43485	3.56005e-05	0.00170113	1.99702
ENSRNOG00000005102	Washc3	-1.13506	-0.182763	3.86892	-3.56867	0.000673532	0.0104951	-0.599643
ENSRNOG00000000414	Cep85l	-1.13526	-0.183028	3.1676	-2.98369	0.00398621	0.0314003	-2.10614
ENSRNOG00000011613	Ppip5k2	-1.13529	-0.183057	6.43482	-4.12965	0.000104082	0.00328601	0.982663
ENSRNOG00000020542	Krtcap2	-1.13535	-0.183135	4.93118	-4.24398	6.99384e-05	0.00264337	1.40125
ENSRNOG00000000718	Cggbp1	-1.13542	-0.183223	5.87145	-3.09804	0.00285832	0.0254652	-2.08842
ENSRNOG00000006789	Ddit3	-1.1356	-0.183453	4.34725	-3.04281	0.00335959	0.0283596	-2.11912
ENSRNOG00000007493	Xrcc2	-1.13569	-0.183572	2.91549	-3.72638	0.000404403	0.00777158	-0.0425008
ENSRNOG00000011987	Cd2ap	-1.13594	-0.183889	4.83039	-3.20828	0.00205958	0.0206374	-1.72834
ENSRNOG00000006965	Aff4	-1.13596	-0.183908	7.6957	-3.62634	0.000559711	0.00944263	-0.567542
ENSRNOG00000021680	Setdb2	-1.13633	-0.184382	3.34235	-3.28009	0.00165753	0.0180278	-1.35246
ENSRNOG00000012988	Lix1	-1.13634	-0.184401	5.54668	-3.03491	0.0034377	0.028795	-2.24623
ENSRNOG00000037087	LOC108351584	-1.13654	-0.184647	3.8031	-2.90965	0.0049237	0.0360709	-2.38111
ENSRNOG00000053230	Fopnl	-1.1368	-0.184975	4.84244	-3.98694	0.000169655	0.00457551	0.574703
ENSRNOG00000001689	Arl6	-1.13686	-0.185056	4.51343	-3.64938	0.000519556	0.00912491	-0.434337
ENSRNOG00000029966	Xrcc4	-1.13687	-0.185066	2.96233	-2.76325	0.00740388	0.0465838	-2.61875
ENSRNOG00000011949	Ndufb5	-1.1369	-0.185103	5.9665	-3.87937	0.000243752	0.00562114	0.186884
ENSRNOG00000027355	Wdr36	-1.13735	-0.185679	4.30704	-5.31689	1.33897e-06	0.000215209	5.16497
ENSRNOG00000012623	Arf4	-1.13762	-0.186019	6.53831	-4.85329	7.73716e-06	0.000658895	3.44228
ENSRNOG00000005249	Snx6	-1.13771	-0.186131	5.83997	-3.38577	0.00119799	0.0149158	-1.29035
ENSRNOG00000014482	Slf2	-1.13787	-0.186337	6.14244	-4.31776	5.39608e-05	0.00222441	1.60205
ENSRNOG00000001616	Senp7	-1.138	-0.1865	4.94945	-4.11548	0.000109298	0.00337926	0.97862
ENSRNOG00000045943	Rnf170	-1.13844	-0.187058	4.88404	-4.18746	8.5186e-05	0.00292129	1.21787
ENSRNOG00000002580	Trmt1l	-1.13848	-0.187104	4.46165	-4.15839	9.42317e-05	0.00312378	1.15883
ENSRNOG00000000122	Ak2	-1.13853	-0.187178	4.57746	-3.55894	0.000694772	0.0106405	-0.705061
ENSRNOG00000003069	Cd38	-1.13868	-0.187358	5.78946	-2.99409	0.0038686	0.0309656	-2.36254
ENSRNOG00000021132	Trmt112	-1.13884	-0.187565	5.13957	-4.02039	0.000151417	0.00429474	0.664793
ENSRNOG00000009358	Osgin2	-1.13899	-0.187754	3.85429	-3.69014	0.000455186	0.00833032	-0.2441
ENSRNOG00000031092	Rock1	-1.13918	-0.187996	6.95388	-3.33346	0.00140792	0.0163764	-1.43733
ENSRNOG00000018304	Lars1	-1.13922	-0.188045	6.75142	-4.13594	0.000101845	0.00326068	1.00576
ENSRNOG00000037604	Ascc3	-1.13926	-0.188093	5.08838	-3.67639	0.000476	0.00859718	-0.403402
ENSRNOG00000032258	Swt1	-1.13953	-0.188441	3.97111	-3.12863	0.00261167	0.0239797	-1.84291
ENSRNOG00000001642	Tbc1d23	-1.13964	-0.188576	5.86922	-3.67417	0.00047944	0.00864636	-0.442767
ENSRNOG00000049302	Chd9	-1.13968	-0.188632	6.15613	-3.10858	0.00277098	0.025025	-2.06417
ENSRNOG00000017404	Pcmtd2	-1.13974	-0.188699	6.14967	-3.43995	0.00101193	0.0133379	-1.13898
ENSRNOG00000000204	Syncrip	-1.13978	-0.188761	5.13142	-4.15693	9.47087e-05	0.00312657	1.1018
ENSRNOG00000014319	Smchd1	-1.14007	-0.18912	5.42234	-4.29599	5.82664e-05	0.00233464	1.54498
ENSRNOG00000036917	Amn1	-1.14013	-0.189198	4.0644	-2.78438	0.00698615	0.0449691	-2.73715
ENSRNOG00000057806	Trpm7	-1.14013	-0.189202	6.12076	-3.92706	0.000207703	0.00516401	0.334816
ENSRNOG00000009990	Zranb2	-1.14035	-0.189482	7.51863	-4.05506	0.00013451	0.00391284	0.758794
ENSRNOG00000049259	LOC102549842	-1.1404	-0.189538	3.60166	-3.20922	0.00205377	0.020592	-1.5817
ENSRNOG00000028227	Pbrm1	-1.14053	-0.189701	6.02302	-3.85733	0.000262364	0.00585894	0.117258
ENSRNOG00000003714	Clk4	-1.14089	-0.190154	5.4582	-4.43378	3.57363e-05	0.0017025	2.00488
ENSRNOG00000008626	Manea	-1.14104	-0.190344	5.0249	-3.61163	0.000586862	0.00972724	-0.592856
ENSRNOG00000053205	Gabpa	-1.14105	-0.190356	4.85926	-3.55171	0.000710977	0.0107949	-0.756531
ENSRNOG00000002563	Mcts1	-1.14112	-0.190451	4.8975	-3.47738	0.000899739	0.0124169	-0.97869
ENSRNOG00000010452	Cycs	-1.1415	-0.190936	7.63634	-3.13029	0.00259882	0.0239308	-1.9817
ENSRNOG00000055319	Mrfap1	-1.14153	-0.190971	8.15319	-2.76715	0.00732513	0.0462346	-2.90357
ENSRNOG00000016813	Tia1	-1.1418	-0.191305	4.95303	-5.10633	2.99215e-06	0.000366239	4.3754
ENSRNOG00000011528	Alg14	-1.14191	-0.191448	3.74607	-3.42341	0.0010656	0.0138528	-1.00379
ENSRNOG00000050323	Srsf1	-1.14196	-0.191515	7.66547	-4.1941	8.32395e-05	0.00290462	1.21205
ENSRNOG00000011739	Dennd4a	-1.14201	-0.191569	6.54636	-2.83002	0.00615696	0.0416537	-2.78773
ENSRNOG00000022860	Swi5	-1.14213	-0.191723	6.33788	-4.35153	4.78869e-05	0.00205997	1.71421
ENSRNOG00000012081	Txn1	-1.14231	-0.19196	5.81455	-3.56215	0.000687688	0.0106022	-0.776084
ENSRNOG00000046918	Apoo	-1.14232	-0.191965	4.39176	-3.69866	0.000442728	0.00816302	-0.274633
ENSRNOG00000016486	Nop58	-1.14234	-0.191996	5.33152	-4.13024	0.00010387	0.00328584	1.00544
ENSRNOG00000050932	Pfdn4	-1.14261	-0.192336	4.12415	-3.29112	0.00160276	0.0177228	-1.42434
ENSRNOG00000017963	Zfp874b	-1.14278	-0.192549	3.54046	-3.19229	0.00216077	0.0212498	-1.61874
ENSRNOG00000025416	Dpy19l4	-1.14306	-0.192895	4.54027	-3.26678	0.00172597	0.0184816	-1.5397
ENSRNOG00000024647	Ppp4r2	-1.14306	-0.192896	6.04862	-4.19078	8.42059e-05	0.00291066	1.18331
ENSRNOG00000006000	Cdk12	-1.14342	-0.193355	4.86736	-3.47685	0.000901246	0.0124269	-0.974978
ENSRNOG00000019671	Rsbn1	-1.14346	-0.193405	5.25806	-4.00548	0.000159297	0.0044159	0.607268
ENSRNOG00000015325	Pigf	-1.14349	-0.193444	3.23249	-3.98853	0.000168743	0.00456638	0.723891
ENSRNOG00000038200	Rttn	-1.14354	-0.193505	2.8775	-3.56671	0.000677756	0.0105009	-0.500809
ENSRNOG00000021153	Fkbp2	-1.14379	-0.19382	6.88266	-3.12001	0.00267911	0.0244438	-2.02914
ENSRNOG00000018946	Trim33	-1.14417	-0.194304	4.99569	-3.99263	0.00016641	0.00452635	0.583342
ENSRNOG00000018937	Gstm7	-1.14429	-0.194447	6.88754	-3.00804	0.00371597	0.0302139	-2.32695
ENSRNOG00000009836	Rbm26	-1.14435	-0.194528	5.93611	-4.64558	1.6629e-05	0.00107104	2.71759
ENSRNOG00000009823	Naa38	-1.14439	-0.194585	5.15474	-3.28749	0.00162061	0.0178088	-1.53499
ENSRNOG00000007127	Bbs5	-1.14441	-0.194598	3.67398	-3.15567	0.00241032	0.0227345	-1.73253
ENSRNOG00000012644	Nup58	-1.14446	-0.194668	4.5838	-4.13111	0.00010356	0.00328255	1.0589
ENSRNOG00000053309	Tubd1	-1.14461	-0.194859	2.68666	-2.89229	0.00517138	0.0372508	-2.26863
ENSRNOG00000002176	Nectin3	-1.14476	-0.195051	3.42966	-3.1089	0.0027684	0.025025	-1.8214
ENSRNOG00000060367	Rfx7	-1.14482	-0.195121	5.79056	-4.79964	9.44026e-06	0.000739835	3.25681
ENSRNOG00000042276	Trappc2	-1.14486	-0.195174	6.31381	-3.05768	0.0032172	0.027556	-2.20093
ENSRNOG00000014980	Mob4	-1.14513	-0.19551	5.99312	-3.15623	0.00240633	0.0227103	-1.9339
ENSRNOG00000058271	Chpt1	-1.14514	-0.19553	5.86056	-3.89985	0.000227591	0.00546219	0.252273
ENSRNOG00000020701	Brca1	-1.14535	-0.195788	2.19408	-2.91933	0.00479059	0.0354383	-2.15213
ENSRNOG00000002387	Tceal1	-1.14576	-0.196303	5.13011	-4.51489	2.67115e-05	0.00142629	2.29362
ENSRNOG00000019168	Nxt2	-1.1464	-0.19711	3.5278	-3.15954	0.00238272	0.0225946	-1.70482
ENSRNOG00000008320	Lypla1	-1.14669	-0.19747	5.0849	-3.72864	0.000401416	0.00776677	-0.245091
ENSRNOG00000014031	Esco1	-1.14739	-0.198359	4.42068	-3.37192	0.00125049	0.0153343	-1.23264
ENSRNOG00000011175	Hnrnpa2b1	-1.14757	-0.198577	8.69165	-4.15857	9.41733e-05	0.00312378	1.12315
ENSRNOG00000026260	Rpl11	-1.1476	-0.198616	6.77122	-3.55509	0.00070336	0.0107206	-0.800176
ENSRNOG00000010760	E2f5	-1.14768	-0.19872	2.71721	-3.27137	0.00170208	0.0183222	-1.30306
ENSRNOG00000017453	Ptpn2	-1.14773	-0.19878	3.19785	-3.80234	0.000314951	0.00662021	0.160743
ENSRNOG00000031766	Mt-cyb	-1.14832	-0.199529	12.8813	-3.0296	0.00349113	0.0290271	-2.04795
ENSRNOG00000015255	Haus3	-1.14842	-0.199648	4.06513	-2.81363	0.00644378	0.0428473	-2.66789
ENSRNOG00000050289	Cstf2t	-1.14842	-0.199651	5.99945	-5.38535	1.02843e-06	0.000185235	5.36688
ENSRNOG00000005765	Ap4s1	-1.14859	-0.199863	3.70416	-4.92539	5.91362e-06	0.000560105	3.79128
ENSRNOG00000011595	Senp8	-1.14872	-0.200028	2.33617	-2.98507	0.00397038	0.0313814	-2.00718
ENSRNOG00000016686	Tmem167a	-1.14896	-0.200334	4.32993	-3.70132	0.000438905	0.00812076	-0.256486
ENSRNOG00000007992	Srsf10	-1.14916	-0.200582	4.84721	-3.60115	0.000606952	0.00991563	-0.609611
ENSRNOG00000004160	Prps2	-1.14924	-0.200677	4.98322	-3.31141	0.00150641	0.0170727	-1.45992
ENSRNOG00000006999	Wdr78	-1.14928	-0.200736	3.6458	-3.71364	0.000421606	0.00791803	-0.148182
ENSRNOG00000010156	Snapc5	-1.14941	-0.200894	5.05278	-3.27444	0.00168626	0.0182157	-1.56632
ENSRNOG00000010993	Dpm1	-1.15021	-0.201894	4.72425	-3.67359	0.000480353	0.00864636	-0.381632
ENSRNOG00000028166	Asmtl	-1.15027	-0.201968	4.62962	-3.06652	0.00313511	0.0270478	-2.08583
ENSRNOG00000028062	Arpc5	-1.15032	-0.202036	5.51057	-3.61165	0.000586819	0.00972724	-0.619234
ENSRNOG00000011302	Rab11a	-1.15051	-0.202275	6.61514	-3.78339	0.000335297	0.00691095	-0.112183
ENSRNOG00000006797	Zfp280c	-1.15074	-0.202566	4.56946	-3.16063	0.00237499	0.0225746	-1.83428
ENSRNOG00000005610	Yipf4	-1.15099	-0.202876	5.70767	-4.40541	3.95443e-05	0.00180468	1.90206
ENSRNOG00000018936	Zfp780b-ps1	-1.15145	-0.203451	3.36842	-3.17915	0.00224737	0.0217123	-1.62394
ENSRNOG00000001956	Dzip3	-1.15149	-0.203501	5.6743	-3.85919	0.000260747	0.00584367	0.129028
ENSRNOG00000025040	Gng10	-1.15189	-0.204002	5.70521	-2.96589	0.00419504	0.03253	-2.43238
ENSRNOG00000013780	Nf1	-1.15211	-0.204276	7.10674	-3.04548	0.0033336	0.028235	-2.22218
ENSRNOG00000011879	Nfat5	-1.15253	-0.204801	7.31489	-3.661	0.000500366	0.00888596	-0.472289
ENSRNOG00000003600	Pnpt1	-1.15256	-0.204846	4.86195	-3.49956	0.000838962	0.0119086	-0.910569
ENSRNOG00000001611	Rpl24	-1.15289	-0.205255	7.2123	-3.8853	0.000238957	0.00557519	0.212898
ENSRNOG00000012455	Tardbp	-1.15297	-0.205349	6.84996	-4.10394	0.000113731	0.0034936	0.903223
ENSRNOG00000003924	Pi4k2b	-1.15303	-0.205432	3.06735	-2.96257	0.00423519	0.0327297	-2.14787
ENSRNOG00000045863	Naa16	-1.15306	-0.205469	4.02096	-3.19374	0.00215136	0.0211704	-1.67831
ENSRNOG00000010533	Arfip1	-1.15322	-0.205672	4.75576	-3.52684	0.000769493	0.0112954	-0.820127
ENSRNOG00000020595	Rps11	-1.1533	-0.205772	7.5144	-3.64578	0.000525652	0.00918131	-0.51524
ENSRNOG00000009935	Xpo1	-1.15362	-0.206168	6.74961	-3.15788	0.0023945	0.0226659	-1.92822
ENSRNOG00000014846	Anp32a	-1.15369	-0.20626	5.07628	-2.99741	0.00383183	0.0307784	-2.31492
ENSRNOG00000003013	Rpgr	-1.15371	-0.206283	3.92605	-3.78846	0.00032974	0.00681406	0.0409654
ENSRNOG00000009462	Ccdc90b	-1.15372	-0.206299	4.26135	-3.24987	0.0018168	0.0190567	-1.55266
ENSRNOG00000060429	AABR07002065.2	-1.15392	-0.206539	2.96197	-3.60747	0.000594756	0.00980333	-0.390056
ENSRNOG00000009512	Esd	-1.15415	-0.20683	5.42615	-4.84692	7.9225e-06	0.000666999	3.43245
ENSRNOG00000029152	Tmem69	-1.15456	-0.207344	4.18976	-3.72559	0.00040544	0.00777272	-0.172439
ENSRNOG00000009137	Ubxn2b	-1.15505	-0.207955	4.71355	-3.08121	0.00300316	0.0263867	-2.06189
ENSRNOG00000021552	Uprt	-1.15548	-0.208494	2.73334	-2.94248	0.00448528	0.0340342	-2.15282
ENSRNOG00000023549	Samd5	-1.15553	-0.208557	3.26637	-3.45179	0.000975078	0.0130822	-0.866885
ENSRNOG00000010027	Atr	-1.15557	-0.208604	4.66902	-2.88734	0.00524391	0.0375185	-2.5627
ENSRNOG00000010085	Cldn10	-1.15561	-0.208656	4.90443	-4.15228	9.62454e-05	0.00315764	1.10282
ENSRNOG00000001609	Cep97	-1.15564	-0.208691	4.61057	-3.57583	0.000658269	0.0104004	-0.663806
ENSRNOG00000016552	Hmgcs1	-1.15568	-0.208746	9.45791	-2.90553	0.00498149	0.0362937	-2.50368
ENSRNOG00000020386	Ash1l	-1.15571	-0.20878	7.30123	-3.81295	0.000304076	0.00643412	-0.00877446
ENSRNOG00000005334	Acvr2a	-1.15596	-0.209086	4.76332	-3.88418	0.000239857	0.00558186	0.258874
ENSRNOG00000009075	Trim13	-1.156	-0.209136	3.20935	-2.84648	0.0058808	0.0404924	-2.45334
ENSRNOG00000012100	Ssbp1	-1.15628	-0.209494	3.93369	-4.14621	9.82896e-05	0.00319181	1.16344
ENSRNOG00000022845	Cep70	-1.15657	-0.209853	4.06614	-3.82755	0.000289696	0.00629366	0.151038
ENSRNOG00000022325	Smc2	-1.15675	-0.210074	4.96967	-3.53458	0.000750821	0.0110929	-0.81685
ENSRNOG00000020769	Crebrf	-1.1568	-0.210144	6.50936	-4.66707	1.53737e-05	0.00101505	2.79013
ENSRNOG00000050857	Fut10	-1.15682	-0.210164	3.94425	-2.89045	0.00519822	0.0373764	-2.45222
ENSRNOG00000006244	Lztfl1	-1.15691	-0.210272	4.17257	-4.61719	1.84418e-05	0.00111576	2.7029
ENSRNOG00000010316	Magohb	-1.15698	-0.210359	1.8334	-3.37639	0.00123332	0.0152129	-0.977353
ENSRNOG00000014852	Fbxo30	-1.15707	-0.210479	4.41864	-4.92044	6.02422e-06	0.000567204	3.73984
ENSRNOG00000059492	LOC100365363	-1.15729	-0.210745	3.95612	-3.77073	0.00034959	0.00712046	-0.0126359
ENSRNOG00000028196	Mgme1	-1.15731	-0.210778	2.06762	-3.13407	0.00256992	0.0237748	-1.61145
ENSRNOG00000005472	Sp4	-1.15755	-0.211069	3.84122	-3.74251	0.000383583	0.00756489	-0.0820795
ENSRNOG00000013271	Ireb2	-1.15761	-0.211154	5.52172	-4.56865	2.19955e-05	0.00122804	2.46091
ENSRNOG00000017119	Ciao2a	-1.15774	-0.211316	3.88205	-3.27032	0.00170753	0.0183335	-1.44735
ENSRNOG00000021931	Uba6	-1.15777	-0.211348	5.89395	-3.35718	0.00130875	0.0157809	-1.37312
ENSRNOG00000014890	Mrpl43	-1.15783	-0.211419	5.32483	-3.63219	0.000549244	0.00939739	-0.546958
ENSRNOG00000051889	Usp34	-1.15783	-0.211428	7.35411	-4.32489	5.2619e-05	0.00219181	1.63799
ENSRNOG00000010427	Ipo7	-1.15792	-0.211535	7.3223	-3.79884	0.000318618	0.00668846	-0.0521275
ENSRNOG00000029785	Cdc26	-1.15797	-0.211592	4.9432	-3.96589	0.000182195	0.0047604	0.501509
ENSRNOG00000010137	Xpo4	-1.15802	-0.21166	4.90052	-4.40353	3.98091e-05	0.00180468	1.93022
ENSRNOG00000012778	Magoh	-1.15811	-0.211769	3.6829	-3.68522	0.000462528	0.00842076	-0.236639
ENSRNOG00000025768	Clk1	-1.15828	-0.211985	7.34747	-3.42982	0.0010445	0.0136566	-1.15427
ENSRNOG00000003491	Prkca	-1.15843	-0.212167	6.10584	-3.87588	0.000246609	0.00566241	0.174549
ENSRNOG00000043210	Ppp3r1	-1.1587	-0.212502	8.09802	-2.80071	0.00667832	0.0437487	-2.82091
ENSRNOG00000038044	Tsc22d2	-1.15871	-0.212526	4.94379	-3.77071	0.000349611	0.00712046	-0.106673
ENSRNOG00000045771	Chl1	-1.15877	-0.212599	5.56367	-2.94301	0.00447855	0.0340156	-2.48706
ENSRNOG00000052775	RGD1305938	-1.15879	-0.212623	5.71638	-4.37611	4.38877e-05	0.00194524	1.80275
ENSRNOG00000006391	Smarcad1	-1.15896	-0.212826	5.0603	-4.1383	0.000101019	0.00325387	1.04666
ENSRNOG00000016952	Uqcr11	-1.15909	-0.212999	6.61107	-3.34692	0.00135081	0.0160523	-1.40512
ENSRNOG00000054151	Pus10	-1.15913	-0.213043	4.32181	-4.85489	7.69134e-06	0.000658895	3.51631
ENSRNOG00000007446	Apip	-1.15958	-0.213606	3.28958	-3.16862	0.00231912	0.0221766	-1.64261
ENSRNOG00000015516	Cbwd1	-1.15979	-0.213859	3.62416	-4.04795	0.000137822	0.00398731	0.877106
ENSRNOG00000018140	Smad2	-1.15983	-0.213909	4.71962	-5.18852	2.18917e-06	0.000300913	4.6821
ENSRNOG00000009196	Rc3h2	-1.15988	-0.213972	4.95336	-3.33735	0.00139118	0.0162798	-1.38187
ENSRNOG00000052142	Ahsa2	-1.15995	-0.214065	4.33944	-2.85398	0.00575885	0.0399454	-2.59883
ENSRNOG00000009340	Zbtb6	-1.16004	-0.214178	3.86219	-3.36577	0.00127449	0.0155754	-1.18456
ENSRNOG00000006717	Ankrd26	-1.16039	-0.214614	4.91619	-4.88322	6.92161e-06	0.000615397	3.58237
ENSRNOG00000032539	Spag8	-1.16042	-0.214649	2.01637	-2.94932	0.00439867	0.0335852	-2.0608
ENSRNOG00000010746	Rpl32	-1.16076	-0.215064	6.72083	-2.82586	0.00622856	0.0419284	-2.79679
ENSRNOG00000015334	Fcho2	-1.16087	-0.215209	5.97012	-3.35278	0.00132664	0.0159032	-1.38639
ENSRNOG00000001348	Erp29	-1.161	-0.215369	5.22793	-3.3024	0.00154851	0.0174256	-1.49667
ENSRNOG00000019229	Fbl	-1.16113	-0.21553	4.13932	-2.91122	0.00490189	0.0359939	-2.42893
ENSRNOG00000046316	Tomm6	-1.16119	-0.215606	5.92048	-3.5315	0.000758191	0.0111603	-0.868011
ENSRNOG00000014501	Zfp638	-1.16135	-0.215808	6.55236	-4.41356	3.84113e-05	0.00178193	1.92321
ENSRNOG00000001820	Med21	-1.1618	-0.216362	3.78773	-4.27263	6.32538e-05	0.00243114	1.5862
ENSRNOG00000046527	Phf20l1	-1.16187	-0.216449	4.55421	-4.3386	5.01303e-05	0.00213282	1.73921
ENSRNOG00000059016	Tspan12	-1.162	-0.216615	6.45429	-2.8703	0.0055014	0.0387038	-2.68681
ENSRNOG00000038933	Spcs3	-1.16201	-0.216626	6.43297	-3.78026	0.000338784	0.00696477	-0.123007
ENSRNOG00000047115	Cox16	-1.16227	-0.216944	3.88055	-4.13193	0.000103267	0.00328255	1.1205
ENSRNOG00000002175	Clock	-1.16237	-0.217066	6.55722	-4.72839	1.2278e-05	0.000874606	3.00373
ENSRNOG00000037227	Yes1	-1.16241	-0.217114	4.13518	-2.78656	0.00694437	0.0449006	-2.74028
ENSRNOG00000031031	Zfp292	-1.16249	-0.217219	5.63873	-4.27872	6.19146e-05	0.00240215	1.47995
ENSRNOG00000032414	Tmem161b	-1.16271	-0.217496	4.38914	-4.40415	3.97222e-05	0.00180468	1.96781
ENSRNOG00000012166	Adal	-1.1628	-0.217599	2.87856	-3.64428	0.000528197	0.00918433	-0.278721
ENSRNOG00000061040	Herc4	-1.16282	-0.217629	5.02343	-4.22869	7.37796e-05	0.00271703	1.34294
ENSRNOG00000034198	Tceal9	-1.16289	-0.217716	5.96681	-4.07196	0.000126942	0.0037826	0.798652
ENSRNOG00000042903	Cox7a2l2	-1.16312	-0.217997	6.83215	-3.38361	0.00120603	0.014969	-1.29739
ENSRNOG00000047513	AABR07047789.1	-1.16333	-0.218262	6.24845	-2.99381	0.0038718	0.0309744	-2.36907
ENSRNOG00000047137	Erbin	-1.16358	-0.218574	7.4776	-2.99251	0.00388631	0.030997	-2.35239
ENSRNOG00000010160	Ice2	-1.16376	-0.218798	3.42214	-3.50108	0.000834924	0.0118937	-0.744117
ENSRNOG00000024525	Alkbh8	-1.16385	-0.218902	3.87794	-3.38259	0.00120986	0.0150012	-1.13433
ENSRNOG00000010706	Ccdc117	-1.16396	-0.219036	4.29617	-3.18248	0.00222509	0.0215962	-1.73656
[truncated: 632 more rows]

## Sheet: C.CPHvsSIH_week1
Supplementary Table5C. Differentially expressed genes between CPH and SIH rats at week1. Green LFC < -1, Yellow: -1<LFC<1 . Red LFC>1
ENSEMBL	SYMBOL	linearFC	logFC	AveExpr	t	P.Value	adj.P.Val	B
ENSRNOG00000043111	AABR07012314.1	3.47898	1.79866	-2.7981	4.91456	6.15786e-06	0.0158561	-0.549476
ENSRNOG00000009920	LOC680121	1.91856	0.940024	7.58909	4.15439	9.55455e-05	0.0454703	1.15756
ENSRNOG00000053349	Rrh	1.7231	0.785005	-0.883936	4.55704	2.29404e-05	0.0276971	0.767626
ENSRNOG00000014039	Sucnr1	1.65079	0.723153	-0.612361	4.46701	3.17288e-05	0.0315543	0.724895
ENSRNOG00000005389	Ppp2ca	1.48817	0.573539	6.11657	4.12191	0.0001069	0.0459728	1.03567
ENSRNOG00000006859	Insig1	1.13276	0.179841	7.55204	5.14193	2.61401e-06	0.0138647	4.53233
ENSRNOG00000007764	Frmd4b	1.13095	0.177534	5.45107	4.35252	4.77186e-05	0.037104	1.79919
ENSRNOG00000054468	Fam219b	-1.09077	-0.125352	5.89167	-4.12419	0.000106064	0.0459728	1.04483
ENSRNOG00000006762	Snu13	-1.1016	-0.139594	5.3076	-4.56743	2.20935e-05	0.0276971	2.52662
ENSRNOG00000000477	Daxx	-1.13162	-0.178392	4.97198	-4.19521	8.29188e-05	0.0439801	1.30338
ENSRNOG00000021132	Trmt112	-1.15481	-0.207652	5.13957	-4.23828	7.13465e-05	0.0402415	1.43733
ENSRNOG00000021119	Pdcd2l	-1.1571	-0.210512	2.99224	-4.2967	5.81203e-05	0.037104	1.70281
ENSRNOG00000000918	Zbed5	-1.17453	-0.23209	5.42343	-4.85768	7.61188e-06	0.0158561	3.52463
ENSRNOG00000058461	Sfpq	-1.1821	-0.241348	6.7726	-4.83358	8.32472e-06	0.0158561	3.43185
ENSRNOG00000050735	Cd99	-1.19492	-0.256914	6.08145	-4.14118	0.000100016	0.0454703	1.09797
ENSRNOG00000000467	Ring1	-1.20316	-0.266833	5.13231	-4.27765	6.21489e-05	0.037104	1.5681
ENSRNOG00000018647	Mrpl20	-1.20853	-0.273252	5.31661	-4.17589	8.86808e-05	0.0454703	1.22893
ENSRNOG00000045561	Uqcc3	-1.21663	-0.282886	3.78612	-4.49026	2.91876e-05	0.0309622	2.32826
ENSRNOG00000014180	Prickle4	-1.22457	-0.292279	4.01934	-6.10057	6.15526e-08	0.000979425	8.03314
ENSRNOG00000019974	Uba52	-1.24446	-0.315515	6.92675	-5.20617	2.0466e-06	0.0138647	4.75828
ENSRNOG00000021177	Cox8a	-1.2567	-0.329639	7.35046	-4.32562	5.24848e-05	0.037104	1.70946
ENSRNOG00000014272	Rpl35	-1.27587	-0.351483	7.07423	-4.27396	6.29593e-05	0.037104	1.53576
ENSRNOG00000042653	Ndufaf8	-1.29907	-0.377481	4.15157	-4.2789	6.18767e-05	0.037104	1.62662
ENSRNOG00000016387	Rpl34	-1.31855	-0.398953	6.5729	-4.59117	2.02711e-05	0.0276971	2.59371
ENSRNOG00000048174	Uqcrq	-1.32918	-0.410537	5.94882	-4.27576	6.25629e-05	0.037104	1.53966
ENSRNOG00000018320	Rps15a	-1.33459	-0.416395	6.73704	-4.14555	9.85168e-05	0.0454703	1.11309
ENSRNOG00000005203	Sec61g	-1.35457	-0.437833	4.59761	-4.30998	5.5463e-05	0.037104	1.70721
ENSRNOG00000012393	S100a13	-1.35503	-0.438329	4.55371	-4.16561	9.19027e-05	0.0454703	1.24099
ENSRNOG00000024923	Nnat	-1.3729	-0.457224	8.00869	-4.59448	2.00286e-05	0.0276971	2.62121
ENSRNOG00000016220	Rpl12	-1.4024	-0.487897	6.58415	-4.92076	6.01697e-06	0.0158561	3.73803
ENSRNOG00000029980	Zbtb16	-1.45777	-0.54376	3.46348	-4.30463	5.65198e-05	0.037104	1.72823
ENSRNOG00000033473	Rpl36	-1.46591	-0.5518	6.22482	-4.9516	5.36117e-06	0.0158561	3.847
ENSRNOG00000061320	LOC103692829	-1.47607	-0.561764	-0.414588	-4.54033	2.4369e-05	0.0276971	0.956027
ENSRNOG00000038074	LOC498555	-1.48017	-0.565767	4.49579	-4.37369	4.4267e-05	0.037104	1.92261
ENSRNOG00000011494	Rpl36a	-1.54137	-0.624213	5.82157	-4.2304	7.33411e-05	0.0402415	1.39515
ENSRNOG00000003891	Dio2	-1.54961	-0.631902	1.67521	-4.8135	8.96838e-06	0.0158561	3.05747
ENSRNOG00000031052	LOC100362751	-1.68329	-0.751282	0.503854	-4.41246	3.85623e-05	0.0360943	1.35576

## Sheet: D.SIHvsNaive_week7
Supplementary Table5D. Differentially expressed genes between SIH and Naïve rats at week7. Green LFC < -1, Yellow: -1<LFC<1 . Red LFC>1
ENSEMBL	SYMBOL	linearFC	logFC	AveExpr	t	P.Value	adj.P.Val	B
ENSRNOG00000032378	Atp1a4	3.24924	1.7001	-2.80615	4.24102	7.06659e-05	0.00896339	-1.82843
ENSRNOG00000021039	Fam83e	3.20041	1.67826	-2.66794	3.87374	0.000248379	0.0179585	-2.21413
ENSRNOG00000000878	Slc44a4	2.40446	1.26571	0.0550125	3.38532	0.00119964	0.0432281	-1.59108
ENSRNOG00000055700	AC096473.3	2.34868	1.23185	-1.81027	3.55033	0.000714119	0.0325589	-2.23066
ENSRNOG00000029859	AABR07021384.1	2.23118	1.15781	-1.26236	3.75799	0.000364565	0.0223975	-1.54816
ENSRNOG00000033143	Cep295nl	2.05312	1.03782	-1.1095	4.20832	7.92182e-05	0.00938459	-0.609702
ENSRNOG00000028225	Tnni3k	2.05272	1.03753	-1.32324	3.61033	0.000589312	0.0289417	-1.81336
ENSRNOG00000002548	Tnn	1.95562	0.967625	-0.22237	3.90003	0.000227455	0.0176441	-0.546179
ENSRNOG00000010283	Cd28	1.9542	0.966577	-1.40721	3.49271	0.000857299	0.0357103	-1.99193
ENSRNOG00000012682	Nr5a1	1.94073	0.9566	-2.48309	3.52724	0.000768515	0.0339684	-2.50455
ENSRNOG00000015003	Pex11a	1.85862	0.894229	3.79399	4.06138	0.000131629	0.0122484	0.973753
ENSRNOG00000011925	Fam83b	1.77269	0.825937	-0.147422	5.52895	5.89201e-07	0.000669669	2.98662
ENSRNOG00000027971	Lrrc31	1.74008	0.799154	0.61422	3.69312	0.000450787	0.0244451	-0.667762
ENSRNOG00000018434	Stab1	1.6925	0.759157	3.89609	4.77788	1.0231e-05	0.00287929	3.27187
ENSRNOG00000056162	AC111885.1	1.65587	0.72759	-0.372035	3.63422	0.000545657	0.0275698	-1.17436
ENSRNOG00000025476	Tmem252	1.60582	0.683309	1.65239	3.36063	0.00129489	0.0454839	-1.1131
ENSRNOG00000030210	Fndc1	1.5659	0.646994	3.44096	3.49333	0.000855628	0.0357103	-0.670401
ENSRNOG00000020539	Muc1	1.51257	0.597	1.41732	4.84455	7.99267e-06	0.00254359	2.7242
ENSRNOG00000058388	Zfp36	1.5041	0.588904	3.0438	4.92542	5.91306e-06	0.00218811	3.66991
ENSRNOG00000058068	Obscn	1.49397	0.579152	2.56093	4.48902	2.93181e-05	0.00542694	2.16056
ENSRNOG00000011967	Nphp4	1.49139	0.576659	4.22882	5.14965	2.53841e-06	0.00134637	4.55604
ENSRNOG00000029651	LOC100365958	1.46656	0.552433	3.47939	3.63581	0.000542852	0.0275698	-0.27405
ENSRNOG00000017249	Zfp366	1.44764	0.5337	2.59336	3.58387	0.000641548	0.0306556	-0.435722
ENSRNOG00000016210	Micalcl	1.44513	0.531204	0.781939	3.51389	0.000801765	0.0347621	-0.950659
ENSRNOG00000014452	Zfhx3	1.44234	0.528415	4.94192	6.35248	2.23591e-08	5.92965e-05	8.96492
ENSRNOG00000059507	Lamc3	1.44172	0.527796	3.88536	3.50786	0.000817203	0.0352737	-0.654089
ENSRNOG00000017237	Lama1	1.43684	0.522897	2.97337	4.28808	5.99103e-05	0.00794411	1.62799
ENSRNOG00000002273	Naaa	1.40969	0.495382	4.13517	4.56903	2.19658e-05	0.00475341	2.58976
ENSRNOG00000007261	Gli2	1.40702	0.492638	2.40912	4.40414	3.97236e-05	0.00638466	1.86194
ENSRNOG00000014530	Nav2	1.39065	0.475756	5.58705	8.30511	7.40405e-12	1.17813e-07	16.4433
ENSRNOG00000053915	Setdb2	1.38483	0.469707	0.880846	3.57581	0.000658313	0.0311758	-0.784772
ENSRNOG00000011262	Bicra	1.38414	0.468994	4.57036	7.19758	7.11952e-10	3.77619e-06	12.1007
ENSRNOG00000017767	Mrvi1	1.37507	0.459503	4.47341	3.42332	0.00106592	0.0403833	-0.931218
ENSRNOG00000019689	Vwf	1.3681	0.452176	6.82469	3.31687	0.00148143	0.048944	-1.27637
ENSRNOG00000056786	Piezo1	1.34385	0.42637	4.57364	4.17104	9.01851e-05	0.0101058	1.30059
ENSRNOG00000057645	Micb	1.34265	0.42508	1.07818	3.76123	0.000360696	0.022297	-0.289179
ENSRNOG00000007057	Csmd2	1.34174	0.424102	5.24187	3.44022	0.00101109	0.0394326	-0.919913
ENSRNOG00000000818	Nrm	1.33571	0.417607	0.392249	3.35306	0.0013255	0.0457513	-1.46136
ENSRNOG00000011387	Tet3	1.33016	0.4116	4.3907	5.10306	3.02944e-06	0.00146459	4.40253
ENSRNOG00000009341	Hivep3	1.32197	0.402692	5.40528	5.53478	5.75969e-07	0.000669669	5.9595
ENSRNOG00000011634	Xkr6	1.321	0.401634	2.77433	3.34733	0.0013491	0.0460663	-1.05355
ENSRNOG00000053893	Opn4	1.31095	0.390615	1.1474	3.58993	0.000629212	0.0303	-0.666625
ENSRNOG00000010588	Tns2	1.31083	0.390479	6.03589	4.20513	8.01015e-05	0.00938459	1.38233
ENSRNOG00000008622	Creb5	1.29982	0.378307	3.92614	3.6792	0.00047167	0.0251853	-0.165789
ENSRNOG00000061499	Kmt2d	1.29896	0.377354	7.85226	4.53527	2.48183e-05	0.00493635	2.4723
ENSRNOG00000020865	Ano1	1.29751	0.375746	3.14438	3.70584	0.000432475	0.0239775	-0.0774082
ENSRNOG00000002208	Shroom3	1.28048	0.356681	2.78522	3.69664	0.000445643	0.0244451	-0.114841
ENSRNOG00000010488	Zmiz1	1.27882	0.354812	6.72312	7.42922	2.74468e-10	2.18367e-06	13.0948
ENSRNOG00000032311	AABR07058658.1	1.27758	0.353412	2.89607	3.88753	0.000237186	0.0176441	0.431259
ENSRNOG00000016208	Setbp1	1.2757	0.351285	2.39106	3.85525	0.000264188	0.0184406	0.282206
ENSRNOG00000025494	Nsun7	1.27567	0.351252	3.17113	4.14343	9.92423e-05	0.0104579	1.20378
ENSRNOG00000046050	Dennd1c	1.27504	0.350545	3.23699	3.8583	0.000261521	0.0184129	0.363196
ENSRNOG00000054625	Fhod1	1.26749	0.341976	3.71123	3.74218	0.000383996	0.0226886	0.0239767
ENSRNOG00000005330	Crebbp	1.26704	0.341464	5.95736	5.29046	1.48213e-06	0.00107198	5.08173
ENSRNOG00000001004	Ncor2	1.266	0.340274	7.72968	4.29841	5.77716e-05	0.00785693	1.6937
ENSRNOG00000001793	Heg1	1.26268	0.336488	6.16181	3.3064	0.00152968	0.0499799	-1.30943
ENSRNOG00000000658	Acacb	1.26198	0.335687	4.92438	4.2132	7.78795e-05	0.00938459	1.42648
ENSRNOG00000001577	Hoxd3	1.26183	0.335522	3.18506	3.86803	0.00025316	0.01809	0.388733
ENSRNOG00000052296	Shank3	1.25904	0.332325	5.95721	3.4439	0.000999503	0.0392693	-0.92401
ENSRNOG00000058561	Srrm2	1.25824	0.331412	9.49652	4.22969	7.35217e-05	0.00906882	1.49044
ENSRNOG00000000442	Notch4	1.25667	0.329611	4.80269	4.12299	0.000106503	0.0108241	1.14146
ENSRNOG00000020401	Adcy4	1.25652	0.329429	2.76104	3.43291	0.00103446	0.0396635	-0.829079
ENSRNOG00000014851	Col4a4	1.25598	0.328809	4.67179	3.95308	0.00019026	0.0161894	0.615616
ENSRNOG00000016434	Prkd2	1.25276	0.325108	3.81012	4.82091	8.72541e-06	0.00270749	3.40965
ENSRNOG00000007654	Lrig3	1.24704	0.318506	3.30653	4.14877	9.74229e-05	0.0104579	1.22839
ENSRNOG00000033087	Cdh23	1.24474	0.315848	3.38744	3.94896	0.000192924	0.0163288	0.632829
ENSRNOG00000048036	Ncan	1.24377	0.314715	7.14069	4.08821	0.000120056	0.0117832	1.01556
ENSRNOG00000015269	Atf7	1.24232	0.313035	4.24813	4.91738	6.09336e-06	0.00220358	3.758
ENSRNOG00000005879	Maml2	1.24087	0.311356	3.35425	4.53724	2.46422e-05	0.00493635	2.44172
ENSRNOG00000028430	LOC257650	1.23728	0.307177	3.12022	3.35403	0.00132152	0.0457132	-1.03972
ENSRNOG00000043364	Zfp362	1.23459	0.304034	3.03484	3.45467	0.000966309	0.0381872	-0.769463
ENSRNOG00000014395	Gli3	1.23217	0.301204	3.2566	3.69411	0.000449328	0.0244451	-0.108855
ENSRNOG00000001255	Mlxip	1.23032	0.29903	5.131	4.62881	1.76772e-05	0.00428053	2.78468
ENSRNOG00000016229	Bicral	1.22939	0.297946	5.09697	4.16853	9.09745e-05	0.010123	1.27843
ENSRNOG00000028659	Szt2	1.22798	0.296282	6.04548	4.07839	0.000124171	0.0118927	0.979082
ENSRNOG00000049496	Trim62	1.22748	0.295705	2.41397	3.66266	0.000497684	0.0262223	-0.240072
ENSRNOG00000033556	Spen	1.2262	0.294198	6.26828	4.97085	4.98789e-06	0.00207479	3.95263
ENSRNOG00000027880	Nbeal2	1.22347	0.290981	4.91876	4.32817	5.20132e-05	0.00752395	1.79555
ENSRNOG00000015701	Rreb1	1.22282	0.290217	3.94448	3.90162	0.000226242	0.0176441	0.488116
ENSRNOG00000031643	Dchs1	1.22281	0.290195	5.92519	4.14501	9.87017e-05	0.0104579	1.19148
ENSRNOG00000008005	Akna	1.2228	0.290187	3.76773	3.82758	0.00028967	0.0197821	0.27243
ENSRNOG00000006209	Mbd6	1.22192	0.289155	5.54332	4.18608	8.55951e-05	0.00972849	1.32541
ENSRNOG00000050282	Srcap	1.22088	0.287922	7.2075	4.57612	2.14085e-05	0.00475341	2.60478
ENSRNOG00000000040	RGD1304622	1.22086	0.287902	4.114	3.62347	0.000564903	0.0281899	-0.336978
ENSRNOG00000019322	Notch1	1.22058	0.28757	6.21688	4.46603	3.18399e-05	0.00569255	2.2337
ENSRNOG00000061121	Wdfy3	1.21944	0.286223	8.11181	3.97868	0.000174474	0.0151707	0.685554
ENSRNOG00000011203	Farp1	1.21798	0.284494	5.87671	5.20722	2.03839e-06	0.00122068	4.78503
ENSRNOG00000013729	RGD1306271	1.21605	0.282197	5.27365	4.23977	7.09771e-05	0.00896339	1.50255
ENSRNOG00000037514	Qser1	1.21432	0.280145	5.09979	4.0246	0.00014926	0.0134945	0.825486
ENSRNOG00000007345	Amot	1.21324	0.278868	6.41715	4.188	8.50264e-05	0.00972849	1.3274
ENSRNOG00000053240	Soga1	1.21308	0.27867	5.60987	3.47408	0.00090915	0.0370942	-0.831923
ENSRNOG00000014187	Igf1r	1.21304	0.278624	4.52432	3.56446	0.000682632	0.0317312	-0.52735
ENSRNOG00000017208	Cspg4	1.21154	0.276838	5.40233	3.71506	0.000419649	0.0235607	-0.127614
ENSRNOG00000022428	Flrt1	1.21013	0.275168	4.60851	4.50857	2.73261e-05	0.00525849	2.39059
ENSRNOG00000001337	Setd1b	1.20846	0.273165	4.75619	3.69252	0.000451664	0.0244451	-0.168142
ENSRNOG00000060665	Afap1	1.20653	0.270868	6.25959	3.96814	0.000180814	0.0155519	0.633691
ENSRNOG00000003848	Med12	1.20502	0.269056	5.93691	4.33705	5.04061e-05	0.00749591	1.81004
ENSRNOG00000006770	Brd4	1.20393	0.267754	6.74636	4.75425	1.11632e-05	0.00306256	3.20543
ENSRNOG00000003070	Pigl	1.20347	0.267195	3.00362	3.75102	0.000373005	0.0225675	0.0469585
ENSRNOG00000024482	Tnrc18	1.20281	0.266404	5.94628	4.07307	0.000126459	0.0119774	0.962841
ENSRNOG00000002232	Aff1	1.202	0.265435	4.08613	3.82261	0.000294491	0.019884	0.248546
ENSRNOG00000056118	Cic	1.20125	0.264535	6.8066	4.45823	3.27422e-05	0.00570742	2.20973
ENSRNOG00000051948	Hcfc1	1.20037	0.263477	5.45289	3.36607	0.00127332	0.0449398	-1.13209
ENSRNOG00000006137	Arid1a	1.19783	0.260418	7.20641	5.41025	9.3407e-07	0.000844511	5.50992
ENSRNOG00000026649	Dnmt3a	1.19761	0.260153	5.21235	4.48031	3.02496e-05	0.00546968	2.28889
ENSRNOG00000011879	Nfat5	1.19714	0.25959	7.31489	3.80598	0.000311173	0.0204602	0.146126
ENSRNOG00000008067	Rcor1	1.197	0.259418	2.54056	3.84181	0.000276288	0.0191143	0.261167
ENSRNOG00000001104	Foxk1	1.19353	0.255234	4.78237	5.84105	1.72932e-07	0.000337596	7.05573
ENSRNOG00000001432	Dtx2	1.19318	0.254814	3.54878	4.20264	8.07999e-05	0.00938459	1.40489
ENSRNOG00000007246	Atxn7	1.19271	0.254242	3.51848	3.65181	0.000515489	0.0267181	-0.230621
ENSRNOG00000032546	Dot1l	1.19214	0.253553	5.8114	3.83667	0.000281047	0.0192759	0.23181
ENSRNOG00000020703	Sipa1l3	1.19211	0.253516	5.41414	3.67052	0.000485161	0.0257329	-0.258705
ENSRNOG00000048978	Nphp3	1.19149	0.252772	3.34749	3.34878	0.00134308	0.0459593	-1.06204
ENSRNOG00000012420	Bcl9l	1.1909	0.252052	5.17047	4.39695	4.07531e-05	0.00648464	2.01525
ENSRNOG00000012878	Atp7b	1.18721	0.247571	3.40391	3.35482	0.0013183	0.0457132	-1.0454
ENSRNOG00000046242	Klf7	1.18596	0.246061	4.40563	3.32757	0.00143363	0.0480335	-1.18549
ENSRNOG00000017737	Dgkz	1.18589	0.245966	7.75714	4.32992	5.16927e-05	0.00752395	1.79603
ENSRNOG00000010634	Megf11	1.18395	0.243606	4.40272	3.57894	0.000651766	0.0309693	-0.479054
ENSRNOG00000023393	Nup214	1.18376	0.243382	5.51228	4.71175	1.3052e-05	0.00346138	3.06186
ENSRNOG00000018226	Zcchc14	1.18263	0.242005	4.40601	3.78764	0.000330629	0.0211284	0.131726
ENSRNOG00000016610	Arhgap1	1.18152	0.240648	5.51371	4.45303	3.33578e-05	0.00570742	2.1943
ENSRNOG00000000503	Ppard	1.18076	0.239711	4.984	4.04301	0.000140168	0.0128062	0.886429
ENSRNOG00000015553	Gatad2b	1.18056	0.239469	5.40991	4.8912	6.71893e-06	0.00235061	3.67765
ENSRNOG00000010196	Glb1	1.18025	0.239095	4.84649	3.4382	0.0010175	0.0395856	-0.90746
ENSRNOG00000021614	Kmt2e	1.18016	0.238978	7.0806	5.17678	2.28929e-06	0.00125611	4.67678
ENSRNOG00000016910	Ralgps1	1.17999	0.238778	6.61242	3.98925	0.000168327	0.0147979	0.700556
ENSRNOG00000014916	Lats1	1.1785	0.236951	5.49273	4.58237	2.09287e-05	0.00475341	2.62528
ENSRNOG00000003280	Grin2c	1.17847	0.236918	6.64342	3.5451	0.000726115	0.0329172	-0.633972
ENSRNOG00000018839	Ntrk2	1.17839	0.236818	9.2393	5.02992	3.99427e-06	0.00181591	4.15362
ENSRNOG00000003134	Slc4a4	1.17817	0.236554	8.44481	4.1328	0.000102956	0.0106379	1.17113
ENSRNOG00000002149	Nkx6-1	1.1766	0.234629	3.12909	3.38324	0.00120743	0.0433692	-0.960287
ENSRNOG00000028641	Brpf3	1.17482	0.232445	4.4964	3.78329	0.000335411	0.0212995	0.113682
ENSRNOG00000051440	Ppp1r12b	1.17423	0.231711	6.50863	3.39654	0.00115862	0.0424791	-1.0578
ENSRNOG00000016258	Zfp516	1.17379	0.231173	3.8311	3.7196	0.000413462	0.0234128	-0.0448127
ENSRNOG00000013408	Npas2	1.17276	0.229913	4.72306	4.42188	3.72883e-05	0.00624559	2.10472
ENSRNOG00000016879	Ldlrad4	1.17205	0.229038	4.50221	3.74302	0.000382935	0.0226886	-0.00534371
ENSRNOG00000021573	Dpy19l3	1.17136	0.22819	6.64975	3.81323	0.00030379	0.0201834	0.159843
ENSRNOG00000019122	Sec16a	1.17034	0.226934	7.02242	3.97013	0.0001796	0.0155315	0.64506
ENSRNOG00000001074	Mphosph9	1.16885	0.225084	4.49199	4.08309	0.000122186	0.0117832	1.02739
ENSRNOG00000013529	Stk4	1.16743	0.223341	5.0323	4.45596	3.301e-05	0.00570742	2.21202
ENSRNOG00000006952	Prex1	1.16605	0.221634	7.51384	3.80374	0.000313489	0.0204652	0.141872
ENSRNOG00000010492	Sp2	1.16583	0.221352	4.08631	3.92169	0.00021149	0.0168949	0.545529
ENSRNOG00000020862	Ptpn23	1.16569	0.22118	6.53157	4.2187	7.63987e-05	0.0093512	1.42638
ENSRNOG00000018669	Jak3	1.16563	0.221112	3.78009	3.36879	0.00126264	0.0448464	-1.02996
ENSRNOG00000022753	Mast3	1.16508	0.220424	6.83267	3.46096	0.000947421	0.0378778	-0.872465
ENSRNOG00000059408	Prr12	1.16479	0.220065	5.59635	3.66412	0.000495342	0.0261857	-0.281596
ENSRNOG00000014460	Hivep1	1.16283	0.217637	4.70188	3.88988	0.000235324	0.0176441	0.42372
ENSRNOG00000032948	Tyk2	1.16276	0.217547	5.23744	3.89477	0.000231503	0.0176441	0.42021
ENSRNOG00000010526	Dennd1a	1.16222	0.216879	5.04604	3.45639	0.000961135	0.0381872	-0.865818
ENSRNOG00000029510	Plxnb1	1.16175	0.216295	7.09978	3.87987	0.000243343	0.0177618	0.367785
ENSRNOG00000052424	RGD1306556	1.16131	0.215749	5.16375	4.86814	7.32147e-06	0.00241047	3.59897
ENSRNOG00000022414	Zfp142	1.16016	0.214325	5.97674	4.32843	5.19652e-05	0.00752395	1.78175
ENSRNOG00000016913	Stk36	1.16002	0.214152	3.35411	3.41468	0.00109502	0.0410941	-0.882959
ENSRNOG00000001708	Dvl3	1.15993	0.214041	6.0967	4.6881	1.42345e-05	0.00359522	2.97925
ENSRNOG00000010794	Dennd3	1.15903	0.212912	4.19082	3.39663	0.00115826	0.0424791	-0.980784
ENSRNOG00000018686	Atxn2l	1.15665	0.209946	7.28593	3.7883	0.000329908	0.0211284	0.0925245
ENSRNOG00000016827	Slc38a3	1.15592	0.209044	6.26448	3.83926	0.000278643	0.0191938	0.237616
ENSRNOG00000020915	Setd2	1.15579	0.208878	6.30013	4.67779	1.47822e-05	0.00367521	2.94415
ENSRNOG00000021318	Epas1	1.15568	0.208738	8.3231	4.24021	7.08674e-05	0.00896339	1.51229
ENSRNOG00000039777	Ttf1	1.15545	0.208449	4.40318	4.07688	0.000124817	0.0118927	1.01158
ENSRNOG00000008209	St3gal1	1.15458	0.207374	5.08612	3.49716	0.000845335	0.0355823	-0.750724
ENSRNOG00000032261	Cyp2d4	1.15412	0.206788	5.55593	3.72449	0.000406901	0.0232552	-0.102046
ENSRNOG00000030515	Nfasc	1.15331	0.205778	9.65787	3.74985	0.000374446	0.0225689	0.0188726
ENSRNOG00000015285	Lrp4	1.15051	0.202271	6.80082	3.81735	0.000299668	0.0200349	0.173859
ENSRNOG00000042855	Ahdc1	1.1505	0.202265	5.79693	3.81004	0.000307024	0.0202712	0.151599
ENSRNOG00000006217	Wiz	1.15038	0.202105	5.04858	3.31989	0.0014678	0.0488705	-1.24604
ENSRNOG00000053881	Baz2a	1.14943	0.20092	5.80429	3.78277	0.000335984	0.0212995	0.068929
ENSRNOG00000027290	Pcdhga7	1.149	0.200379	3.52384	3.34653	0.00135245	0.0460818	-1.07125
ENSRNOG00000028834	Polr2a	1.14887	0.200214	7.17894	4.139	0.000100774	0.0105494	1.17701
ENSRNOG00000046922	Phactr4	1.14882	0.200149	3.56219	3.58845	0.000632203	0.0303	-0.410571
ENSRNOG00000020710	Raver1	1.14831	0.199511	5.26377	3.4975	0.000844417	0.0355823	-0.756821
ENSRNOG00000009184	Foxp1	1.14761	0.198628	3.68202	3.53321	0.000754088	0.0337052	-0.569405
ENSRNOG00000001237	Cabin1	1.14755	0.198556	5.74132	3.35034	0.00133665	0.0459369	-1.18383
ENSRNOG00000060206	Zfp592	1.14639	0.197098	5.28954	4.08463	0.000121541	0.0117832	1.0086
ENSRNOG00000001243	Zcchc8	1.14541	0.195869	5.13731	4.09804	0.000116067	0.0115258	1.05444
ENSRNOG00000037483	Ep400	1.14508	0.195448	6.80289	4.14758	9.78245e-05	0.0104579	1.20041
ENSRNOG00000000519	Stk38	1.14446	0.194666	5.64524	4.06823	0.000128576	0.0121059	0.95037
ENSRNOG00000032441	Pan2	1.14405	0.194153	5.13214	3.41105	0.00110748	0.0413666	-0.996305
ENSRNOG00000060603	Nhsl1	1.14398	0.194057	4.61397	3.7964	0.000321192	0.0207986	0.147152
ENSRNOG00000017940	Rere	1.14395	0.194028	7.46829	3.89593	0.000230603	0.0176441	0.421931
ENSRNOG00000033496	Igdcc4	1.14274	0.192502	6.63969	3.42638	0.0010558	0.040191	-0.972784
ENSRNOG00000059344	Tpcn1	1.14201	0.19157	6.82286	3.7738	0.000346073	0.02168	0.0428201
ENSRNOG00000014163	Zfp536	1.14109	0.190413	5.38196	3.74371	0.000382072	0.0226886	-0.0397148
ENSRNOG00000047526	Zfp526	1.14103	0.190342	3.52707	3.65802	0.000505236	0.0264536	-0.212798
ENSRNOG00000019807	Sufu	1.14	0.189035	3.28439	3.53914	0.000739999	0.0334052	-0.541784
ENSRNOG00000016488	Pltp	1.1379	0.186371	6.69684	3.57195	0.000666503	0.0313769	-0.555326
ENSRNOG00000021044	Gpatch8	1.13709	0.185349	6.5745	4.5555	2.30679e-05	0.00481534	2.53247
ENSRNOG00000024635	Cramp1	1.1362	0.184212	4.73218	3.87249	0.000249423	0.0179585	0.371281
ENSRNOG00000016816	Phf2	1.13561	0.183463	5.69739	5.20303	2.07129e-06	0.00122068	4.76998
ENSRNOG00000013027	Rgl3	1.13436	0.181878	3.87048	3.43644	0.00102311	0.0396244	-0.849064
ENSRNOG00000016630	Tln1	1.13416	0.181627	7.47419	3.49634	0.000847516	0.0355823	-0.762
ENSRNOG00000006030	Ptprz1	1.1335	0.18078	8.28257	3.47609	0.000903417	0.0370494	-0.803927
ENSRNOG00000004033	Sema6a	1.13331	0.180548	5.51629	3.5378	0.000743177	0.0334052	-0.648565
ENSRNOG00000019154	Zmynd8	1.13153	0.178279	6.66929	4.23663	7.17611e-05	0.00899105	1.48482
ENSRNOG00000017265	Tmem131	1.13137	0.17807	5.92639	3.52069	0.000784667	0.0343956	-0.70435
ENSRNOG00000047307	Cntfr	1.13035	0.176765	5.6598	3.33138	0.00141693	0.0477672	-1.23454
ENSRNOG00000054497	Taf4	1.12825	0.174081	3.81228	3.8126	0.000304426	0.0201834	0.227627
ENSRNOG00000015977	Zfp609	1.12692	0.172384	6.03153	4.93774	5.64665e-06	0.00213928	3.83748
ENSRNOG00000053234	Cnot3	1.12627	0.171556	4.84683	3.31109	0.00150791	0.0494718	-1.25753
ENSRNOG00000008474	Acox3	1.12577	0.170916	4.62263	3.80342	0.00031382	0.0204652	0.166929
ENSRNOG00000007031	Trim9	1.12499	0.169911	6.11413	3.70883	0.000428279	0.0238279	-0.154601
ENSRNOG00000060367	Rfx7	1.12302	0.167386	5.79056	3.3895	0.00118422	0.0432281	-1.07501
ENSRNOG00000055391	Eif4ebp2	1.12299	0.167344	4.81016	3.72893	0.00040103	0.0230368	-0.0619112
ENSRNOG00000010653	Elmsan1	1.12283	0.167136	5.27315	3.45439	0.000967158	0.0381872	-0.87879
ENSRNOG00000028521	Plekhm1	1.12165	0.165624	5.44628	3.88322	0.000240626	0.0177261	0.380009
ENSRNOG00000011352	Furin	1.11666	0.159194	5.30554	3.35874	0.00130247	0.0455231	-1.14837
ENSRNOG00000016635	LOC361646	1.11355	0.15516	4.25063	3.59973	0.000609728	0.0296697	-0.410397
ENSRNOG00000004099	R3hdm1	1.11174	0.152822	5.8689	3.89488	0.000231412	0.0176441	0.409303
ENSRNOG00000002394	Tpr	1.11164	0.152689	6.99639	3.49725	0.00084509	0.0355823	-0.76661
ENSRNOG00000010161	Myo10	1.11127	0.152214	6.06481	3.61859	0.000573859	0.0284463	-0.420832
ENSRNOG00000001194	Rrp1b	1.11042	0.151105	4.57507	3.62334	0.000565145	0.0281899	-0.359531
ENSRNOG00000004306	Zbtb39	1.10887	0.149088	4.48866	3.39845	0.00115174	0.0424791	-0.991365
ENSRNOG00000019831	Samd4b	1.10848	0.148584	6.04991	3.82218	0.000294911	0.019884	0.186403
ENSRNOG00000013017	Arnt2	1.10791	0.147839	7.58031	4.31115	5.5235e-05	0.00783013	1.73316
ENSRNOG00000054294	Rprd2	1.10745	0.14724	5.18939	3.36464	0.00127895	0.0450236	-1.12715
ENSRNOG00000015434	Midn	1.10692	0.146547	5.74206	3.31915	0.00147115	0.0488705	-1.27001
ENSRNOG00000020347	Nup98	1.10509	0.144163	5.88805	4.2495	6.85997e-05	0.00887446	1.52633
ENSRNOG00000016448	Eef2k	1.10446	0.143337	5.95369	3.55902	0.000694605	0.0318517	-0.593812
ENSRNOG00000017641	Rnf44	1.10338	0.141933	6.58299	3.89117	0.000234308	0.0176441	0.39733
ENSRNOG00000020526	Mau2	1.10263	0.140955	6.92438	3.43167	0.00103847	0.0397215	-0.95426
ENSRNOG00000001120	Med13l	1.10119	0.13907	5.94972	3.45954	0.000951655	0.0379517	-0.879117
ENSRNOG00000021085	Sf1	1.09649	0.132898	7.14637	4.81714	8.848e-06	0.00270749	3.42207
ENSRNOG00000060750	Rnf111	1.09528	0.131298	5.37665	4.0658	0.000129653	0.0121355	0.948084
ENSRNOG00000004711	Mta1	1.08795	0.121606	5.8757	3.64211	0.000531916	0.0273911	-0.350154
ENSRNOG00000049975	Zfp46	1.08573	0.118666	4.77793	3.40127	0.00114169	0.0423465	-1.00285
ENSRNOG00000014549	Arhgef26	1.08397	0.116328	4.91097	3.3496	0.00133971	0.0459428	-1.15255
ENSRNOG00000012760	Chtop	-1.06143	-0.0860114	7.17867	-3.32772	0.00143295	0.0480335	-1.24095
ENSRNOG00000001454	Eif4h	-1.07342	-0.10221	8.66661	-3.31526	0.00148875	0.048944	-1.24365
ENSRNOG00000003402	Stx6	-1.07677	-0.106711	7.02043	-4.11092	0.000111029	0.0111113	1.0858
ENSRNOG00000019456	Kars	-1.07747	-0.107647	6.65339	-4.00864	0.000157597	0.0140094	0.761436
ENSRNOG00000011956	Aktip	-1.07868	-0.109265	6.98763	-3.35415	0.00132105	0.0457132	-1.17109
ENSRNOG00000001253	Eif3b	-1.07962	-0.110518	6.7534	-3.38773	0.00119073	0.0432281	-1.0801
ENSRNOG00000000665	Pitpnb	-1.08115	-0.11257	6.06125	-3.4673	0.000928735	0.0374127	-0.856806
ENSRNOG00000018105	Thtpa	-1.08302	-0.115061	7.32215	-3.44771	0.000987642	0.0388994	-0.902722
ENSRNOG00000003855	Dnaja3	-1.08398	-0.116334	6.24708	-3.42122	0.00107294	0.0404563	-0.988461
ENSRNOG00000019725	Actr1a	-1.08593	-0.118932	8.14461	-4.01277	0.000155396	0.0138914	0.791452
ENSRNOG00000020086	Aar2	-1.08613	-0.119194	5.69097	-3.93946	0.000199209	0.0165094	0.550002
ENSRNOG00000000557	Ppa1	-1.08683	-0.120128	7.81849	-3.61138	0.000587331	0.0289338	-0.424067
ENSRNOG00000013461	Ralbp1	-1.08862	-0.122502	6.8166	-3.47097	0.000918087	0.0372668	-0.844078
ENSRNOG00000052289	Ptdss1	-1.08865	-0.122535	6.39979	-3.57407	0.000661986	0.0312568	-0.550596
ENSRNOG00000017907	Ube2i	-1.09108	-0.125753	5.36497	-3.34546	0.0013569	0.0461341	-1.18474
ENSRNOG00000015097	Kcmf1	-1.09217	-0.127196	6.0811	-3.4722	0.000914554	0.0372184	-0.843319
ENSRNOG00000017777	Ahcy	-1.09248	-0.127609	5.75711	-3.35671	0.00131067	0.0456354	-1.16472
ENSRNOG00000058658	Mtch2	-1.09272	-0.127921	5.80655	-3.92706	0.000207707	0.0168949	0.509858
ENSRNOG00000019834	Hsp90ab1	-1.09342	-0.128847	10.6388	-3.73825	0.000388973	0.0227549	-0.0012787
ENSRNOG00000017441	Tpm3	-1.09359	-0.129073	7.10917	-4.60321	1.94033e-05	0.00460814	2.69484
ENSRNOG00000012788	Clns1a	-1.09369	-0.129209	5.65004	-4.25968	6.61962e-05	0.00863373	1.56214
ENSRNOG00000017251	Wdr55	-1.09445	-0.130207	7.20015	-3.69531	0.000447585	0.0244451	-0.186867
ENSRNOG00000003773	Hmox2	-1.09487	-0.130762	6.74365	-3.52892	0.000764436	0.0339635	-0.678924
ENSRNOG00000003822	Slu7	-1.09494	-0.130857	6.3044	-3.90371	0.000224666	0.0176441	0.435323
ENSRNOG00000015591	Cndp2	-1.09502	-0.13096	6.74652	-3.65792	0.000505399	0.0264536	-0.303035
ENSRNOG00000010628	Sec13	-1.09524	-0.131248	5.43149	-4.11712	0.000108681	0.0109451	1.11008
ENSRNOG00000014915	Gsr	-1.09636	-0.132716	5.10983	-3.50756	0.000817998	0.0352737	-0.719306
ENSRNOG00000002301	Uso1	-1.09714	-0.133747	7.18373	-3.35977	0.00129831	0.0455039	-1.15207
ENSRNOG00000003206	Actr3	-1.09758	-0.134323	7.45846	-3.7554	0.000367678	0.0225019	-0.00410895
ENSRNOG00000049876	Prkar1a	-1.09791	-0.134764	8.74376	-5.76793	2.30867e-07	0.000367356	6.78879
ENSRNOG00000006859	Insig1	-1.0981	-0.135007	7.55204	-3.33497	0.00140141	0.0473446	-1.21361
ENSRNOG00000010838	Araf	-1.09811	-0.135016	6.6529	-3.61896	0.000573167	0.0284463	-0.418169
ENSRNOG00000003846	Pitpna	-1.09897	-0.136152	8.11909	-3.54751	0.000720568	0.0327591	-0.603524
ENSRNOG00000003797	Mrps7	-1.09907	-0.136277	5.86421	-3.41236	0.00110296	0.041295	-1.01036
ENSRNOG00000039776	Exoc3	-1.0992	-0.136453	6.03206	-3.73341	0.000395189	0.0229535	-0.0801412
ENSRNOG00000055257	Selenof	-1.09957	-0.136941	7.70555	-3.31758	0.00147821	0.048944	-1.25953
ENSRNOG00000015630	Cct7	-1.10052	-0.13819	7.67509	-3.37453	0.00124044	0.0441564	-1.10245
ENSRNOG00000015534	Cnep1r1	-1.10165	-0.139662	4.83507	-3.36596	0.00127375	0.0449398	-1.10199
ENSRNOG00000011168	Micu2	-1.10176	-0.139814	6.46718	-4.35097	4.79814e-05	0.00720265	1.85543
ENSRNOG00000013751	Plpbp	-1.10188	-0.139962	6.2867	-3.40196	0.00113924	0.0423465	-1.04261
ENSRNOG00000006929	Hnrnpll	-1.10244	-0.140695	5.34823	-4.16484	9.21483e-05	0.0101824	1.26327
ENSRNOG00000010239	Cnbp	-1.10253	-0.140823	8.1777	-4.04948	0.000137102	0.0126102	0.90631
ENSRNOG00000005424	Odc1	-1.10255	-0.140842	6.55747	-3.73114	0.000398137	0.0229535	-0.0870248
ENSRNOG00000011952	Samm50	-1.10358	-0.142188	6.81669	-3.35042	0.00133632	0.0459369	-1.18364
ENSRNOG00000004813	Rtcb	-1.10387	-0.142572	6.14302	-3.63692	0.000540919	0.0275698	-0.36667
ENSRNOG00000003594	Tmem183a	-1.10422	-0.14303	6.00226	-4.31024	5.54113e-05	0.00783013	1.72307
ENSRNOG00000020488	Luc7l	-1.10466	-0.143603	5.70644	-3.32751	0.00143388	0.0480335	-1.24428
ENSRNOG00000010186	Cdv3	-1.10541	-0.144576	6.10841	-3.40974	0.00111202	0.0414389	-1.02014
ENSRNOG00000038372	Ndufs2	-1.10578	-0.145059	7.98385	-3.71573	0.000418734	0.0235607	-0.11443
ENSRNOG00000013930	Rnf4	-1.10586	-0.145167	5.45367	-3.38609	0.00119679	0.0432281	-1.07549
ENSRNOG00000004740	Mmadhc	-1.10599	-0.145344	5.23074	-4.15049	9.68451e-05	0.0104579	1.2198
ENSRNOG00000060229	Arf1	-1.10612	-0.145503	7.73333	-3.75397	0.000369407	0.0225211	-0.0041877
ENSRNOG00000017493	Pias2	-1.10617	-0.145574	5.50183	-4.01825	0.000152521	0.0137114	0.798223
ENSRNOG00000005426	Snupn	-1.10636	-0.145825	4.15284	-3.76221	0.000359538	0.022297	0.0696309
ENSRNOG00000017340	Wdr12	-1.10658	-0.146106	5.03281	-3.31591	0.00148579	0.048944	-1.25222
ENSRNOG00000022245	Msantd4	-1.10695	-0.146592	5.97415	-3.68263	0.000466438	0.0249898	-0.230733
ENSRNOG00000016896	Rpl3	-1.10786	-0.14778	8.56429	-3.58847	0.000632158	0.0303	-0.476288
ENSRNOG00000014520	Ing1	-1.10803	-0.147993	4.8665	-4.1446	9.88388e-05	0.0104579	1.21108
ENSRNOG00000014857	RGD1560065	-1.10804	-0.148006	4.76677	-3.41682	0.00108774	0.0409174	-0.955771
ENSRNOG00000010550	Trappc3	-1.10843	-0.148517	6.39229	-3.50569	0.000822838	0.0353288	-0.747987
ENSRNOG00000004515	Pes1	-1.1085	-0.148609	5.88979	-4.3538	4.7504e-05	0.00719889	1.86579
ENSRNOG00000019655	Atp6v0b	-1.10851	-0.148621	7.06473	-4.12302	0.000106491	0.0108241	1.1247
ENSRNOG00000060723	AABR07071244.1	-1.10858	-0.148714	6.34931	-4.30883	5.56889e-05	0.00783013	1.71781
ENSRNOG00000025715	Dynlrb1	-1.10883	-0.149042	7.25319	-3.42216	0.00106978	0.040433	-0.97656
ENSRNOG00000003990	Grb2	-1.10914	-0.149443	6.59292	-3.63142	0.000550604	0.0277254	-0.382138
ENSRNOG00000004992	Rab1a	-1.10955	-0.149975	7.71215	-4.17217	8.98337e-05	0.0101058	1.28769
ENSRNOG00000053269	Tmem106c	-1.10958	-0.150019	5.19846	-3.52304	0.000778851	0.0343298	-0.677033
ENSRNOG00000043141	Ap3s2	-1.10964	-0.150097	5.46225	-3.71443	0.000420516	0.0235607	-0.127431
ENSRNOG00000011632	Cct5	-1.10971	-0.150181	7.6092	-3.55949	0.000693556	0.0318517	-0.578609
ENSRNOG00000017751	Arl6ip1	-1.11089	-0.151711	8.29242	-3.51581	0.000796896	0.0347403	-0.690675
ENSRNOG00000007114	Psma6	-1.11149	-0.152491	6.61535	-3.69094	0.000454003	0.0244885	-0.206369
ENSRNOG00000000613	Tfam	-1.11175	-0.152831	4.78241	-3.86509	0.00025566	0.018161	0.349242
ENSRNOG00000020351	Vps4a	-1.11284	-0.154247	6.83737	-5.13579	2.67573e-06	0.00137342	4.5319
ENSRNOG00000013974	Fahd2a	-1.11292	-0.154352	5.31315	-3.43511	0.00102738	0.0396244	-0.930961
ENSRNOG00000011384	Aimp1	-1.11356	-0.155176	4.92168	-4.18612	8.55817e-05	0.00972849	1.34205
ENSRNOG00000016497	Bloc1s5	-1.11374	-0.155409	5.74764	-3.64071	0.000534335	0.0274269	-0.351203
ENSRNOG00000058249	Pgk1	-1.11401	-0.155758	8.8274	-3.39818	0.00115272	0.0424791	-1.01012
ENSRNOG00000008195	Ywhaz	-1.11416	-0.15596	9.66202	-3.34171	0.00137267	0.0464721	-1.14572
ENSRNOG00000001346	Cops6	-1.11463	-0.156562	7.01392	-3.90199	0.000225961	0.0176441	0.43423
ENSRNOG00000001852	Ergic2	-1.11475	-0.156716	5.84599	-3.37691	0.00123134	0.0439306	-1.10956
ENSRNOG00000019981	Sdf4	-1.11527	-0.157387	6.93199	-3.90782	0.000221582	0.0175414	0.451369
ENSRNOG00000023764	Kctd2	-1.11592	-0.15823	5.40949	-3.76177	0.000360056	0.022297	0.0155533
ENSRNOG00000012209	Cdadc1	-1.11632	-0.158755	5.59278	-3.74139	0.000384988	0.0226886	-0.0492081
ENSRNOG00000001003	Trappc5	-1.11655	-0.159046	4.87432	-3.47793	0.000898181	0.0369299	-0.789556
ENSRNOG00000013331	Sdha	-1.11664	-0.159163	8.62422	-3.3867	0.00119455	0.0432281	-1.04709
ENSRNOG00000012266	Zcchc17	-1.11743	-0.160184	6.0729	-5.22577	1.89895e-06	0.00122068	4.85098
ENSRNOG00000005890	Serbp1	-1.11867	-0.161779	7.23731	-4.95654	5.26272e-06	0.00207479	3.90389
ENSRNOG00000013553	Ngrn	-1.1192	-0.162468	6.19978	-4.98395	4.74843e-06	0.00204208	3.9985
ENSRNOG00000018590	Drg1	-1.12001	-0.163514	5.55288	-3.72385	0.000407755	0.0232552	-0.10122
ENSRNOG00000016559	Tm2d2	-1.12039	-0.163996	5.39821	-3.85521	0.000264232	0.0184406	0.297175
ENSRNOG00000019811	LOC100362432	-1.1207	-0.164402	5.80564	-4.59541	1.99609e-05	0.00467084	2.66768
ENSRNOG00000026994	Afg3l1	-1.12101	-0.1648	5.28239	-3.68587	0.000461554	0.0248117	-0.20634
ENSRNOG00000020615	Nap1l4	-1.12124	-0.165091	7.60571	-4.739	1.18081e-05	0.00318459	3.15631
ENSRNOG00000002724	Prpsap2	-1.12124	-0.165096	5.81896	-4.69299	1.39815e-05	0.0035883	2.99709
ENSRNOG00000011014	Copg2	-1.12148	-0.165402	7.127	-5.43088	8.62396e-07	0.000844511	5.58463
ENSRNOG00000013992	Arfrp1	-1.12203	-0.16611	4.73801	-3.38741	0.0011919	0.0432281	-1.03619
ENSRNOG00000017481	Sucla2	-1.12253	-0.166756	7.63526	-3.48629	0.000874848	0.0361574	-0.787454
ENSRNOG00000008288	Akirin2	-1.12283	-0.167137	5.72104	-4.21403	7.76564e-05	0.00938459	1.41463
ENSRNOG00000015128	Sae1	-1.12331	-0.16776	6.47071	-3.5147	0.000799695	0.0347621	-0.721757
ENSRNOG00000013852	Med20	-1.12339	-0.16786	5.07992	-3.88739	0.000237294	0.0176441	0.406109
ENSRNOG00000016251	Dnaja2	-1.12345	-0.167939	7.37613	-4.38497	4.25283e-05	0.00670011	1.97212
ENSRNOG00000025892	Set	-1.12401	-0.16866	6.64302	-4.41498	3.82171e-05	0.00633448	2.0661
ENSRNOG00000057102	Pafah1b2	-1.12417	-0.16886	7.65256	-3.96344	0.000183709	0.015716	0.631545
ENSRNOG00000014462	Fnta	-1.12486	-0.169743	6.88602	-3.5634	0.000684964	0.0317312	-0.577892
ENSRNOG00000042523	Ube2d2	-1.1255	-0.170567	6.61262	-3.37864	0.00122476	0.043794	-1.10634
ENSRNOG00000008277	Bag1	-1.12653	-0.171887	5.86715	-3.44119	0.00100801	0.0394089	-0.928737
ENSRNOG00000061795	Rbm4b	-1.1266	-0.17198	4.26463	-3.46307	0.000941164	0.0377224	-0.794633
ENSRNOG00000028208	Mief2	-1.12664	-0.172024	4.47928	-3.31595	0.00148565	0.048944	-1.21807
ENSRNOG00000018411	Pold3	-1.12672	-0.172123	4.09309	-3.73174	0.000397362	0.0229535	-0.0167091
ENSRNOG00000006655	Plrg1	-1.12706	-0.17256	5.36205	-4.14631	9.82568e-05	0.0104579	1.20431
ENSRNOG00000019953	Ube2f	-1.12708	-0.172596	4.24554	-4.20399	8.04226e-05	0.00938459	1.41357
ENSRNOG00000007134	Strap	-1.12709	-0.172606	6.7145	-4.40819	3.91545e-05	0.00635979	2.0442
ENSRNOG00000010038	Psmc5	-1.128	-0.173772	8.26705	-3.38502	0.00120078	0.0432281	-1.0607
ENSRNOG00000023768	Rundc1	-1.12807	-0.173854	4.86631	-3.48964	0.000865653	0.0359642	-0.755685
ENSRNOG00000021042	Psmd4	-1.12839	-0.17427	6.84682	-3.55312	0.000707794	0.0323633	-0.608148
ENSRNOG00000013253	Armc1	-1.12955	-0.175752	5.08052	-4.12219	0.000106799	0.0108241	1.13482
ENSRNOG00000053961	Med9	-1.12971	-0.17595	4.53739	-3.88502	0.000239184	0.0177019	0.419729
ENSRNOG00000008613	Gatad1	-1.12972	-0.17596	5.10519	-3.49898	0.000840492	0.0355823	-0.742835
ENSRNOG00000058914	Rbx1	-1.12976	-0.17601	5.86774	-4.30675	5.60982e-05	0.00783013	1.71302
ENSRNOG00000008978	Trmt12	-1.1301	-0.176449	3.2495	-3.74019	0.000386512	0.0226944	0.0214525
ENSRNOG00000010732	RGD1561590	-1.13133	-0.17802	5.3221	-3.75217	0.000371604	0.0225675	-0.0102234
ENSRNOG00000050197	Pdia6	-1.13153	-0.178274	7.18456	-3.43477	0.00102846	0.0396244	-0.942134
ENSRNOG00000061129	Psmd14	-1.13245	-0.179445	6.087	-3.69755	0.000444321	0.0244451	-0.187213
ENSRNOG00000048989	Larp7	-1.1327	-0.179761	5.13311	-3.42407	0.00106343	0.0403833	-0.956236
ENSRNOG00000052787	Rsl24d1	-1.1327	-0.17977	5.38997	-4.56727	2.21061e-05	0.00475341	2.5769
ENSRNOG00000058412	Morf4l1	-1.13292	-0.180044	8.62353	-3.52817	0.000766271	0.0339635	-0.648262
ENSRNOG00000002759	Lias	-1.13295	-0.18008	5.13305	-4.09665	0.00011662	0.0115258	1.05282
ENSRNOG00000000549	Tspyl1	-1.13297	-0.180116	7.36402	-4.37663	4.38074e-05	0.00683395	1.94463
ENSRNOG00000000520	Srsf3	-1.13321	-0.180412	7.27581	-3.30912	0.00151701	0.0496679	-1.29113
ENSRNOG00000005331	Vapb	-1.13332	-0.180554	6.83524	-4.35596	4.7141e-05	0.00719889	1.87337
ENSRNOG00000018708	Ppp1ca	-1.13376	-0.181115	7.11571	-5.18211	2.24328e-06	0.00125611	4.69566
ENSRNOG00000016269	Rpl7l1	-1.13434	-0.18185	5.33007	-4.30388	5.66688e-05	0.00784099	1.71062
ENSRNOG00000017841	Psme3ip1	-1.13519	-0.182932	5.38241	-4.54915	2.36046e-05	0.00481534	2.51638
ENSRNOG00000003264	Nat9	-1.13586	-0.183784	4.32561	-3.44174	0.00100629	0.0394089	-0.856838
ENSRNOG00000018164	Spcs2	-1.13611	-0.184107	6.77587	-3.92957	0.000205956	0.0168926	0.516921
ENSRNOG00000010673	Eral1	-1.13778	-0.186225	4.734	-4.48706	2.95247e-05	0.00542694	2.31872
ENSRNOG00000005763	Arl1	-1.13801	-0.186511	6.03123	-4.23086	7.32234e-05	0.00906882	1.46608
ENSRNOG00000020979	Psmb4	-1.13835	-0.186945	7.0184	-3.74577	0.000379494	0.0226886	-0.0392905
ENSRNOG00000003717	Cnih4	-1.13868	-0.187356	4.6615	-3.47407	0.000909171	0.0370942	-0.787575
ENSRNOG00000001643	Psmg1	-1.13886	-0.187592	5.24546	-3.56293	0.000685994	0.0317312	-0.562384
ENSRNOG00000049497	Eif6	-1.13912	-0.187919	6.0858	-3.39753	0.00115504	0.0424791	-1.05393
ENSRNOG00000020233	Rabac1	-1.1393	-0.188154	7.07648	-3.93328	0.000203403	0.0167697	0.530909
ENSRNOG00000039528	Fam32a	-1.13933	-0.188186	6.9662	-4.56137	2.25837e-05	0.00479135	2.55365
ENSRNOG00000047563	Mrpl39	-1.14088	-0.190148	3.84054	-3.62937	0.000554254	0.0278211	-0.303968
ENSRNOG00000005963	Rab2a	-1.14097	-0.190267	6.92801	-4.57321	2.16356e-05	0.00475341	2.59334
ENSRNOG00000013961	Ghitm	-1.14111	-0.190444	8.34226	-4.51741	2.64698e-05	0.00519984	2.41572
ENSRNOG00000025910	Hccs	-1.14118	-0.190524	5.09528	-3.63477	0.000544684	0.0275698	-0.348493
ENSRNOG00000010342	Zfand1	-1.14149	-0.190921	4.02039	-3.35821	0.00130458	0.0455231	-1.06674
ENSRNOG00000029415	RGD1565784	-1.14185	-0.191375	4.48431	-4.42982	3.62457e-05	0.00613555	2.13445
ENSRNOG00000007356	Chmp3	-1.143	-0.192832	5.95933	-3.99599	0.000164519	0.0145434	0.722393
ENSRNOG00000012106	Dnaja4	-1.14302	-0.192853	6.73661	-3.4847	0.000879249	0.0362451	-0.805772
ENSRNOG00000061684	Ndufa9	-1.14305	-0.192888	6.83026	-3.89227	0.000233445	0.0176441	0.403036
ENSRNOG00000000763	RT1-M3-1	-1.14314	-0.193007	4.18161	-3.59576	0.000617562	0.0299593	-0.413449
ENSRNOG00000042261	Hdgf	-1.14323	-0.193116	6.28092	-4.20269	8.07861e-05	0.00938459	1.37499
ENSRNOG00000001847	Ccdc91	-1.14327	-0.193163	5.6973	-3.98514	0.000170695	0.0149236	0.691867
ENSRNOG00000004301	Dcaf13	-1.14431	-0.194484	4.58314	-4.50753	2.74293e-05	0.00525849	2.38813
ENSRNOG00000038012	Commd6	-1.1444	-0.194586	4.27572	-3.94087	0.000198263	0.0165094	0.599357
ENSRNOG00000019079	Polr1c	-1.14458	-0.194819	4.75442	-3.63415	0.000545782	0.0275698	-0.333862
ENSRNOG00000007967	Sdhb	-1.14465	-0.194906	6.81017	-3.8676	0.000253523	0.01809	0.327091
ENSRNOG00000052730	Psmb3	-1.14581	-0.196366	6.39053	-4.05414	0.000134933	0.0124829	0.903202
ENSRNOG00000021099	Lysmd1	-1.14624	-0.196907	4.36552	-5.06666	3.47702e-06	0.00162725	4.27126
ENSRNOG00000053659	RGD1311703	-1.14714	-0.198039	6.44739	-4.29878	5.76963e-05	0.00785693	1.68532
ENSRNOG00000003670	Sumo2	-1.14737	-0.198337	5.37394	-3.64693	0.000523703	0.0270557	-0.322982
ENSRNOG00000014618	Med31	-1.14768	-0.198715	4.23175	-3.82439	0.00029275	0.019884	0.251575
ENSRNOG00000056398	AABR07036855.1	-1.14816	-0.199328	4.898	-3.50353	0.000828473	0.0354373	-0.717444
ENSRNOG00000017241	Dpcd	-1.14881	-0.200141	6.42412	-3.53557	0.000748457	0.0335478	-0.661772
ENSRNOG00000003117	Psmd12	-1.14942	-0.200905	7.17571	-3.49439	0.000852768	0.0357085	-0.772153
ENSRNOG00000003307	Gcdh	-1.15023	-0.201927	6.22469	-3.79607	0.000321546	0.0207986	0.10762
ENSRNOG00000014330	Pcmt1	-1.1506	-0.202392	7.16706	-4.7786	1.02038e-05	0.00287929	3.29001
ENSRNOG00000009285	Eipr1	-1.15071	-0.20253	4.75008	-3.51596	0.000796525	0.0347403	-0.675867
ENSRNOG00000013195	Ruvbl1	-1.15088	-0.202738	4.45122	-4.29337	5.88047e-05	0.0079076	1.69435
ENSRNOG00000001599	Rwdd2b	-1.15092	-0.202791	3.85913	-4.87299	7.19065e-06	0.00241047	3.58173
ENSRNOG00000039829	Rpp14	-1.15182	-0.203911	4.83678	-4.86444	7.4229e-06	0.00241047	3.58644
ENSRNOG00000014097	Psmd7	-1.15186	-0.203971	6.54339	-6.4126	1.7537e-08	5.65887e-05	9.22035
ENSRNOG00000021128	Kcnj11	-1.15251	-0.204779	4.93912	-3.65585	0.000508794	0.0264573	-0.279353
ENSRNOG00000022234	mrpl24	-1.1534	-0.205889	5.23172	-3.50535	0.000823717	0.0353288	-0.729118
ENSRNOG00000015215	Cript	-1.15395	-0.206581	6.41059	-3.3197	0.00146865	0.0488705	-1.27153
ENSRNOG00000020391	Nip7	-1.15475	-0.207576	3.4591	-3.56548	0.000680411	0.0317312	-0.470826
ENSRNOG00000052096	Cox11	-1.15495	-0.207826	5.12289	-4.27275	6.32276e-05	0.00831469	1.61419
ENSRNOG00000001884	Ranbp1	-1.15541	-0.208401	5.84753	-5.319	1.32816e-06	0.00105668	5.18346
ENSRNOG00000020255	Sars1	-1.15584	-0.208944	7.6209	-3.45569	0.000963221	0.0381872	-0.874868
ENSRNOG00000060597	Syf2	-1.15604	-0.209187	5.94929	-4.77569	1.03142e-05	0.00287929	3.27878
ENSRNOG00000021215	Rbm8a	-1.15669	-0.209997	5.54945	-4.04161	0.000140843	0.0128062	0.870536
ENSRNOG00000009338	Kras	-1.15687	-0.210227	5.21019	-3.69895	0.000442308	0.0244375	-0.164859
ENSRNOG00000013579	LOC100359916	-1.15732	-0.210792	3.53705	-3.38063	0.00121724	0.0436231	-0.98006
ENSRNOG00000027238	Jrk	-1.15768	-0.211234	3.29277	-3.71967	0.000413369	0.0234128	-0.0369441
ENSRNOG00000020153	Supt3h	-1.15866	-0.212459	3.37264	-3.87569	0.000246768	0.0179296	0.414896
ENSRNOG00000009057	Sec62	-1.1592	-0.213126	7.60304	-3.74476	0.000380753	0.0226886	-0.0338221
ENSRNOG00000033176	Zrsr2	-1.15977	-0.21384	5.56958	-4.48568	2.96722e-05	0.00542694	2.3034
ENSRNOG00000013286	Pdcl3	-1.16141	-0.215883	5.59626	-4.57954	2.11446e-05	0.00475341	2.61597
ENSRNOG00000005982	C1d	-1.16166	-0.216193	4.91401	-3.77694	0.000342515	0.0216274	0.0792127
ENSRNOG00000007040	Timm17a	-1.16254	-0.217279	6.01776	-4.77869	1.02006e-05	0.00287929	3.28883
ENSRNOG00000003203	Hexim1	-1.16307	-0.217933	5.98216	-4.13545	0.000102017	0.0106098	1.16145
ENSRNOG00000027126	Dpy30	-1.16521	-0.220592	4.44682	-3.53041	0.000760841	0.0339118	-0.615019
ENSRNOG00000018932	Ccdc124	-1.16529	-0.220691	6.24387	-3.6076	0.00059451	0.0291072	-0.452449
ENSRNOG00000028014	Cryzl1	-1.16612	-0.22172	5.71604	-3.57882	0.000652007	0.0309693	-0.531113
ENSRNOG00000019070	St13	-1.16653	-0.222218	7.62059	-5.83357	1.78131e-07	0.000337596	7.04806
ENSRNOG00000021232	Ddrgk1	-1.16845	-0.224596	6.63493	-3.86017	0.000259893	0.0183796	0.30296
ENSRNOG00000007174	Utp11	-1.16944	-0.225814	4.6867	-4.49868	2.83164e-05	0.00536394	2.35783
ENSRNOG00000026636	Urm1	-1.17139	-0.228221	5.52789	-5.21493	1.97928e-06	0.00122068	4.81162
ENSRNOG00000025936	Rpl6	-1.17246	-0.229544	7.90787	-4.55187	2.33734e-05	0.00481534	2.52748
ENSRNOG00000012081	Txn1	-1.1726	-0.229706	5.81455	-3.50105	0.000835004	0.0355823	-0.757696
ENSRNOG00000009163	Fam133b	-1.17304	-0.230248	4.27018	-3.48678	0.000873495	0.0361574	-0.730287
ENSRNOG00000008604	Nsfl1c	-1.17484	-0.232458	7.2903	-4.95235	5.34606e-06	0.00207479	3.88943
ENSRNOG00000020869	mrpl9	-1.17507	-0.232752	4.89904	-5.59487	4.55554e-07	0.00065898	6.16212
ENSRNOG00000001815	Eif4a2	-1.17824	-0.236629	9.26973	-3.77487	0.000344859	0.02168	0.0853559
ENSRNOG00000060436	Vti1b	-1.17875	-0.237259	5.92629	-4.40808	3.91691e-05	0.00635979	2.04415
ENSRNOG00000018782	Gmnn	-1.17938	-0.238031	2.91891	-3.522	0.000781423	0.0343481	-0.590613
ENSRNOG00000053615	Mrpl50	-1.17957	-0.23826	4.83897	-4.4589	3.26638e-05	0.00570742	2.22572
ENSRNOG00000046799	Phb	-1.18185	-0.241051	6.90667	-5.816	1.90948e-07	0.000337596	6.99028
ENSRNOG00000002999	Timmdc1	-1.18379	-0.243411	5.02686	-5.56827	5.05427e-07	0.000669669	6.0696
ENSRNOG00000016245	Neto2	-1.18434	-0.244081	3.81833	-3.61579	0.000579047	0.0286143	-0.340687
ENSRNOG00000013165	Bet1l	-1.18497	-0.244851	4.28504	-4.7793	1.01778e-05	0.00287929	3.28918
ENSRNOG00000001106	Denr	-1.1854	-0.24538	5.33702	-3.73136	0.000397858	0.0229535	-0.0730111
ENSRNOG00000038239	Spata33	-1.1861	-0.246231	3.53766	-3.89168	0.000233911	0.0176441	0.463218
ENSRNOG00000026109	Prmt1	-1.18641	-0.246599	6.09475	-3.46768	0.000927637	0.0374127	-0.855375
ENSRNOG00000013255	Dnajc8	-1.18668	-0.246928	6.3268	-6.40918	1.77818e-08	5.65887e-05	9.20786
ENSRNOG00000019459	Oaz1	-1.18831	-0.248914	8.06756	-3.42714	0.00105326	0.0401908	-0.947713
ENSRNOG00000001060	Snrnp35	-1.19098	-0.252154	5.10577	-5.48892	6.88499e-07	0.000730359	5.78591
ENSRNOG00000022732	Tmem126b	-1.19784	-0.260436	4.81323	-4.69825	1.37149e-05	0.00357757	3.02199
ENSRNOG00000013009	Ldha	-1.19811	-0.260756	6.48299	-3.43393	0.00103118	0.0396332	-0.951767
ENSRNOG00000014869	Wdr31	-1.20513	-0.269189	2.82766	-5.003	4.42024e-06	0.00195375	3.80886
ENSRNOG00000019572	Lsm4	-1.20664	-0.271	5.72247	-3.92048	0.000212354	0.0168949	0.492507
ENSRNOG00000002182	Septin11	-1.21124	-0.276481	6.64597	-3.59088	0.0006273	0.0303	-0.500368
ENSRNOG00000028319	Cryz	-1.21138	-0.276657	3.75546	-5.25255	1.71398e-06	0.00118578	4.8544
ENSRNOG00000028411	Pcnp	-1.21388	-0.27962	6.72569	-5.40443	9.55329e-07	0.000844511	5.49046
ENSRNOG00000005630	AABR07060778.1	-1.22221	-0.289495	3.41802	-3.36717	0.00126899	0.0449398	-1.01043
ENSRNOG00000011379	Ccndbp1	-1.22307	-0.290502	5.75308	-5.36071	1.13105e-06	0.000947222	5.3326
ENSRNOG00000031889	AABR07065438.1	-1.22787	-0.296156	4.12296	-3.67697	0.000475101	0.0252836	-0.176298
ENSRNOG00000003385	Glrx2	-1.22873	-0.297163	5.09776	-5.30491	1.40208e-06	0.00106238	5.12688
ENSRNOG00000025731	Ptma	-1.22994	-0.298584	4.67538	-4.08405	0.000121782	0.0117832	1.02839
ENSRNOG00000025239	Nudt15	-1.23009	-0.298761	2.12308	-3.94423	0.000196026	0.0165035	0.458054
ENSRNOG00000049020	Tceal3	-1.23595	-0.305625	5.75388	-3.56842	0.000674054	0.0316388	-0.561952
ENSRNOG00000057056	Rab5a	-1.23696	-0.306793	6.86371	-3.9236	0.000210141	0.0168949	0.499916
ENSRNOG00000019574	Cuedc2	-1.23992	-0.310253	3.22649	-3.84658	0.000271935	0.0188953	0.323903
ENSRNOG00000018007	Gtf2h5	-1.24483	-0.315948	5.56973	-4.36779	4.52034e-05	0.00698327	1.91572
ENSRNOG00000042696	Micos10	-1.24897	-0.320737	6.06171	-4.29177	5.9138e-05	0.0079076	1.66352
ENSRNOG00000008822	Fkbp1a	-1.24984	-0.32174	7.5347	-5.10237	3.03742e-06	0.00146459	4.41379
ENSRNOG00000015455	Spr	-1.25016	-0.322115	4.13413	-3.65628	0.00050808	0.0264573	-0.235832
ENSRNOG00000018928	AABR07002774.1	-1.25131	-0.323441	2.42468	-3.81776	0.000299266	0.0200349	0.169694
ENSRNOG00000014846	Anp32a	-1.25719	-0.330206	5.07628	-3.92318	0.000210438	0.0168949	0.51762
ENSRNOG00000028328	Tyw3	-1.25833	-0.331513	2.85122	-4.62761	1.77548e-05	0.00428053	2.63971
ENSRNOG00000003546	Tnfrsf12a	-1.25995	-0.333368	2.29537	-3.79331	0.000324489	0.0209039	0.0855537
ENSRNOG00000057649	Psmd10	-1.26108	-0.334663	3.49836	-3.46951	0.000922326	0.0373437	-0.735891
ENSRNOG00000046390	Tceal6	-1.26134	-0.334961	5.00523	-3.38823	0.00118888	0.0432281	-1.04877
ENSRNOG00000008845	Pdrg1	-1.26735	-0.34182	6.26971	-4.88816	6.79537e-06	0.00235061	3.66564
ENSRNOG00000021359	Mtfr1	-1.27815	-0.354057	1.52653	-3.60074	0.000607766	0.029665	-0.567741
ENSRNOG00000034241	Set	-1.28552	-0.362354	2.32017	-3.88014	0.000243123	0.0177618	0.330594
ENSRNOG00000054775	Fkbp11	-1.29413	-0.371984	6.49293	-3.32254	0.00145594	0.0486699	-1.26273
ENSRNOG00000027286	Lrrc75a	-1.30672	-0.385955	2.38212	-3.56705	0.000677015	0.0316843	-0.50609
ENSRNOG00000021540	Rnf227	-1.31648	-0.396686	4.9147	-3.46642	0.000931325	0.0374223	-0.822327
ENSRNOG00000010149	Cmc1	-1.35978	-0.443372	2.06838	-3.93952	0.000199165	0.0165094	0.445937
ENSRNOG00000010076	Pkp1	-1.40085	-0.486302	4.00327	-4.96241	5.14815e-06	0.00207479	3.88916
ENSRNOG00000013971	Psat1	-1.40773	-0.493367	7.53355	-3.56112	0.000689951	0.0318217	-0.57386
ENSRNOG00000030614	LOC689899	-1.44699	-0.533059	0.139879	-3.53789	0.000742949	0.0334052	-1.14904
ENSRNOG00000012167	Pou4f2	-1.53468	-0.617935	-0.613399	-3.34477	0.00135979	0.0461341	-1.91521
ENSRNOG00000018680	Rpl17	-1.58336	-0.662993	6.41052	-3.92351	0.000210202	0.0168949	0.498403
ENSRNOG00000022934	AABR07066818.1	-1.80338	-0.850703	4.38282	-3.76053	0.000361528	0.022297	0.0571619
ENSRNOG00000046349	AABR07067829.1	-1.84415	-0.882957	5.18585	-3.43545	0.00102629	0.0396244	-0.915142
ENSRNOG00000016826	Pla2g2d	-2.24296	-1.16541	-0.59686	-3.5	0.000837782	0.0355823	-1.80562
ENSRNOG00000047045	Sdhaf1	-2.31381	-1.21027	-2.2214	-3.7126	0.000423028	0.0236183	-2.36615

## Sheet: CPHvsNaive_week7
Supplementary Table5E. Differentially expressed genes between CPH and Naïve rats at week7. Green LFC < -1, Yellow: -1<LFC<1 . Red LFC>1
ENSEMBL	SYMBOL	linearFC	logFC	AveExpr	t	P.Value	adj.P.Val	B
ENSRNOG00000000768	Ubd	-2.62701	-1.39342	-0.703714	-5.37394	1.07475e-06	0.0171015	1.86572
ENSRNOG00000042717	Ciart	-1.26632	-0.340638	3.20111	-5.08918	3.19297e-06	0.0254033	4.18505
ENSRNOG00000010673	Eral1	-1.14097	-0.190256	4.734	-4.95284	5.33627e-06	0.0283036	3.88766

## Sheet: CPHvsSIH_week7
Supplementary Table5F. Differentially expressed genes between CPH and SIH rats at week7. Green LFC < -1, Yellow: -1<LFC<1 . Red LFC>1
ENSEMBL	SYMBOL	linearFC	logFC	AveExpr	t	P.Value	adj.P.Val	B
ENSRNOG00000029179	Cyp2d3	6.96739	2.80062	-1.95487	4.07707	0.000124737	0.0141392	-1.74182
ENSRNOG00000034139	Lyc2	5.68564	2.50732	-3.15543	3.66584	0.000492574	0.0286053	-2.80152
ENSRNOG00000043111	AABR07012314.1	2.55506	1.35335	-2.7981	3.55684	0.000699435	0.0333793	-2.4976
ENSRNOG00000016826	Pla2g2d	2.45051	1.29308	-0.59686	4.00915	0.000157322	0.0155485	-0.791189
ENSRNOG00000007540	Msc	1.89082	0.919012	-0.67586	3.42204	0.00107018	0.0419656	-1.69849
ENSRNOG00000054277	Capsl	1.67032	0.740127	-0.0247052	3.8841	0.000239924	0.0201646	-0.499367
ENSRNOG00000009563	Krt2	1.65747	0.728987	2.87143	4.28256	6.10848e-05	0.00925696	1.60404
ENSRNOG00000025501	Snx31	1.50188	0.586767	-1.18019	3.4362	0.00102387	0.0409919	-1.95873
ENSRNOG00000050669	LOC100911515	1.4397	0.525764	5.89937	3.5241	0.000776226	0.0346407	-0.737273
ENSRNOG00000010047	Ddit4l2	1.41395	0.499734	2.62052	4.36451	4.57333e-05	0.0081765	1.81209
ENSRNOG00000016580	Rps23	1.36156	0.445262	7.9675	4.15232	9.62323e-05	0.0120571	1.19587
ENSRNOG00000001435	Ssc4d	1.35179	0.43487	1.89409	3.53703	0.000744983	0.0340644	-0.630306
ENSRNOG00000061425	Cox14	1.31553	0.395643	6.17623	4.84533	7.96936e-06	0.00317021	3.50282
ENSRNOG00000018774	LOC100911847	1.31415	0.394127	8.1116	3.3729	0.00124669	0.0459197	-1.14857
ENSRNOG00000017843	Polr3k	1.31103	0.390701	5.75144	4.05094	0.000136417	0.0144408	0.865074
ENSRNOG00000040214	AABR07059198.1	1.30821	0.387599	3.00102	3.62281	0.000566105	0.0307688	-0.309709
ENSRNOG00000030374	LOC100360750	1.28431	0.360988	0.530154	3.58518	0.000638869	0.0320684	-0.836724
ENSRNOG00000027799	Tmie	1.27946	0.35553	3.12659	3.38532	0.00119966	0.0450309	-0.9576
ENSRNOG00000001342	Wdr66	1.27933	0.355389	1.71161	3.57857	0.000652531	0.0324417	-0.547323
ENSRNOG00000019926	Ramp1	1.25435	0.326946	3.49907	3.35563	0.00131502	0.0475543	-1.05891
ENSRNOG00000002182	Septin11	1.25166	0.323845	6.64597	4.50925	2.72593e-05	0.00628624	2.35338
ENSRNOG00000007115	Crebl2	1.2497	0.321587	4.81918	4.4527	3.3398e-05	0.00708573	2.195
ENSRNOG00000014179	Rps2	1.24699	0.318449	7.54242	3.90829	0.000221234	0.0193421	0.420564
ENSRNOG00000019572	Lsm4	1.24269	0.313462	5.72247	4.82436	8.6145e-06	0.00328989	3.43372
ENSRNOG00000042696	Micos10	1.23276	0.301887	6.06171	4.31074	5.53141e-05	0.00898764	1.69693
ENSRNOG00000006674	Rflnb	1.23199	0.30099	2.97018	4.29428	5.86166e-05	0.00910388	1.65507
ENSRNOG00000020602	Ndufa13	1.23176	0.300724	6.34031	4.00432	0.000159931	0.0156124	0.71027
ENSRNOG00000018186	Lamtor5	1.23096	0.299788	5.41834	4.56684	2.21402e-05	0.00541993	2.559
ENSRNOG00000047604	Kbtbd6	1.22993	0.298582	2.69007	3.78331	0.000335385	0.0237662	0.126555
ENSRNOG00000018454	Apoe	1.22989	0.298526	11.4163	3.66406	0.000495427	0.0286663	-0.232598
ENSRNOG00000021153	Fkbp2	1.22781	0.296086	6.88266	4.19279	8.36198e-05	0.0110401	1.31236
ENSRNOG00000021232	Ddrgk1	1.2278	0.296077	6.63493	5.45363	7.89585e-07	0.000808685	5.67084
ENSRNOG00000017850	Dctpp1	1.22719	0.295363	2.26456	3.53703	0.000744998	0.0340644	-0.578338
ENSRNOG00000000438	Rnf5	1.22705	0.29519	6.14708	3.49509	0.000850881	0.0363957	-0.824221
ENSRNOG00000017418	Rps3	1.22492	0.292693	8.02748	4.03878	0.000142208	0.0144408	0.835768
ENSRNOG00000016619	Use1	1.22483	0.292577	5.5415	4.2227	7.534e-05	0.0103346	1.41945
ENSRNOG00000010706	Ccdc117	1.22405	0.291664	4.29617	3.65778	0.000505622	0.0287338	-0.261545
ENSRNOG00000046002	Micos13	1.22263	0.289983	6.56515	3.8511	0.00026787	0.0216085	0.234003
ENSRNOG00000038239	Spata33	1.21924	0.285982	3.53766	4.68635	1.43263e-05	0.00446981	2.95153
ENSRNOG00000011865	Ciao2b	1.21813	0.284673	4.93769	3.72056	0.000412176	0.0263724	-0.118609
ENSRNOG00000003385	Glrx2	1.21647	0.282698	5.09776	5.31267	1.36087e-06	0.00108271	5.1618
ENSRNOG00000029574	Rps4x	1.21468	0.280571	6.0443	3.62322	0.000565356	0.0307688	-0.449535
ENSRNOG00000003453	Lypd1	1.21229	0.277737	5.23753	3.56724	0.000676596	0.0328231	-0.588482
ENSRNOG00000018937	Gstm7	1.21141	0.276683	6.88754	3.76779	0.000352997	0.0244213	-0.0183187
ENSRNOG00000019459	Oaz1	1.2113	0.276561	8.06756	4.10011	0.000115243	0.0136222	1.03036
ENSRNOG00000018932	Ccdc124	1.21083	0.275994	6.24387	4.8222	8.68371e-06	0.00328989	3.42208
ENSRNOG00000036686	Anapc11	1.20998	0.274979	5.4519	4.07812	0.000124288	0.0141392	0.958174
ENSRNOG00000017851	Etfb	1.20991	0.274896	5.36307	3.90599	0.000222953	0.019386	0.421673
ENSRNOG00000045738	Ak4	1.2087	0.273451	3.86945	4.50117	2.80643e-05	0.00637943	2.3657
ENSRNOG00000008845	Pdrg1	1.20787	0.27247	6.26971	4.16728	9.13699e-05	0.011631	1.22928
ENSRNOG00000021247	Spef1	1.20622	0.270495	4.16653	3.51698	0.000793956	0.0349092	-0.658495
ENSRNOG00000015703	Hypk	1.20621	0.270477	5.3787	3.57277	0.000664745	0.0326464	-0.577562
ENSRNOG00000006908	Pou3f2	1.20614	0.270396	3.80967	3.59304	0.000622964	0.0317822	-0.417046
ENSRNOG00000003983	Pfdn2	1.20372	0.267495	6.94727	3.8272	0.000290039	0.0224034	0.16328
ENSRNOG00000020460	Banf1	1.20084	0.264045	5.28455	3.61576	0.000579104	0.0307688	-0.44769
ENSRNOG00000014869	Wdr31	1.19713	0.259575	2.82766	4.96167	5.16261e-06	0.00248932	3.72885
ENSRNOG00000012325	Adk	1.19576	0.257923	6.01949	3.54099	0.000735668	0.0339303	-0.689705
ENSRNOG00000012123	Fdx1	1.19527	0.257342	2.87895	3.81049	0.00030656	0.0228491	0.214515
ENSRNOG00000022164	Zscan2	1.19524	0.257302	2.13213	3.72814	0.000402079	0.0263724	-0.0886527
ENSRNOG00000002999	Timmdc1	1.19298	0.254575	5.02686	6.13009	5.46906e-08	0.000217559	8.16137
ENSRNOG00000018007	Gtf2h5	1.19233	0.253786	5.56973	3.71899	0.000414298	0.0263724	-0.151376
ENSRNOG00000017383	Hikeshi	1.18986	0.250792	4.89208	4.29002	5.95025e-05	0.00910388	1.65923
ENSRNOG00000060436	Vti1b	1.18867	0.249343	5.92629	4.93771	5.64743e-06	0.00256748	3.8264
ENSRNOG00000052275	H2az2	1.18797	0.2485	4.10939	3.7768	0.000342667	0.0238823	0.100111
ENSRNOG00000008461	Smdt1	1.18721	0.24758	6.60759	4.21372	7.77396e-05	0.0104775	1.37833
ENSRNOG00000020233	Rabac1	1.18699	0.247311	7.07648	5.55054	5.41647e-07	0.000662975	6.02529
ENSRNOG00000024411	Cbr4	1.18689	0.247187	3.64082	3.84105	0.00027699	0.0218992	0.311588
ENSRNOG00000020634	Pih1d1	1.18504	0.244938	3.71197	3.71289	0.000422635	0.0263724	-0.0664775
ENSRNOG00000026109	Prmt1	1.18453	0.244309	6.09475	3.66732	0.000490226	0.0285732	-0.319226
ENSRNOG00000050401	Vbp1	1.18043	0.239315	5.95852	4.00932	0.00015723	0.0155485	0.729486
ENSRNOG00000005668	Ndufa8	1.17895	0.237502	7.42075	3.71403	0.000421056	0.0263724	-0.172454
ENSRNOG00000050563	Sub1	1.17848	0.23693	6.50867	3.37448	0.00124064	0.0458029	-1.17014
ENSRNOG00000022732	Tmem126b	1.17815	0.236526	4.81323	4.46849	3.15606e-05	0.00687935	2.24773
ENSRNOG00000054224	Bloc1s4	1.17734	0.235533	3.26251	3.43951	0.00101331	0.0407167	-0.817475
ENSRNOG00000006705	Mkks	1.17581	0.233661	5.5155	3.75607	0.000366871	0.0247435	-0.039659
ENSRNOG00000022289	Aip	1.17437	0.231886	6.08585	4.14644	9.8214e-05	0.0122092	1.16327
ENSRNOG00000001643	Psmg1	1.17433	0.231832	5.24546	4.65575	1.60229e-05	0.00472142	2.8633
ENSRNOG00000054626	Rps8	1.17195	0.228906	7.54375	3.40134	0.00114144	0.0437654	-1.08114
ENSRNOG00000004883	Erh	1.17118	0.227957	5.87819	4.02501	0.000149049	0.0149162	0.779992
ENSRNOG00000027238	Jrk	1.171	0.227739	3.29277	4.1397	0.000100529	0.0124002	1.20567
ENSRNOG00000014448	Arntl	1.16974	0.226184	4.70302	3.95536	0.000188801	0.0171669	0.606773
ENSRNOG00000008551	Rps7	1.16864	0.224827	7.53624	3.94714	0.000194115	0.0174506	0.541277
ENSRNOG00000058914	Rbx1	1.16856	0.224728	5.86774	5.85918	1.60954e-07	0.00031108	7.16611
ENSRNOG00000001060	Snrnp35	1.16848	0.224628	5.10577	5.14622	2.5717e-06	0.00163684	4.56851
ENSRNOG00000002089	Ccng2	1.16841	0.22455	4.85962	3.83225	0.000285208	0.0221377	0.222538
ENSRNOG00000002094	Atg3	1.16726	0.223124	6.20965	4.35571	4.71835e-05	0.00825036	1.843
ENSRNOG00000018795	Rpl18a	1.16611	0.22171	7.46646	3.59189	0.000625266	0.0317822	-0.533799
ENSRNOG00000019007	Rpl14	1.16554	0.221003	7.39579	3.53249	0.000755829	0.0343621	-0.708009
ENSRNOG00000049931	LOC288913	1.16515	0.220518	5.23398	4.25992	6.61388e-05	0.00956728	1.54874
ENSRNOG00000028087	Sdhaf4	1.16264	0.21741	4.4751	4.08632	0.000120838	0.0140349	1.02536
ENSRNOG00000043171	Hdhd2	1.16211	0.216749	6.08943	4.30133	5.71793e-05	0.00900829	1.66506
ENSRNOG00000001834	Mzt2b	1.16109	0.215479	4.3102	3.93743	0.000200572	0.0178296	0.573952
ENSRNOG00000049497	Eif6	1.16084	0.215173	6.0858	4.1525	9.61745e-05	0.0120571	1.18275
ENSRNOG00000016794	Phyhd1	1.1599	0.214005	5.10925	3.64126	0.000533383	0.0296755	-0.366169
ENSRNOG00000007392	Atp6v1f	1.15922	0.213159	6.79343	3.81161	0.000305431	0.0228491	0.11421
ENSRNOG00000054724	Pycr3	1.15715	0.210582	4.59721	4.04302	0.000140165	0.0144408	0.884398
ENSRNOG00000046799	Phb	1.15637	0.209601	6.90667	5.4335	8.53662e-07	0.000808685	5.59767
ENSRNOG00000011379	Ccndbp1	1.15597	0.209108	5.75308	4.10108	0.000114856	0.0136222	1.02425
ENSRNOG00000039528	Fam32a	1.1556	0.208639	6.9662	5.4304	8.63979e-07	0.000808685	5.58646
ENSRNOG00000012985	Pfdn5	1.15516	0.20809	5.91653	3.59587	0.000617343	0.0316904	-0.528152
ENSRNOG00000028411	Pcnp	1.15476	0.207591	6.72569	4.3089	5.56748e-05	0.00898764	1.68863
ENSRNOG00000017144	Mea1	1.15393	0.206554	5.99862	3.83846	0.000279383	0.0218992	0.198224
ENSRNOG00000015215	Cript	1.15214	0.204319	6.41059	3.51473	0.000799629	0.0349552	-0.769745
ENSRNOG00000005377	Tmem11	1.14799	0.199108	4.79819	3.72371	0.000407947	0.0263724	-0.0996931
ENSRNOG00000012794	Grhpr	1.14784	0.198924	4.4813	3.38051	0.00121769	0.0452862	-1.06861
ENSRNOG00000021128	Kcnj11	1.14686	0.197686	4.93912	3.70745	0.000430206	0.0264303	-0.156458
ENSRNOG00000060597	Syf2	1.14576	0.196299	5.94929	4.77705	1.02624e-05	0.0035675	3.26754
ENSRNOG00000001349	Mcm7	1.14565	0.196166	4.36429	4.17912	8.76908e-05	0.0113329	1.32377
ENSRNOG00000056098	Tfpt	1.14478	0.195075	4.32662	3.98744	0.000169365	0.0162885	0.726604
ENSRNOG00000026286	Nhlrc1	1.1447	0.194968	3.46434	3.37059	0.00125565	0.0461429	-1.01528
ENSRNOG00000053615	Mrpl50	1.144	0.194088	4.83897	3.80239	0.000314895	0.0231973	0.135002
ENSRNOG00000012209	Cdadc1	1.14385	0.1939	5.59278	4.85415	7.71266e-06	0.00317021	3.53811
ENSRNOG00000023529	Rpl5	1.14278	0.192548	7.83768	4.05367	0.00013515	0.0144408	0.880026
ENSRNOG00000033316	Foxo4	1.14273	0.192486	6.11469	3.70486	0.000433855	0.0264502	-0.207978
ENSRNOG00000013604	Gpx4	1.14157	0.191016	8.12414	3.36521	0.0012767	0.0467006	-1.16992
ENSRNOG00000028319	Cryz	1.14097	0.190257	3.75546	3.71463	0.000420241	0.0263724	-0.0615279
ENSRNOG00000018708	Ppp1ca	1.14066	0.189864	7.11571	5.83668	1.7595e-07	0.00031108	7.08254
ENSRNOG00000014618	Med31	1.14047	0.18963	4.23175	3.79644	0.000321159	0.0233854	0.153173
ENSRNOG00000010309	Nfyb	1.14006	0.189108	5.23339	4.27289	6.31956e-05	0.00931082	1.59081
ENSRNOG00000010342	Zfand1	1.13975	0.188715	4.02039	3.44742	0.000988543	0.0400247	-0.841008
ENSRNOG00000019079	Polr1c	1.13961	0.188541	4.75442	3.68458	0.000463484	0.0275508	-0.212924
ENSRNOG00000003203	Hexim1	1.13888	0.187613	5.98216	3.79578	0.000321857	0.0233854	0.0686558
ENSRNOG00000005890	Serbp1	1.13866	0.187332	7.23731	6.16642	4.72788e-08	0.000217559	8.31856
ENSRNOG00000003670	Sumo2	1.13746	0.185812	5.37394	3.61439	0.000581659	0.0307688	-0.455349
ENSRNOG00000000763	RT1-M3-1	1.13729	0.185594	4.18161	3.59584	0.000617397	0.0316904	-0.43195
ENSRNOG00000013255	Dnajc8	1.13668	0.184822	6.3268	5.13287	2.70555e-06	0.00165579	4.51432
ENSRNOG00000003264	Nat9	1.13605	0.184025	4.32561	3.59174	0.000625569	0.0317822	-0.454312
ENSRNOG00000018289	Park7	1.13544	0.183251	7.62926	3.38351	0.00120642	0.0450624	-1.12965
ENSRNOG00000025936	Rpl6	1.13541	0.183209	7.90787	3.91494	0.000216345	0.0190192	0.447029
ENSRNOG00000052113	Ppp1r9b	1.13316	0.180353	8.07209	4.31717	5.40734e-05	0.00898764	1.73071
ENSRNOG00000053659	RGD1311703	1.13314	0.180321	6.44739	4.19165	8.39525e-05	0.0110401	1.30679
ENSRNOG00000020615	Nap1l4	1.13296	0.180091	7.60571	5.55888	5.24311e-07	0.000662975	6.05568
ENSRNOG00000020869	mrpl9	1.13239	0.17937	4.89904	4.517	2.6509e-05	0.00620311	2.40585
ENSRNOG00000019940	Ssr2	1.13212	0.179021	5.71471	3.52493	0.000774187	0.0346407	-0.729907
ENSRNOG00000000520	Srsf3	1.13188	0.178719	7.27581	3.52371	0.000777196	0.0346407	-0.736176
ENSRNOG00000024170	Phf5a	1.13165	0.17843	4.60525	3.52167	0.00078223	0.0346709	-0.679108
ENSRNOG00000004301	Dcaf13	1.13142	0.178136	4.58314	4.31123	5.52181e-05	0.00898764	1.73987
ENSRNOG00000020619	Eif3g	1.13131	0.177991	6.32295	4.25398	6.75319e-05	0.00968079	1.50911
ENSRNOG00000001847	Ccdc91	1.13004	0.176379	5.6973	3.86776	0.000253391	0.0207905	0.294469
ENSRNOG00000018164	Spcs2	1.13002	0.176354	6.77587	4.03998	0.000141626	0.0144408	0.82313
ENSRNOG00000020979	Psmb4	1.12927	0.175396	7.0184	3.77588	0.000343706	0.0238823	0.00759485
ENSRNOG00000013514	Maf1	1.12763	0.173299	6.60518	3.68308	0.000465759	0.0275508	-0.274818
ENSRNOG00000019247	Plekhj1	1.12698	0.172457	4.58082	3.70871	0.000428441	0.0264303	-0.13137
ENSRNOG00000023768	Rundc1	1.12627	0.171556	4.86631	3.61462	0.000581234	0.0307688	-0.426623
ENSRNOG00000033176	Zrsr2	1.12599	0.171197	5.56958	3.80833	0.000308764	0.0228514	0.116929
ENSRNOG00000027156	Morn4	1.12518	0.170151	5.29059	4.04274	0.000140297	0.0144408	0.852171
ENSRNOG00000001884	Ranbp1	1.12467	0.169504	5.84753	4.60544	1.9247e-05	0.00508499	2.68151
ENSRNOG00000020159	Dalrd3	1.12456	0.169365	4.64389	3.54494	0.000726471	0.0338	-0.615417
ENSRNOG00000058359	Fkbp8	1.1239	0.168513	8.30206	3.42186	0.00107077	0.0419656	-1.00651
ENSRNOG00000000701	Iscu	1.12387	0.168481	6.93033	3.75795	0.000364612	0.0247435	-0.0475464
ENSRNOG00000026636	Urm1	1.12371	0.168273	5.52789	4.07372	0.000126179	0.0141392	0.942779
ENSRNOG00000015142	Timm21	1.12347	0.167957	4.46616	3.63759	0.000539748	0.0298292	-0.331971
ENSRNOG00000016723	Phpt1	1.12344	0.167922	5.56685	3.48011	0.000892036	0.0373105	-0.854673
ENSRNOG00000013974	Fahd2a	1.1227	0.166967	5.31315	3.93008	0.000205605	0.0181755	0.499666
ENSRNOG00000007967	Sdhb	1.12081	0.164539	6.81017	3.50597	0.000822105	0.0356439	-0.79387
ENSRNOG00000031085	Ergic3	1.1207	0.164403	6.62533	3.40835	0.00111681	0.0430517	-1.07435
ENSRNOG00000001346	Cops6	1.12002	0.163523	7.01392	4.37742	4.36843e-05	0.00808262	1.91627
ENSRNOG00000014564	Yipf5	1.11994	0.163422	5.73172	3.46928	0.00092299	0.0381471	-0.890763
ENSRNOG00000012121	Sdf2	1.11951	0.16287	6.03036	3.72027	0.000412559	0.0263724	-0.160919
ENSRNOG00000050197	Pdia6	1.1188	0.161957	7.18456	3.35424	0.00132069	0.0475543	-1.22052
ENSRNOG00000001222	Ube2g2	1.11792	0.160811	5.25825	3.97183	0.000178567	0.0165883	0.630885
ENSRNOG00000000665	Pitpnb	1.11616	0.158548	6.06125	5.21192	2.00217e-06	0.00138516	4.79728
ENSRNOG00000012911	Erlin1	1.11568	0.157917	4.3269	3.43087	0.00104107	0.0413104	-0.912679
ENSRNOG00000007040	Timm17a	1.11521	0.157318	6.01776	3.68977	0.000455734	0.0272758	-0.251454
ENSRNOG00000046227	Tprg1l	1.11364	0.155281	7.12825	3.51688	0.000794198	0.0349092	-0.757948
ENSRNOG00000014097	Psmd7	1.11288	0.154292	6.54339	5.2	2.09538e-06	0.00138924	4.75398
ENSRNOG00000018411	Pold3	1.1114	0.152373	4.09309	3.42838	0.00104921	0.0415301	-0.900064
ENSRNOG00000006444	Fkbp4	1.10928	0.149629	7.89288	3.3804	0.00121811	0.0452862	-1.13285
ENSRNOG00000006824	Hdac11	1.10926	0.149592	7.95066	3.88602	0.000238388	0.0201646	0.359062
ENSRNOG00000008604	Nsfl1c	1.1091	0.149384	7.2903	3.42566	0.00105814	0.0417795	-1.01744
ENSRNOG00000011467	Uck1	1.10811	0.148105	5.20224	3.70284	0.000436722	0.0265234	-0.186908
ENSRNOG00000016896	Rpl3	1.10776	0.147646	8.56429	3.86612	0.000254786	0.0207905	0.309845
ENSRNOG00000016269	Rpl7l1	1.10724	0.146971	5.33007	3.67492	0.00047828	0.0280521	-0.274893
ENSRNOG00000061039	Prpf31	1.10721	0.146923	5.18327	3.34025	0.00137885	0.0490058	-1.23045
ENSRNOG00000025715	Dynlrb1	1.10648	0.145984	7.25319	3.60277	0.000603819	0.0314996	-0.505727
ENSRNOG00000001003	Trappc5	1.10637	0.145837	4.87432	3.3468	0.00135131	0.048428	-1.19094
ENSRNOG00000009992	Rabggtb	1.10619	0.145594	6.23246	3.35634	0.00131216	0.0475543	-1.2202
ENSRNOG00000011384	Aimp1	1.1057	0.144962	4.92168	4.107	0.000112539	0.0135661	1.07137
ENSRNOG00000007532	RGD1305178	1.10548	0.144679	5.78157	3.71445	0.000420485	0.0263724	-0.173616
ENSRNOG00000019511	Mrps18a	1.10485	0.143846	4.94995	3.55464	0.000704372	0.0333793	-0.607686
ENSRNOG00000012266	Zcchc17	1.1048	0.143783	6.0729	5.00565	4.37648e-06	0.00232128	4.06408
ENSRNOG00000019811	LOC100362432	1.10471	0.143663	5.80564	4.27356	6.30483e-05	0.00931082	1.578
ENSRNOG00000000549	Tspyl1	1.10443	0.143297	7.36402	3.74547	0.00037987	0.0251854	-0.0793575
ENSRNOG00000019981	Sdf4	1.1044	0.14326	6.93199	3.82053	0.000296525	0.0226842	0.142532
ENSRNOG00000021051	Cyth2	1.10295	0.14137	5.54747	3.57668	0.0006565	0.0324417	-0.574325
ENSRNOG00000002388	Trim41	1.10232	0.140539	6.46417	3.7334	0.000395203	0.0260933	-0.124239
ENSRNOG00000010550	Trappc3	1.10221	0.140401	6.39229	3.54678	0.000722245	0.0337382	-0.676839
ENSRNOG00000001797	Umps	1.10133	0.139245	4.51943	3.52818	0.000766227	0.0346407	-0.653466
ENSRNOG00000009960	Puf60	1.10016	0.137716	7.00174	3.55347	0.000706994	0.0333818	-0.65329
ENSRNOG00000011952	Samm50	1.09987	0.137336	6.81669	3.47357	0.000910608	0.037843	-0.88704
ENSRNOG00000011632	Cct5	1.09952	0.136875	7.6092	3.48987	0.00086502	0.0367045	-0.827618
ENSRNOG00000007867	Rngtt	1.0991	0.136324	5.06521	3.36771	0.00126688	0.0464483	-1.14721
ENSRNOG00000014330	Pcmt1	1.09896	0.13614	7.16706	3.45767	0.000957272	0.0391571	-0.928135
ENSRNOG00000020175	Rnf121	1.0986	0.135665	4.24366	3.98646	0.000169928	0.0162885	0.726949
ENSRNOG00000008288	Akirin2	1.09685	0.133368	5.72104	3.57442	0.000661249	0.0325752	-0.586255
ENSRNOG00000021099	Lysmd1	1.09672	0.133199	4.36552	3.5581	0.000696646	0.0333793	-0.553581
ENSRNOG00000038372	Ndufs2	1.09478	0.130641	7.98385	3.60366	0.000602082	0.0314996	-0.48958
ENSRNOG00000020179	Nt5c2	1.09291	0.12817	5.69099	4.35047	4.80667e-05	0.00831344	1.83141
ENSRNOG00000049876	Prkar1a	1.09273	0.127943	8.74376	5.90728	1.33003e-07	0.000302335	7.3339
ENSRNOG00000019070	St13	1.09122	0.12594	7.62059	3.56224	0.000687492	0.0332014	-0.618332
ENSRNOG00000017493	Pias2	1.09021	0.124603	5.50183	3.64488	0.000527186	0.0295373	-0.371784
ENSRNOG00000011956	Aktip	1.0899	0.124193	6.98763	4.09361	0.000117847	0.0137881	0.995179
ENSRNOG00000003402	Stx6	1.08855	0.122403	7.02043	5.06363	3.51706e-06	0.00192978	4.26935
ENSRNOG00000003689	Nono	1.08804	0.121727	7.02891	4.61965	1.82774e-05	0.00508499	2.72822
ENSRNOG00000045752	Rrm1	1.08657	0.11978	5.37442	3.49602	0.000848394	0.0363872	-0.801776
ENSRNOG00000017441	Tpm3	1.08249	0.114358	7.10917	4.38258	4.28913e-05	0.00808262	1.93422
ENSRNOG00000012366	Mesd	1.08111	0.112519	6.72316	3.76539	0.000355797	0.0245084	-0.0268501
ENSRNOG00000017745	Cog4	1.07693	0.106921	6.32091	3.43339	0.00103292	0.0411926	-1.00324
ENSRNOG00000020086	Aar2	1.07611	0.105826	5.69097	3.71727	0.00041663	0.0263724	-0.162928
ENSRNOG00000011014	Copg2	1.07401	0.103014	7.127	3.63751	0.000539895	0.0298292	-0.405378
ENSRNOG00000001454	Eif4h	1.07076	0.09863	8.66661	3.45002	0.000980527	0.0399032	-0.916697
ENSRNOG00000019456	Kars	1.06305	0.0882069	6.65339	3.52263	0.000779858	0.0346623	-0.746749
ENSRNOG00000016991	Arl2bp	1.06147	0.0860634	7.47692	3.48037	0.000891315	0.0373105	-0.857028
ENSRNOG00000009176	Mkrn2	1.05944	0.0833052	5.3615	3.35662	0.00131103	0.0475543	-1.19637
ENSRNOG00000021085	Sf1	-1.07289	-0.1015	7.14637	-3.94854	0.000193198	0.0174506	0.540997
ENSRNOG00000019152	Trpc4ap	-1.08255	-0.114432	7.51792	-3.61582	0.000578993	0.0307688	-0.461927
ENSRNOG00000008897	Gga1	-1.08403	-0.116409	6.15508	-3.45981	0.000950857	0.0389949	-0.927041
ENSRNOG00000011933	Csnk2a2	-1.08407	-0.116465	4.76566	-3.3844	0.00120309	0.0450436	-1.08201
ENSRNOG00000001190	Git2	-1.08559	-0.118484	6.12263	-3.72349	0.000408233	0.0263724	-0.152899
ENSRNOG00000012227	Stambp	-1.08827	-0.122032	4.73438	-3.58299	0.000643355	0.032192	-0.514533
ENSRNOG00000016816	Phf2	-1.0889	-0.122869	5.69739	-3.70798	0.000429468	0.0264303	-0.193301
ENSRNOG00000015977	Zfp609	-1.08893	-0.122911	6.03153	-3.75597	0.000366986	0.0247435	-0.0543956
ENSRNOG00000008981	Pdcd6ip	-1.08962	-0.12383	7.58562	-3.56817	0.000674594	0.0328231	-0.60027
ENSRNOG00000061348	Fam53b	-1.09092	-0.125539	5.53444	-3.56175	0.000688565	0.0332014	-0.619893
ENSRNOG00000005133	Mapt	-1.09192	-0.126862	9.63475	-3.84179	0.000276303	0.0218992	0.26103
ENSRNOG00000017641	Rnf44	-1.09253	-0.12767	6.58299	-3.74848	0.000376135	0.0251473	-0.0784932
ENSRNOG00000009289	Galk2	-1.09571	-0.131868	4.04356	-3.57753	0.000654707	0.0324417	-0.480478
ENSRNOG00000008524	Glcci1	-1.09639	-0.132756	5.1783	-3.64748	0.000522767	0.0295373	-0.35172
ENSRNOG00000030294	Eml4	-1.09676	-0.133245	5.95854	-3.33343	0.00140803	0.0496777	-1.28166
ENSRNOG00000056904	Gtf3c2	-1.10068	-0.138392	6.02792	-3.51601	0.000796383	0.0349092	-0.764181
ENSRNOG00000015434	Midn	-1.10099	-0.138801	5.74206	-3.34397	0.00136312	0.0487414	-1.24837
ENSRNOG00000028523	Tctn1	-1.10184	-0.13992	4.98611	-3.6221	0.000567397	0.0307688	-0.417111
ENSRNOG00000013875	Fbxl17	-1.10257	-0.140873	5.64338	-4.08327	0.000122112	0.01408	0.967689
ENSRNOG00000028521	Plekhm1	-1.10275	-0.141112	5.44628	-3.50797	0.000816922	0.035516	-0.773426
ENSRNOG00000012716	Chd2	-1.10548	-0.144667	6.80319	-3.60075	0.000607741	0.0314996	-0.517031
ENSRNOG00000019154	Zmynd8	-1.1055	-0.144696	6.66929	-3.68371	0.000464798	0.0275508	-0.272231
ENSRNOG00000001256	Atxn2	-1.10644	-0.145927	6.53802	-3.85947	0.000260505	0.0211487	0.259454
ENSRNOG00000013934	Dennd2b	-1.10678	-0.146373	5.9799	-3.36252	0.00128737	0.0469831	-1.20094
ENSRNOG00000010975	Adnp	-1.10707	-0.14674	7.09441	-4.24522	6.96347e-05	0.00980556	1.48458
ENSRNOG00000003723	Wdr26	-1.10714	-0.146832	7.16257	-3.79402	0.000323732	0.0234147	0.0656045
ENSRNOG00000046912	Nr1d2	-1.10815	-0.14815	6.83886	-3.61634	0.00057803	0.0307688	-0.471268
ENSRNOG00000016448	Eef2k	-1.1096	-0.150042	5.95369	-3.97061	0.000179311	0.0165883	0.606561
ENSRNOG00000005033	Acvr1	-1.11152	-0.152539	4.59568	-3.5391	0.000740113	0.0340367	-0.632742
ENSRNOG00000012806	Rbbp6	-1.1119	-0.153023	6.19677	-4.29097	5.93043e-05	0.00910388	1.62997
ENSRNOG00000002251	Sec31a	-1.1137	-0.15536	6.31673	-4.11896	0.000107995	0.0132185	1.07325
ENSRNOG00000001178	Sppl3	-1.11499	-0.157031	6.04083	-5.31869	1.32975e-06	0.00108271	5.18131
ENSRNOG00000019262	Trak1	-1.1153	-0.157425	7.01403	-4.40113	4.01509e-05	0.0079317	1.99531
ENSRNOG00000017600	Ptpn9	-1.1191	-0.162344	5.65188	-3.77985	0.000339243	0.0237799	0.02481
ENSRNOG00000004519	Atg2b	-1.11979	-0.163234	7.18775	-3.81832	0.000298707	0.0227418	0.139976
ENSRNOG00000020915	Setd2	-1.12214	-0.166246	6.30013	-3.97869	0.000174464	0.0165242	0.629377
ENSRNOG00000047476	Wasf1	-1.12243	-0.166625	6.0518	-4.41089	3.87786e-05	0.00781071	2.0258
ENSRNOG00000007764	Frmd4b	-1.12261	-0.166851	5.45107	-3.7586	0.000363833	0.0247435	-0.0336278
ENSRNOG00000004099	R3hdm1	-1.12443	-0.169189	5.8689	-4.59135	2.02579e-05	0.00519908	2.63232
ENSRNOG00000018533	Iffo1	-1.12497	-0.169884	6.52793	-3.49318	0.000856031	0.0365179	-0.832176
ENSRNOG00000002394	Tpr	-1.12498	-0.169897	6.99639	-4.17708	8.83155e-05	0.0113329	1.26317
ENSRNOG00000007241	Fnbp4	-1.12522	-0.170213	6.02891	-3.6071	0.000595477	0.0312905	-0.498354
ENSRNOG00000011057	Mfn1	-1.12569	-0.170806	7.86218	-3.62755	0.000557523	0.0305907	-0.420682
ENSRNOG00000009832	Slc39a14	-1.12598	-0.171188	5.04787	-3.55202	0.000710269	0.0334373	-0.625624
ENSRNOG00000060206	Zfp592	-1.12712	-0.172636	5.28954	-3.78542	0.000333062	0.0237662	0.0531466
ENSRNOG00000009000	Foxj2	-1.12733	-0.172915	5.44202	-3.75848	0.00036397	0.0247435	-0.0336018
ENSRNOG00000020862	Ptpn23	-1.12828	-0.174126	6.53157	-3.55444	0.000704827	0.0333793	-0.654455
ENSRNOG00000010780	Dlc1	-1.12908	-0.175143	5.74686	-3.37538	0.00123718	0.0457815	-1.15982
ENSRNOG00000018666	Gpsm1	-1.1313	-0.177987	6.7091	-4.234	7.24248e-05	0.0100211	1.4447
ENSRNOG00000053881	Baz2a	-1.1322	-0.179131	5.80429	-3.59028	0.000628505	0.0317822	-0.544574
ENSRNOG00000029570	Fam222b	-1.13278	-0.179864	5.0141	-3.37613	0.0012343	0.0457814	-1.1257
ENSRNOG00000027906	Ankrd11	-1.1336	-0.180918	7.79458	-4.57683	2.13531e-05	0.00538814	2.59088
ENSRNOG00000019807	Sufu	-1.13389	-0.181286	3.28439	-3.51743	0.000792821	0.0349092	-0.607909
ENSRNOG00000008474	Acox3	-1.1352	-0.182943	4.62263	-4.26059	6.5984e-05	0.00956728	1.57063
ENSRNOG00000013078	Zcchc7	-1.13529	-0.183059	5.12582	-3.44809	0.000986473	0.0400247	-0.927064
ENSRNOG00000004033	Sema6a	-1.13558	-0.183425	5.51629	-3.81169	0.000305342	0.0228491	0.124952
ENSRNOG00000021044	Gpatch8	-1.13616	-0.184166	6.5745	-4.84714	7.91604e-06	0.00317021	3.50827
ENSRNOG00000052424	RGD1306556	-1.13645	-0.18454	5.16375	-4.39956	4.03763e-05	0.0079317	2.00417
ENSRNOG00000056257	Cacng7	-1.13779	-0.186234	7.57072	-3.86678	0.000254227	0.0207905	0.294317
ENSRNOG00000001216	Trpm2	-1.13803	-0.186537	5.43464	-3.40728	0.00112056	0.0430686	-1.06004
ENSRNOG00000000503	Ppard	-1.13871	-0.187398	4.984	-3.3365	0.00139483	0.0493213	-1.23582
ENSRNOG00000021614	Kmt2e	-1.13925	-0.188085	7.0806	-4.36977	4.48882e-05	0.00811661	1.89263
ENSRNOG00000022414	Zfp142	-1.13932	-0.188178	5.97674	-4.05212	0.000135868	0.0144408	0.862529
ENSRNOG00000016846	Pik3cd	-1.14009	-0.189154	4.64494	-3.59757	0.000613988	0.0316904	-0.467895
ENSRNOG00000058975	Iqsec2	-1.14017	-0.189254	6.21322	-3.50001	0.000837762	0.0360283	-0.81205
ENSRNOG00000001243	Zcchc8	-1.14047	-0.189627	5.13731	-4.18607	8.55971e-05	0.0111641	1.31013
ENSRNOG00000018425	Dym	-1.14168	-0.19116	5.37948	-4.21322	7.78755e-05	0.0104775	1.39084
ENSRNOG00000001074	Mphosph9	-1.1418	-0.191304	4.49199	-3.6363	0.000542007	0.0298423	-0.345256
ENSRNOG00000054008	Scamp5	-1.14189	-0.191419	7.72889	-3.89379	0.000232263	0.019779	0.379971
ENSRNOG00000017265	Tmem131	-1.14221	-0.191828	5.92639	-4.04063	0.000141313	0.0144408	0.826937
ENSRNOG00000001708	Dvl3	-1.1424	-0.192067	6.0967	-4.48933	2.92847e-05	0.00656306	2.28691
ENSRNOG00000001465	Ids	-1.14297	-0.192786	6.99918	-3.40955	0.00111266	0.0430517	-1.06611
ENSRNOG00000018697	Abcb6	-1.14334	-0.193257	6.13667	-3.54793	0.000719585	0.0337382	-0.672522
ENSRNOG00000001982	Cblb	-1.14398	-0.194059	4.4242	-3.43112	0.00104026	0.0413104	-0.928042
ENSRNOG00000007472	Setd5	-1.14493	-0.195261	6.94553	-4.57275	2.16717e-05	0.00538814	2.56914
ENSRNOG00000018686	Atxn2l	-1.14656	-0.197313	7.28593	-3.82213	0.000294955	0.022673	0.15359
ENSRNOG00000020710	Raver1	-1.14735	-0.198306	5.26377	-3.67412	0.000479523	0.0280521	-0.279565
ENSRNOG00000032948	Tyk2	-1.14886	-0.200208	5.23744	-3.7888	0.000329366	0.0237144	0.0653932
ENSRNOG00000032441	Pan2	-1.1492	-0.200629	5.13214	-3.71659	0.000417549	0.0263724	-0.146496
ENSRNOG00000032261	Cyp2d4	-1.14975	-0.201326	5.55593	-3.84833	0.000270353	0.0216174	0.235514
ENSRNOG00000017940	Rere	-1.14983	-0.201427	7.46829	-4.34462	4.90729e-05	0.00839622	1.81401
ENSRNOG00000019122	Sec16a	-1.14987	-0.201465	7.02242	-3.78089	0.000338075	0.0237799	0.0243186
ENSRNOG00000014168	Xylb	-1.15001	-0.201641	4.60584	-3.54644	0.000723022	0.0337382	-0.611995
ENSRNOG00000003848	Med12	-1.1501	-0.201756	5.93691	-3.46773	0.0009275	0.0382342	-0.902549
ENSRNOG00000024335	Fastkd1	-1.15056	-0.202342	4.90049	-3.44041	0.00101047	0.0407053	-0.935342
ENSRNOG00000016827	Slc38a3	-1.15102	-0.202913	6.26448	-3.98149	0.000172816	0.0164662	0.638261
ENSRNOG00000010794	Dennd3	-1.15274	-0.205071	4.19082	-3.40856	0.00111609	0.0430517	-0.972519
ENSRNOG00000019361	Inpp5j	-1.15427	-0.206986	5.45	-3.47964	0.00089337	0.0373105	-0.85474
ENSRNOG00000014916	Lats1	-1.1543	-0.207017	5.49273	-4.24772	6.90281e-05	0.00980556	1.49808
ENSRNOG00000026564	Ptpdc1	-1.15455	-0.207335	5.67321	-3.3909	0.00117908	0.0446702	-1.11446
ENSRNOG00000014461	Galns	-1.15474	-0.207568	4.07408	-4.56012	2.26858e-05	0.00546935	2.56161
ENSRNOG00000008209	St3gal1	-1.15624	-0.20944	5.08612	-3.72268	0.000409326	0.0263724	-0.12614
ENSRNOG00000011227	Atp1b2	-1.1572	-0.210635	10.2517	-4.80221	9.35095e-06	0.00346029	3.37398
ENSRNOG00000000519	Stk38	-1.1578	-0.211391	5.64524	-4.69156	1.40551e-05	0.00446981	2.9758
ENSRNOG00000002542	Heatr6	-1.15802	-0.211659	3.80427	-4.05877	0.000132814	0.0144408	0.962836
ENSRNOG00000028198	Sh2b3	-1.15963	-0.213664	4.70181	-3.83456	0.00028303	0.0220764	0.232714
ENSRNOG00000006217	Wiz	-1.16003	-0.214167	5.04858	-3.70491	0.000433794	0.0264502	-0.177402
ENSRNOG00000055028	Setd1a	-1.16082	-0.21514	5.94147	-3.53415	0.000751851	0.0342793	-0.710573
ENSRNOG00000013502	Eps15l1	-1.16131	-0.215754	5.74891	-3.66215	0.000498518	0.0286691	-0.330258
ENSRNOG00000013729	RGD1306271	-1.16141	-0.215872	5.27365	-3.43575	0.00102531	0.0409919	-0.973756
ENSRNOG00000011879	Nfat5	-1.16232	-0.217004	7.31489	-3.41387	0.00109777	0.0428132	-1.04809
ENSRNOG00000056550	Epb41l4b	-1.16319	-0.21809	6.49611	-3.64491	0.000527133	0.0295373	-0.388606
ENSRNOG00000006137	Arid1a	-1.1634	-0.218347	7.20641	-4.86658	7.36402e-06	0.00317021	3.57921
ENSRNOG00000011203	Farp1	-1.16409	-0.219205	5.87671	-4.27604	6.25012e-05	0.00931082	1.5832
ENSRNOG00000037514	Qser1	-1.16534	-0.220748	5.09979	-3.35215	0.00132922	0.0477439	-1.19948
ENSRNOG00000016093	Hyal3	-1.16617	-0.221773	3.49227	-3.47348	0.000910876	0.037843	-0.737421
ENSRNOG00000018669	Jak3	-1.16629	-0.221921	3.78009	-3.5091	0.00081402	0.0354868	-0.659279
ENSRNOG00000003463	Srebf1	-1.16638	-0.22204	6.75327	-3.33691	0.00139306	0.0493213	-1.27363
ENSRNOG00000019322	Notch1	-1.1667	-0.222437	6.21688	-3.68961	0.000455968	0.0272758	-0.25537
ENSRNOG00000021817	Irak2	-1.16675	-0.22249	3.36587	-3.78495	0.000333583	0.0237662	0.150754
ENSRNOG00000007345	Amot	-1.16818	-0.224263	6.41715	-3.60115	0.000606955	0.0314996	-0.51789
ENSRNOG00000015269	Atf7	-1.16862	-0.224807	4.24813	-3.71073	0.000425632	0.0264303	-0.111869
ENSRNOG00000023393	Nup214	-1.16867	-0.224872	5.51228	-4.61897	1.83223e-05	0.00508499	2.73033
ENSRNOG00000022533	Micall2	-1.16911	-0.225407	2.90518	-3.61419	0.000582039	0.0307688	-0.333687
ENSRNOG00000030515	Nfasc	-1.16932	-0.225664	9.65787	-4.43275	3.58685e-05	0.00741221	2.13279
ENSRNOG00000053450	Myadm	-1.16947	-0.225861	5.48742	-3.87116	0.000250531	0.0207627	0.308321
ENSRNOG00000024482	Tnrc18	-1.17034	-0.226931	5.94628	-3.69877	0.000442556	0.0267755	-0.225673
ENSRNOG00000028834	Polr2a	-1.1727	-0.22984	7.17894	-5.10282	3.03224e-06	0.00173701	4.40934
ENSRNOG00000016434	Prkd2	-1.17339	-0.230688	3.81012	-3.58577	0.000637664	0.0320684	-0.446384
ENSRNOG00000020742	Pcnx3	-1.17505	-0.232725	6.31872	-3.88303	0.000240779	0.0201646	0.331963
ENSRNOG00000018567	Slc20a1	-1.17533	-0.233069	7.54392	-4.53561	2.4788e-05	0.00588696	2.44943
ENSRNOG00000005108	Wfs1	-1.17561	-0.233411	4.69404	-3.50445	0.000826067	0.0356767	-0.739616
ENSRNOG00000007284	Slc2a1	-1.1765	-0.234503	7.47831	-3.80977	0.000307297	0.0228491	0.118962
ENSRNOG00000016610	Arhgap1	-1.17726	-0.235427	5.51371	-4.62062	1.82124e-05	0.00508499	2.73601
ENSRNOG00000017737	Dgkz	-1.17735	-0.235542	7.75714	-4.45424	3.32135e-05	0.00708573	2.18011
ENSRNOG00000010980	Proser1	-1.17743	-0.235641	4.63193	-3.75227	0.000371485	0.0249412	-0.0113017
ENSRNOG00000032546	Dot1l	-1.17755	-0.235784	5.8114	-3.79809	0.000319402	0.0233854	0.0760979
ENSRNOG00000004563	Sec24a	-1.17942	-0.238081	4.21796	-3.34003	0.00137975	0.0490058	-1.16502
ENSRNOG00000020623	Aldh16a1	-1.17965	-0.238362	4.83236	-3.39252	0.00117314	0.0445515	-1.06738
ENSRNOG00000016229	Bicral	-1.17979	-0.238528	5.09697	-3.5273	0.000768377	0.0346407	-0.702759
ENSRNOG00000046242	Klf7	-1.18051	-0.239414	4.40563	-3.38525	0.00119992	0.0450309	-1.056
ENSRNOG00000059961	Rapgef3	-1.18052	-0.239426	6.87767	-3.55734	0.000698336	0.0333793	-0.642702
ENSRNOG00000021318	Epas1	-1.18348	-0.24304	8.3231	-5.31602	1.34348e-06	0.00108271	5.17414
ENSRNOG00000061121	Wdfy3	-1.18441	-0.244173	8.11181	-3.6462	0.000524935	0.0295373	-0.35908
ENSRNOG00000029064	Zcchc4	-1.18525	-0.245197	2.50722	-3.52502	0.000773973	0.0346407	-0.588642
ENSRNOG00000056118	Cic	-1.18542	-0.245394	6.8066	-4.43281	3.58601e-05	0.00741221	2.09917
ENSRNOG00000008941	Ets1	-1.18811	-0.24867	4.956	-4.03133	0.00014587	0.0146904	0.828722
ENSRNOG00000014460	Hivep1	-1.18832	-0.248927	4.70188	-4.65663	1.59711e-05	0.00472142	2.87593
ENSRNOG00000006770	Brd4	-1.19003	-0.250999	6.74636	-4.77571	1.03133e-05	0.0035675	3.26156
ENSRNOG00000033433	Csrnp1	-1.19083	-0.251965	2.3285	-3.66005	0.000501921	0.028705	-0.236133
ENSRNOG00000024625	Proser3	-1.1938	-0.25556	3.90526	-4.39027	4.17338e-05	0.00808262	2.0073
ENSRNOG00000056678	Nckap5l	-1.19388	-0.255658	5.38673	-4.07415	0.000125995	0.0141392	0.944372
ENSRNOG00000010526	Dennd1a	-1.19492	-0.256917	5.04604	-4.30481	5.64834e-05	0.00898764	1.69744
ENSRNOG00000016776	Extl1	-1.19801	-0.260644	6.75083	-4.60193	1.94937e-05	0.00508499	2.66667
ENSRNOG00000042580	Zfp866	-1.19809	-0.260739	1.97845	-3.50397	0.000827344	0.0356767	-0.682136
ENSRNOG00000024533	Eogt	-1.19822	-0.260893	4.99184	-4.37081	4.4722e-05	0.00811661	1.91564
ENSRNOG00000042253	Ecd	-1.19848	-0.261207	4.47157	-4.41121	3.87343e-05	0.00781071	2.06661
ENSRNOG00000000040	RGD1304622	-1.20221	-0.26569	4.114	-3.49231	0.000858394	0.0365207	-0.733088
ENSRNOG00000054560	Sh2d3c	-1.2029	-0.266516	4.62261	-3.35417	0.00132095	0.0475543	-1.15836
ENSRNOG00000051204	Dop1b	-1.2059	-0.270115	6.37525	-3.55443	0.000704842	0.0333793	-0.654703
ENSRNOG00000001255	Mlxip	-1.20872	-0.27348	5.131	-4.46985	3.14071e-05	0.00687935	2.23752
ENSRNOG00000008012	Abcb4	-1.21	-0.275006	6.67577	-3.97649	0.000175773	0.0165497	0.623311
ENSRNOG00000025494	Nsun7	-1.21145	-0.276733	3.17113	-3.41004	0.00111097	0.0430517	-0.899031
ENSRNOG00000021130	Abcc8	-1.21155	-0.276857	4.77731	-3.52473	0.000774667	0.0346407	-0.689124
ENSRNOG00000047132	Zfp182	-1.21319	-0.278802	3.86097	-4.04376	0.000139809	0.0144408	0.916893
ENSRNOG00000050282	Srcap	-1.2137	-0.279415	7.2075	-4.76595	1.06915e-05	0.00361964	3.23091
ENSRNOG00000028659	Szt2	-1.21427	-0.280095	6.04548	-4.11234	0.000110489	0.0134206	1.05324
ENSRNOG00000011387	Tet3	-1.21529	-0.281305	4.3907	-3.67979	0.000470774	0.0277443	-0.214685
ENSRNOG00000014008	Mfsd2a	-1.21531	-0.28132	5.33819	-4.05657	0.000133814	0.0144408	0.890451
ENSRNOG00000030644	Mt-nd1	-1.21651	-0.282752	12.2781	-3.87909	0.00024398	0.0203257	0.41703
ENSRNOG00000006209	Mbd6	-1.21722	-0.283586	5.54332	-4.35593	4.71465e-05	0.00825036	1.85042
ENSRNOG00000050190	Eng	-1.21722	-0.283586	5.05694	-3.39854	0.00115144	0.0438552	-1.06507
ENSRNOG00000004489	Adgre5	-1.21733	-0.283719	3.59918	-4.03821	0.000142484	0.0144408	0.903157
ENSRNOG00000004003	Dusp10	-1.21816	-0.284703	3.14419	-3.3989	0.00115013	0.0438552	-0.926071
ENSRNOG00000010196	Glb1	-1.21915	-0.285873	4.84649	-4.3076	5.59311e-05	0.00898764	1.71369
ENSRNOG00000012495	Podxl	-1.22014	-0.287052	5.4124	-3.95957	0.00018613	0.0170213	0.583778
ENSRNOG00000007982	Slc9a1	-1.2205	-0.287478	6.40962	-3.3886	0.00118753	0.0448835	-1.13054
ENSRNOG00000008146	Tox2	-1.22126	-0.288372	4.70042	-3.35584	0.00131417	0.0475543	-1.15953
ENSRNOG00000002122	Lrrc8c	-1.22812	-0.296449	5.34465	-3.74549	0.000379845	0.0251854	-0.069385
ENSRNOG00000010488	Zmiz1	-1.22904	-0.297537	6.72312	-6.67127	6.13789e-09	4.88331e-05	10.244
ENSRNOG00000017208	Cspg4	-1.23395	-0.303281	5.40233	-4.30653	5.61422e-05	0.00898764	1.6915
ENSRNOG00000001004	Ncor2	-1.24179	-0.312421	7.72968	-4.2368	7.17184e-05	0.0100104	1.46615
ENSRNOG00000006995	Ano6	-1.24219	-0.31289	4.87772	-3.99466	0.000165266	0.0160348	0.715908
ENSRNOG00000032311	AABR07058658.1	-1.24545	-0.316669	2.89607	-3.61432	0.000581807	0.0307688	-0.333043
ENSRNOG00000033087	Cdh23	-1.24556	-0.3168	3.38744	-4.09928	0.000115573	0.0136222	1.08967
ENSRNOG00000048978	Nphp3	-1.25018	-0.322132	3.34749	-4.37861	4.34998e-05	0.00808262	1.95709
ENSRNOG00000002208	Shroom3	-1.25055	-0.322567	2.78522	-3.46944	0.000922516	0.0381471	-0.729775
ENSRNOG00000054989	Grhl1	-1.25444	-0.32704	2.67446	-3.6618	0.00049908	0.0286691	-0.206689
ENSRNOG00000007632	Mss51	-1.256	-0.328831	2.55687	-3.54321	0.000730488	0.0338878	-0.536601
ENSRNOG00000014055	Nat1	-1.25778	-0.330875	1.55474	-3.58056	0.000648391	0.0323423	-0.556186
ENSRNOG00000056786	Piezo1	-1.25827	-0.331445	4.57364	-3.42225	0.00106948	0.0419656	-0.970054
ENSRNOG00000009341	Hivep3	-1.25891	-0.332173	5.40528	-4.84601	7.94942e-06	0.00317021	3.51026
ENSRNOG00000000442	Notch4	-1.25993	-0.333341	4.80269	-4.3778	4.36262e-05	0.00808262	1.94355
ENSRNOG00000028430	LOC257650	-1.26294	-0.336787	3.12022	-3.7827	0.00033606	0.0237662	0.145328
ENSRNOG00000017197	Pdgfb	-1.2681	-0.342671	3.6596	-4.0522	0.000135835	0.0144408	0.945656
ENSRNOG00000046050	Dennd1c	-1.27115	-0.346133	3.23699	-3.94461	0.000195779	0.0175014	0.621092
ENSRNOG00000031033	Mt-nd2	-1.27197	-0.347069	12.5777	-4.60797	1.90703e-05	0.00508499	2.7126
ENSRNOG00000011967	Nphp4	-1.27636	-0.352036	4.22882	-3.34305	0.00136702	0.0487712	-1.16572
ENSRNOG00000011262	Bicra	-1.27811	-0.354009	4.57036	-5.73899	2.58759e-07	0.000411737	6.70136
ENSRNOG00000025634	Zfhx2	-1.28044	-0.356643	4.26994	-3.46684	0.000930082	0.0382415	-0.816909
ENSRNOG00000028992	Acan	-1.28049	-0.356694	4.86845	-3.89355	0.000232446	0.019779	0.402993
ENSRNOG00000061499	Kmt2d	-1.28438	-0.36107	7.85226	-4.65973	1.57915e-05	0.00472142	2.87292
ENSRNOG00000011201	Cmtm8	-1.28705	-0.36407	1.16618	-3.40818	0.00111742	0.0430517	-1.05026
ENSRNOG00000004100	Trib1	-1.29012	-0.367504	2.20643	-3.96151	0.000184914	0.0170078	0.586117
ENSRNOG00000029971	Mt-nd5	-1.29029	-0.367699	11.9239	-4.97184	4.96924e-06	0.00247095	3.94091
ENSRNOG00000018461	Pdgfrb	-1.29555	-0.373569	5.27173	-3.61479	0.000580921	0.0307688	-0.456329
ENSRNOG00000020401	Adcy4	-1.30051	-0.37908	2.76104	-4.05723	0.000133515	0.0144408	0.932616
ENSRNOG00000058561	Srrm2	-1.30054	-0.37911	9.49652	-5.2151	1.97797e-06	0.00138516	4.8114
ENSRNOG00000042717	Ciart	-1.30358	-0.382475	3.20111	-5.48189	7.07575e-07	0.00080421	5.58491
ENSRNOG00000009329	Nr1d1	-1.32272	-0.403504	5.89691	-5.21558	1.97436e-06	0.00138516	4.81079
ENSRNOG00000014530	Nav2	-1.33403	-0.415796	5.58705	-7.71439	8.4696e-11	1.34768e-06	14.2654
ENSRNOG00000010588	Tns2	-1.33509	-0.416937	6.03589	-4.78622	9.92077e-06	0.0035675	3.29767
ENSRNOG00000042726	RGD1560775	-1.33723	-0.419243	0.725306	-3.7255	0.000405565	0.0263724	-0.42956
ENSRNOG00000017237	Lama1	-1.33862	-0.420748	2.97337	-3.60691	0.000595841	0.0312905	-0.353748
ENSRNOG00000022971	AC115666.1	-1.33873	-0.420869	2.98645	-4.68642	1.43224e-05	0.00446981	2.90287
ENSRNOG00000020695	Tead2	-1.36368	-0.4475	-0.102874	-3.44183	0.001006	0.0406282	-1.35899
ENSRNOG00000014851	Col4a4	-1.36489	-0.448782	4.67179	-5.60843	4.32018e-07	0.000624933	6.22628
ENSRNOG00000019424	Aspdh	-1.36966	-0.453815	3.2967	-4.99074	4.62885e-06	0.00237594	3.94207
ENSRNOG00000038607	Tmem86b	-1.37201	-0.456292	1.68009	-3.48385	0.000881591	0.0372092	-0.773763
ENSRNOG00000014243	Pear1	-1.37939	-0.464029	4.28488	-3.48451	0.000879773	0.0372092	-0.768548
ENSRNOG00000014964	Hp	-1.38238	-0.467158	0.915498	-3.81012	0.000306936	0.0228491	-0.14172
ENSRNOG00000014452	Zfhx3	-1.38495	-0.469838	4.94192	-5.96299	1.06584e-07	0.000302335	7.54249
ENSRNOG00000002273	Naaa	-1.40254	-0.488045	4.13517	-4.70934	1.31681e-05	0.00436522	3.05935
ENSRNOG00000031951	LOC100361645	-1.41763	-0.503485	-0.169455	-3.89856	0.000228577	0.0197669	-0.449798
ENSRNOG00000014357	Gja4	-1.42179	-0.507713	1.65942	-3.65919	0.000503312	0.028705	-0.338523
ENSRNOG00000017767	Mrvi1	-1.43829	-0.524356	4.47341	-4.05911	0.000132658	0.0144408	0.934585
ENSRNOG00000058618	Dcst2	-1.44661	-0.532676	1.97807	-4.93957	5.60817e-06	0.00256748	3.42411
ENSRNOG00000048186	F2rl3	-1.45307	-0.539104	-0.0241557	-4.00674	0.000158618	0.0155798	-0.150032
ENSRNOG00000014182	Tns1	-1.47426	-0.559994	6.50199	-3.41888	0.00108079	0.0422545	-1.04356
ENSRNOG00000000138	Glis1	-1.49407	-0.579248	0.257114	-3.69567	0.000447058	0.0269454	-0.670956
ENSRNOG00000010999	Cep295	-1.50888	-0.593479	3.8163	-5.10071	3.05658e-06	0.00173701	4.37915
ENSRNOG00000027014	Spata31d1	-1.52967	-0.613218	-0.992834	-3.58995	0.000629173	0.0317822	-1.47001
ENSRNOG00000014610	Anpep	-1.54856	-0.630929	2.17896	-3.84997	0.000268883	0.0216085	0.275275
ENSRNOG00000027513	Rtel1	-1.57696	-0.657147	5.41891	-3.47976	0.000893043	0.0373105	-0.851387
ENSRNOG00000056162	AC111885.1	-1.58113	-0.660955	-0.372035	-3.45085	0.000977952	0.0399004	-1.41134
ENSRNOG00000058388	Zfp36	-1.61587	-0.692316	3.0438	-5.94051	1.16551e-07	0.000302335	7.17678
ENSRNOG00000052028	AABR07043456.1	-1.66833	-0.738408	0.192573	-3.54196	0.000733401	0.0339241	-1.04219
ENSRNOG00000002057	Slc10a6	-1.67949	-0.748022	0.286898	-3.57	0.000670668	0.0327352	-0.929861
ENSRNOG00000043358	LOC685699	-1.6892	-0.756339	-0.62774	-3.64156	0.000532859	0.0296755	-1.25089
ENSRNOG00000033143	Cep295nl	-1.71794	-0.78068	-1.1095	-3.39836	0.00115205	0.0438552	-1.80091
ENSRNOG00000015003	Pex11a	-1.77938	-0.831371	3.79399	-3.97278	0.000177993	0.0165883	0.693931
ENSRNOG00000002548	Tnn	-1.89592	-0.922901	-0.22237	-3.89513	0.000231224	0.019779	-0.405976
ENSRNOG00000047413	Cby2	-2.18778	-1.12947	-1.83421	-4.61038	1.89041e-05	0.00508499	-0.28573
ENSRNOG00000032378	Atp1a4	-2.32732	-1.21867	-2.80615	-3.38679	0.00119419	0.0450281	-2.51603
ENSRNOG00000038286	Slamf6	-2.39217	-1.25832	-2.35235	-3.83923	0.000278668	0.0218992	-1.84302
ENSRNOG00000046683	Lilrb3	-2.81541	-1.49334	0.986915	-4.21145	7.83573e-05	0.0104775	0.862931
ENSRNOG00000020939	Ms4a8	-5.37481	-2.42621	-3.18637	-3.57125	0.000668001	0.0327053	-2.82643
