# Supplementary material for: Early and Late Transcriptional Changes in Blood, Neural, and Colon Tissues in Rat Models of Stress-Induced and Comorbid Pain Hypersensitivity Reveal Regulatory Roles in Neurological Disease
Source: Front Pain Res (Lausanne). 2022 May 17;3:886042. doi: 10.3389/fpain.2022.886042 (PMC9152010; doi:10.3389/fpain.2022.886042)
Supplement: Supplementary file 6 [file Table_6.XLSX]

## Sheet: Sheet1
Supplementary Table6. Differentially expressed WGCNA gene-sets across conditions and time in Blood. Only gene sets that include at least 30% of genes DE are reported in this table
						Week1								Week7
					SIHvsNaive		CPHvsNaive		CPHvsSIH			SIHvsNaive		CPHvsNaive		CPHvsSIH
WGCNA module	Gene-set (N)	GO	KEGG (Top 3)	ROAST	Active.Prop	P.Value	Active.Prop	P.Value	Active.Prop	P.Value	ROAST	Active.Prop	P.Value	Active.Prop	P.Value	Active.Prop	P.Value
brown	1485	RNA metabolic processes	Spliceosome	Down	0.336027	0.0317579
		lymphocyte differentiation	Primary immunodeficiency
				Up					0.556229	0.00450112						0.348822	0.0487622
lightyellow	57	na	na	Up	0.45614	0.0477619
				Down					0.385965	0.0462616
black	618	regulation of inflammatory response		Up			0.464401	0.0285071
		glial cell activation
		neuroinflammatory response
red	917	blood coagulation	Platelet activation	Up					0.429662	0.0285071
		wound healing	Cholinergic and Serotonergic synapse
		dendrite development	Chemokine signaling pathway
pink	542	response to muramyl dipeptide	Natural killer cell mediated cytotoxicity	Up					0.322878	0.0422606
		positive regulation of cytokine production	Lysosome
		autophagy	Osteoclast differentiation
blue	1488	ATP metabolic process	Oxidative phosphorylation	Down					0.58871	0.00950238	Up	0.405242	0.0477619	0.357527	0.0237559
		proteasomal protein catabolic process	Amyotrophic lateral sclerosis
		autophagy	Pathways of neurodegeneration - multiple diseases
magenta	438	DNA repair	na								Down	0.449772	0.0217554	0.276256	0.0357589
		RNA metabolism
yellow	1209	ncRNA metabolic process	RNA transport								Down			0.407775	0.0312578
		immune response	Spliceosome
		chromatin modification	Primary immunodeficiency
salmon	163	na	na								Up			0.484663	0.0060015	0.380368	0.04001
lightgreen	58	regulation of transcription from RNA polymerase II promoter in response to stress	Systemic lupus erythematosus								Up			0.396552	0.0342586
		regulation of DNA-templated transcription in response to stress	Neutrophil extracellular trap formation
cyan	126	ribonucleoprotein complex biogenesis	Ribosome								Up			0.380952	0.0345086
		ribosome biogenesis	Coronavirus disease - COVID-19													0.460317	0.0357589
		rRNA metabolic process	Huntington disease
