# Supplementary material for: Early and Late Transcriptional Changes in Blood, Neural, and Colon Tissues in Rat Models of Stress-Induced and Comorbid Pain Hypersensitivity Reveal Regulatory Roles in Neurological Disease
Source: Front Pain Res (Lausanne). 2022 May 17;3:886042. doi: 10.3389/fpain.2022.886042 (PMC9152010; doi:10.3389/fpain.2022.886042)
Supplement: Supplementary file 7 [file Table_7.XLSX]

## Sheet: Sheet1
Supplementary Table7. Differentially expressed WGCNA gene-sets across conditions and time in colon. Only gene sets that include at least 30% of genes DE are reported in this table
						Week1								Week7
					SIVHvsNaive		CVHvsNaive		CVHvsSIVH			SIVHvsNaive		CVHvsNaive		CVHvsSIVH
WGCNA module	Gene-set (N)	GO	KEGG (Top 3)	ROAST	Active.Prop	P.Value	Active.Prop	P.Value	Active.Prop	P.Value	ROAST	Active.Prop	P.Value	Active.Prop	P.Value	Active.Prop	P.Value
violet	64	detection of abiotic stimulus		Up	0.78125	0.0225056
		detection of external stimulus
lightgreen	249	mitochondrial respiratory chain complex assembly	Ribosome	Down	0.417671	0.0367592
		cytoplasmic translation	Coronavirus disease - COVID-19						0.502008	0.0330083
		NADH dehydrogenase complex assembly	Oxidative phosphorylation
lightyellow	618	epidermis development		Up	0.337349	0.0312578					Up	0.453815	0.0112528
		axonogenesis
		molting cycle
grey60	252	positive regulation of cytokine secretion	Cytokine-cytokine receptor interaction	Down	0.460317	0.00325081					Up	0.313492	0.0485121			0.503968	0.00650162
		positive regulation of cell activation	Viral protein interaction with cytokine and cytokine receptor								Down
		regulation of inflammatory response	Staphylococcus aureus infection
sienna3	53		Dopaminergic synapse	Up	0.603774	0.00350088	0.886792	0.000250063			Down	0.471698	0.00525131
			RNA transport						0.415094	0.0392598				0.433962	0.0117529
			Nucleotide excision repair
yellow	936	purine-containing compound metabolic process	Lysosome	Up			0.392094	0.0157539	0.469017	0.008002
		purine ribonucleotide metabolic process	Fat digestion and absorption
		hexose metabolic process	Apoptosis
yellowgreen	43	DNA topological change		Up			0.697674	0.000250063	0.627907	0.00325081	Down	0.72093	0.00100025	0.674419	0.00500125
		regulation of stem cell proliferation
purple	498	synapse organization	Neuroactive ligand-receptor interaction	Up			0.365462	0.0372593			Down
		vesicle-mediated transport in synapse	Dopaminergic synapse						0.491968	0.0197549		0.34739	0.0282571
		regulation of membrane potential	Cholinergic synapse
black	730	mRNA processing	Herpes simplex virus 1 infection	Down			0.420548	0.0255064
		DNA repair	Spliceosome						0.587671	0.0125031	Down	0.515068	0.00150037	0.432877	0.0235059
		ribonucleoprotein complex biogenesis	RNA transport
magenta	608	translational initiation	RNA transport	Down			0.339286	0.0410102						0.799342	0.000250063
		cytoplasmic translational initiation	Basal transcription factors						0.550987	0.00350088	Down	0.833882	0.000250063
		proteasome-mediated ubiquitin-dependent protein catabolic process	mRNA surveillance pathway								Mixed					0.335526	0.017
tan	368	ribonucleoprotein complex biogenesis	Ribosome	Down			0.535326	0.000250063			Up					0.592391	0.000250063
		ribosome biogenesis	Coronavirus disease - COVID-19						0.285326	0.0265066	Down	0.747283	0.000250063	0.423913	0.0152538
		proteasomal ubiquitin-independent protein catabolic process	Proteasome
royalblue	239	sterol biosynthetic process	Steroid biosynthesis	Down			0.405858	0.0122531
		cholesterol biosynthetic process	Oxidative phosphorylation						0.669456	0.00175044	Down	0.443515	0.0107527	0.569038	0.00625156
		secondary alcohol biosynthetic process	Legionellosis
salmon	339	protein folding	Protein processing in endoplasmic reticulum	Down			0.507375	0.00450112
		RNA splicing	RNA transport						0.557522	0.00650162	Down	0.306785	0.0255064
		mRNA processing	Spliceosome
saddlebrown	112	glucose 6-phosphate metabolic process	Salmonella infection	Down			0.473214	0.00150037
		respiratory burst	Drug metabolism - other enzymes						0.375	0.0257564	Up	0.5	0.00725181
		pentose-phosphate shunt	Ascorbate and aldarate metabolism
orange	129	regulation of ion transmembrane transporter activity	Arrhythmogenic right ventricular cardiomyopathy	Up			0.523077	0.0127532
		regulation of exocytosis	ECM-receptor interaction						0.384615	0.0325081
		regulation of synaptic vesicle cycle	Hypertrophic cardiomyopathy
darkmagenta	56	mitochondrion organization	Oxidative phosphorylation	Down			0.339286	0.0410102			Up					0.732143	0.00325081
		protein localization to mitochondrion	Alzheimer disease								Down	0.803571	0.0060015
		protein targeting to mitochondrion	Huntington disease
red	784	cofactor metabolic process	Peroxisome	Down					0.325255	0.0220055		0.547194	0.00125031
		coenzyme metabolic process	Citrate cycle (TCA cycle)								Down			0.515306	0.00450112
		organophosphate biosynthetic process	Carbon metabolism								Mixed					0.32398	0.02
cyan	320	covalent chromatin modification	mRNA surveillance pathway	Mixed					0.309375	0.043	Up	0.753125	0.000500125
		histone modification												0.690625	0.00225056
		histone methylation
lightcyan	265	chromosome segregation	Systemic lupus erythematosus	Down					0.449057	0.0180045
		nuclear division	Alcoholism
		organelle fission	Neutrophil extracellular trap formation
darkgrey	161	positive regulation of response to external stimulus	Complement and coagulation cascades	Down					0.347826	0.0350087
		extracellular matrix organization	Protein digestion and absorption
		regulation of epithelial cell proliferation	Osteoclast differentiation
darkred	235		Amoebiasis	Up					0.523404	0.00550138
darkturquoise	171		Drug metabolism - other enzymes	Up					0.368421	0.0242561	Down	0.491228	0.0147537
			Linoleic acid metabolism
blue	1222	extracellular structure organization	Notch signaling pathway								Up	0.766776	0.000250063
		epithelial tube morphogenesis	Axon guidance											0.594108	0.00375094	0.354337	0.0112528
		respiratory system development	Wnt signaling pathway
brown	1040	covalent chromatin modification	Thyroid hormone signaling pathway									0.378846	0.0327582
		histone modification	Endocrine resistance								Up
		regulation of chromosome organization	EGFR tyrosine kinase inhibitor resistance								Down					0.402885	0.0327582
darkgreen	196	muscle contraction									Down	0.362245	0.00875219
		intraciliary transport
		calcium ion-regulated exocytosis of neurotransmitter
white	123	tRNA metabolic process									Up	0.601626	0.00175044			0.674797	0.00625156
		ncRNA metabolic process									Down
		cofactor metabolic process
