# Supplementary material for: Early and Late Transcriptional Changes in Blood, Neural, and Colon Tissues in Rat Models of Stress-Induced and Comorbid Pain Hypersensitivity Reveal Regulatory Roles in Neurological Disease
Source: Front Pain Res (Lausanne). 2022 May 17;3:886042. doi: 10.3389/fpain.2022.886042 (PMC9152010; doi:10.3389/fpain.2022.886042)
Supplement: Supplementary file 8 [file Table_8.XLSX]

## Sheet: Sheet1
Supplementary Table8. Differentially expressed WGCNA gene-sets across conditions and time in spinal. Only gene sets that include at least 30% of genes DE are reported in this table
				Week1							Week7
					SIVHvsNaive		CVHvsNaive		CVHvsSIVH			SIVHvsNaive		CVHvsNaive		CVHvsSIVH
WGCNA module	Gene-set (N)	GO	KEGG (Top 3)	ROAST	Active.Prop	P.Value	Active.Prop	P.Value	Active.Prop	P.Value	ROAST	Active.Prop	P.Value	Active.Prop	P.Value	Active.Prop	P.Value
Green	538
				Up	0.520446	0.00250062	0.648699	0.000750187
Pink	474		Adherens junction
				Up	0.622363	0.00100025	0.662447	0.000500125
Purple	466	photoperiodism
		peptidyl-lysine modification		Up	0.402198	0.00850213	0.650549	0.000250063			Up	0.668132	0.000250063
		histone modification									Down					0.745055	0.000500125
grey60	227		Sphingolipid signaling pathway
				Up	0.53304	0.00425106	0.876652	0.000250063	0.339207	0.0450113	Mixed					0.39207	0.0225
red	509	mitochondrial respiratory chain complex assembly	Oxidative phosphorylation
		NADH dehydrogenase complex assembly	Ribosome	Down	0.35167	0.0217554	0.746562	0.000250063	0.467583	0.016004
		mitochondrial respiratory chain complex I assembly	Parkinson disease
Yellow	864	DNA repair	Propanoate metabolism
		double-strand break repair	Valine, leucine and isoleucine degradation	Down	0.549769	0.00450112	0.662037	0.0020005
		DNA recombination	Ubiquitin mediated proteolysis
Brown	1239	mRNA processing	RNA transport
		ribonucleoprotein complex biogenesis	RNA degradation	Down	0.718321	0.000750187	0.664245	0.000250063
		RNA localization	Spliceosome
Tan	308	mitochondrial transport	Huntington disease
		protein localization to mitochondrion	Amyotrophic lateral sclerosis	Up	0.451299	0.00425106	0.412338	0.0135034			Up					0.532468	0.00450112
		mitochondrion organization	Parkinson disease								Down	0.623377	0.00250062
lightyellow	176	mitochondrion organization	Huntington disease
		mitochondrial respiratory chain complex assembly	Parkinson disease	Up	0.329545	0.0477619					Up					0.806818	0.00125031
		mitochondrial ATP synthesis coupled electron transport	Prion disease	Down					0.346591	0.0442611	Down	0.653409	0.000750187
magenta	465	ribonucleoprotein complex biogenesis	Ribosome
		ribosome biogenesis		Up	0.653763	0.00125031	0.537634	0.00225056			Up					0.524731	0.00750187
		ribonucleoprotein complex assembly									Down	0.395699	0.00425106
midnightblue	258	covalent chromatin modification	Circadian rhythm
		histone modification	Hepatocellular carcinoma	Down	0.74031	0.000250063	0.841085	0.000250063
		regulation of histone modification	Signaling pathways regulating pluripotency of stem cells
Orange	110
				Up	0.554546	0.0020005	0.563636	0.00300075
											Down					0.481818	0.00700175
skyblue	64
				Up	0.578125	0.0237559	0.6875	0.00675169
lightgreen	193	learning or memory
		cognition		Down	0.466321	0.0137534	0.492228	0.00100025
		regulation of membrane potential
darkturquoise	126	covalent chromatin modification
		histone modification		Up	0.619048	0.000500125	0.349206	0.0252563			Up	0.365079	0.0267567
		regulation of mRNA metabolic process
darkgreen	126	regulation of vasculature development	Rap1 signaling pathway
		angiogenesis	MAPK signaling pathway	Up	0.650794	0.00225056	0.650794	0.000750187			Up	0.65873	0.00475119
		wound healing									Down					0.769841	0.000250063
darkgrey	116	regulation of mRNA splicing, via spliceosome	RNA transport
		maturation of 5.8S rRNA	Spliceosome	Down	0.577586	0.00675169	0.534483	0.00100025			Up					0.62931	0.000500125
		regulation of mRNA processing	Mismatch repair								Down	0.87931	0.000250063	0.344828	0.0185046
royalblue	154	angiogenesis	ABC transporters
		heart morphogenesis	PI3K-Akt signaling pathway	Up	0.480519	0.0110028	0.831169	0.000250063	0.337662	0.0300075	Up	0.467532	0.0162541
		artery morphogenesis	Vascular smooth muscle contraction								Down					0.668831	0.00225056
steelblue	39	RNA splicing	mRNA surveillance pathway
		mRNA processing		Down	0.692308	0.0060015	0.820513	0.000500125
		regulation of mRNA metabolic process
		regulation of postsynaptic membrane potential	Neuroactive ligand-receptor interaction
darkolivegreen	33	glycoprotein metabolic process		Down	0.727273	0.00925231	0.757576	0.000250063
		positive regulation of voltage-gated calcium channel activity
white	81	DNA conformation change	Systemic lupus erythematosus
		chromatin assembly	Alcoholism	Up	0.407407	0.0275069	0.691358	0.000750187	0.308642	0.0477619
		nucleosome assembly	Neutrophil extracellular trap formation								Down	0.716049	0.00125031	0.493827	0.0215054
saddlebrown	52	cellular response to glucocorticoid stimulus
		cellular response to corticosteroid stimulus		Up	0.903846	0.000250063	0.557692	0.00575144			Up	0.519231	0.0265066
		regulation of purine nucleotide metabolic process		Down					0.384615	0.0447612	Down					0.576923	0.0142536
turquoise	3360	regulation of neurotransmitter levels	Synaptic vesicle cycle
		neurotransmitter transport	cAMP signaling pathway	Up			0.397024	0.0222556
		vesicle-mediated transport in synapse	Circadian entrainment
lightcyan	241	neuromuscular synaptic transmission
		potassium ion transport		Up			0.551867	0.0142536
		regulation of blood pressure									Down					0.390041	0.0342586
			Neurotrophin signaling pathway
darkred	133			Up			0.481203	0.00925231			Up	0.541353	0.012003
		ribonucleoprotein complex biogenesis	Ribosome
greenyellow	440	ribosome biogenesis	Coronavirus disease - COVID-19	Down			0.511364	0.00125031	0.486364	0.00375094	Up					0.615909	0.00300075
		ncRNA processing	Antigen processing and presentation								Down	0.488636	0.00150037
		chromosome segregation	Cell cycle
violet	34	cell division	Human T-cell leukemia virus 1 infection	Down			0.705882	0.0102526	0.647059	0.0060015
		nuclear division	Progesterone-mediated oocyte maturation
