# Supplementary material for: Early and Late Transcriptional Changes in Blood, Neural, and Colon Tissues in Rat Models of Stress-Induced and Comorbid Pain Hypersensitivity Reveal Regulatory Roles in Neurological Disease
Source: Front Pain Res (Lausanne). 2022 May 17;3:886042. doi: 10.3389/fpain.2022.886042 (PMC9152010; doi:10.3389/fpain.2022.886042)
Supplement: Supplementary file 9 [file Table_9.XLSX]

## Sheet: Sheet1
Supplementary Table9. Differentially expressed WGCNA gene-sets across conditions and time in DRG Only gene sets that include at least 30% of genes DE are reported in this table
						Week1								Week7
					SIVHvsNaive		CVHvsNaive		CVHvsSIVH			SIVHvsNaive		CVHvsNaive		CVHvsSIVH
WGCNA module	Gene-set (N)	GO (Top3)	KEGG (Top 3)	ROAST	Active.Prop	P.Value	Active.Prop	P.Value	Active.Prop	P.Value	ROAST	Active.Prop	P.Value	Active.Prop	P.Value	Active.Prop	P.Value
		locomotory behavior	Insulin signaling pathway
magenta	718	positive regulation of Wnt signaling pathway	Insulin resistance	Down	0.438719	0.0212553
		regulation of canonical Wnt signaling pathway	Phosphatidylinositol signaling system
		peptidyl-lysine methylation
greenyellow	428	covalent chromatin modification		Down	0.471963	0.0197549
		protein methylation
		import across plasma membrane
darkmagenta	58	modified amino acid transport		Down	0.534483	0.0327582	0.87931	0.00225056	0.568966	0.0257564	Down			0.741379	0.0142536	0.482759	0.052013
		quaternary ammonium group transport
		extracellular matrix organization	Viral protein interaction with cytokine and cytokine receptor
black	908	positive regulation of response to external stimulus	Cytokine-cytokine receptor interaction	Down			0.462555	0.0405101
		adaptive immune response	Complement and coagulation cascades
		oxidative phosphorylation	Oxidative phosphorylation
royalblue	176	electron transport chain	Thermogenesis	Down			0.414773	0.0300075			Up			0.75	0.012003	0.477273	0.0460115
		respiratory electron transport chain	Non-alcoholic fatty liver disease
		RNA splicing	Spliceosome
darkgrey	127	mRNA processing	Protein export	Up			0.393701	0.0282571
		RNA splicing, via transesterification reactions
		response to axon injury
lightcyan	257										Up	0.529183	0.0130032
		protein localization to synapse	Endocytosis
turquoise	1947	synapse assembly	Synaptic vesicle cycle								Up	0.546482	0.0195049
		neuromuscular process	Adrenergic signaling in cardiomyocytes
			Parkinson disease								Up					0.500715	0.0460115
yellow	1398		Huntington disease								Down	0.468526	0.004001
			Amyotrophic lateral sclerosis
		mRNA processing	Spliceosome
red	1120	RNA splicing	Herpes simplex virus 1 infection								Down	0.385714	0.0225056
		DNA repair	mRNA surveillance pathway
orange	127										Up	0.653543	0.00925231
		canonical Wnt signaling pathway	Parathyroid hormone synthesis, secretion and action
purple	504		Gastric cancer								Up	0.704365	0.00625156
			Notch signaling pathway
darkolivegreen	58										Down	0.37931	0.036009
		ribosome biogenesis	Ribosome biogenesis in eukaryotes
salmon	361	ncRNA metabolic process	Amyotrophic lateral sclerosis								Down	0.457064	0.000500125
		rRNA processing	Autophagy - animal
		cilium assembly	Herpes simplex virus 1 infection
darkorange	125	cilium organization									Down	0.584	0.00375094	0.384	0.0372593
		non-motile cilium assembly
		histone modification	Thyroid hormone signaling pathway
lightyellow	198	covalent chromatin modification	Adherens junction								Up	0.50505	0.0105026
		peptidyl-lysine modification	Longevity regulating pathway
		ribosome biogenesis	Ribosome
darkred	162	cytoplasmic translation	Coronavirus disease - COVID-19								Down	0.82716	0.0115029
		ribosomal small subunit biogenesis	Spliceosome
steelblue	74										Down	0.581081	0.0140035
		dolichol-linked oligosaccharide biosynthetic process	Drug metabolism - cytochrome P450								Up					0.395349	0.048012
skyblue	86	oligosaccharide-lipid intermediate biosynthetic process	Retinol metabolism								Down	0.616279	0.00875219
		glycosylation	Tyrosine metabolism
		myelination	Protein digestion and absorption
green	1292	ensheathment of neurons	ECM-receptor interaction								Down			0.482198	0.0297574
		axon ensheathment	PI3K-Akt signaling pathway
